# Supplementary material for: Evolutionarily conserved gene expression patterns for affective disorders revealed using cross-species brain transcriptomic analyses in humans, rats and zebrafish
Source: Sci Rep. 2022 Dec 2;12:20836. doi: 10.1038/s41598-022-22688-x (PMC9718822; doi:10.1038/s41598-022-22688-x)
Supplement: Supplementary file 2 — Supplementary Information 2. [file 41598_2022_22688_MOESM2_ESM.xlsx]

## Sheet: Sheet1
Rattus norvegicus 10116	Homo sapiens 9606	Danio rerio 7955
Elavl1	ELAVL1	hug
Aes	AES	chico
Cat	CAT	cat
Tbx4	TBX4	tbx4
Tbx5	TBX5	tbx5a
Inhba	INHBA	inhbaa
Rbp4	RBP4	rbp4
Btg2	BTG2	btg2
Ptpn1	PTPN1	ptpn1
Nme1	NME1	nme2b.1
Nme2	NME2	nme2b.2
Nme3	NME3	nme3
Nme7	NME7	nme7
Elk4	ELK4	elk4
Slc39a7	SLC39A7	slc39a7
Ckm	CKM	ckma
Zic1	ZIC1	zic1
Ube2k	UBE2K	ube2kb
Ski	SKI	skia
Wnt5b	WNT5B	wnt5b
Svil	SVIL	svila
Spi1	SPI1	spi1b
Frzb	FRZB	frzb
Flt4	FLT4	flt4
Wnt8a	WNT8A	wnt8a
Wnt4	WNT4	wnt4a
Gdf3	GDF3	dvr1
Foxa2	FOXA2	foxa2
Wnt1	WNT1	wnt1
Dmrt2	DMRT2	dmrt2a
Dll1	DLL1	dld
Clock	CLOCK	clock
Wnt8b	WNT8B	wnt8b
Isl1	ISL1	isl1
Gli2	GLI2	gli2a
Tenm4	TENM4	odz4
Isl2	ISL2	isl2a
Lfng	LFNG	lfng
Tcf15	TCF15	par1
Chrd	CHRD	chd
Tapbp	TAPBP	tapbp
Pitx2	PITX2	pitx2
Mpp7	MPP7	mpp7
Neurod1	NEUROD1	neurod
Wnt10a	WNT10A	wnt10a
Nup93	NUP93	nup93
Nog	NOG	nog3
Twist1	TWIST1	twist1a
Acvr1b	ACVR1B	acvr1b
Copg2	COPG2	copg2
Ccne1	CCNE1	ccne1
Ptch1	PTCH1	ptch1
Egr2	EGR2	egr2b
Alcam	ALCAM	alcama
Lmnb2	LMNB2	lmnb2
LOC100912050	DKK1	dkk1b
Myog	MYOG	myog
Spon2	SPON2	spon2b
Cpsf4	CPSF4	cpsf4
Tyr	TYR	tyr
Pyy	PYY	pyya
Gsc	GSC	gsc
Htt	HTT	htt
Hbg1	HBE1	ba1
Efna2	EFNA2	efna2
Efnb2	EFNB2	efnb2a
Psen1	PSEN1	psen1
Ccnd1	CCND1	ccnd1
Efna5	EFNA5	efna5b
Smo	SMO	smo
Ntn1	NTN1	ntn1a
Pes1	PES1	pes
Nipsnap1	NIPSNAP1	nipsnap1
Gja1	GJA1	cx43
En2	EN2	eng2b
Neurog1	NEUROG1	neurog1
Fbln1	FBLN1	fbln1
Mest	MEST	mest
Wt1	WT1	wt1a
Sema3d	SEMA3D	sema3d
Tf	TF	tfa
Kit	KIT	kita
Prph	PRPH	prph
Ins2	INS	ins
Ddx4	DDX4	vasa
Ctnnb1	CTNNB1	ctnnb1
Sema3a	SEMA3A	sema3ab
Shh	SHH	shha
Nr1d2	NR1D2	nr1d2b
Foxg1	FOXG1	foxg1a
Inhbb	INHBB	inhbb
Mdk	MDK	mdka
Jak1	JAK1	jak1
LOC100912228	NPY	npy
Wnt11	WNT11	wnt11r
Hes1	HES1	her6
Cdh2	CDH2	cdh2
LOC100910409	OR8G5	or115-15
Foxo3	FOXO3	foxo3b
Cdh4	CDH4	cdh4
Jak2	JAK2	jak2b
Ihh	IHH	ihhb
Atoh1	ATOH1	atoh1a
Wnt10b	WNT10B	wnt10b
Foxn4	FOXN4	foxn4
Otp	OTP	otpb
Pou3f3	POU3F3	pou3f3b
Krt17	KRT17	cyt1
Hoxd4	HOXD4	hoxd4a
Car13	CA13	cahz
Lmo2	LMO2	lmo2
Pou6f1	POU6F1	pou6f1
Hoxb1	HOXB1	hoxb1a
Hoxb2	HOXB2	hoxb2a
Hoxb3	HOXB3	hoxb3a
Hoxb4	HOXB4	hoxb4a
Hoxb6	HOXB6	hoxb6a
Hoxb8	HOXB8	hoxb8a
Hoxb9	HOXB9	hoxb9a
Hoxc4	HOXC4	hoxc4a
Hoxc6	HOXC6	hoxc6a
Hoxd3	HOXD3	hoxd3a
Hoxd9	HOXD9	hoxd9a
Lpl	LPL	lpl
Apoa1	APOA1	apoa1a
Fzd5	FZD5	fzd5
Fzd10	FZD10	fzd10
Fzd1	FZD1	fzd7a
Fzd2	FZD2	fzd2
Hoxc5	HOXC5	hoxc5a
Nras	NRAS	nras
Cyp26a1	CYP26A1	cyp26a1
LOC100909443	HOXA11	hoxa11b
Th	TH	th
Psmb5	PSMB5	psmb5
Cyp19a1	CYP19A1	cyp19a1a
LOC100911668	HOXA10	hoxa10b
Twist2	TWIST2	twist2
Elf1	ELF1	ef1
Pou3f2	POU3F2	pou3f2b
B2m	B2M	b2m
LOC100911859	HOXC11	hoxc11a
Hoxd10	HOXD10	hoxd10a
Opn1mw	OPN1LW	opn1lw1
Jup	JUP	jupa
Dbx1	DBX1	dbx1b
Nr2f1	NR2F1	nr2f1a
Nr2f2	NR2F2	nr2f2
Pax2	PAX2	pax2a
Csnk2b	CSNK2B	ck2b
Mylpf	MYLPF	mylpfa
Dnmt1	DNMT1	dnmt1
Srf	SRF	srfa
Smn1	SMN1	smn1
Smn1	SMN2	smn1
Hoxa13	HOXA13	hoxa13b
Tmod4	TMOD4	tmod4
Ednrb	EDNRB	ednrb1a
Brd2	BRD2	brd2a
Ncam1	NCAM1	ncam1a
Serpinh1	SERPINH1	serpinh1b
Cdc27	CDC27	cdc27
Kifc1	KIFC1	kifc1
Acvr2b	ACVR2B	acvr2b
Gata3	GATA3	gata3
Rho	RHO	exorh
Cdh11	CDH11	cdh11
Lhx1	LHX1	lhx1a
Rxrg	RXRG	rxrga
Lhx5	LHX5	lhx5
Ascl1	ASCL1	ascl1a
Max	MAX	max
Atp1b3	ATP1B3	atp1b3a
Rax	RAX	rx3
Erh	ERH	erh
Wif1	WIF1	wif1
Tcp1	TCP1	tcp1
Evx2	EVX2	evx2
Gata2	GATA2	gata2a
Gata1	GATA1	gata1a
Gata5	GATA5	gata5
Gata4	GATA4	gata4
Mxi1	MXI1	mxi1
Rxrb	RXRB	rxrbb
Cfb	CFB	bfb
C3	C3	c3b
Id1	ID1	id1
Ldhb	LDHB	ldhba
Egr1	EGR1	egr1
Otx1	OTX1	otx1b
LOC100911492	OTX2	otx2
Dbh	DBH	dbh
Nr6a1	NR6A1	nr6a1a
Hbz	HBZ	hbaa1
Oprd1	OPRD1	oprd1a
Tcf7l2	TCF7L2	tcf7l2
Ret	RET	ret
Myod1	MYOD1	myod1
Tcf7l1	TCF7L1	tcf7l1a
Msx1	MSX1	msxe
Msx2	MSX2	msxd
Pax3	PAX3	pax3a
Pou4f3	POU4F3	pou4f3
Emx2	EMX2	emx2
Fgf8	FGF8	fgf8a
Foxa1	FOXA1	foxa1
Ntrk1	NTRK1	ntrk1
Fgf3	FGF3	fgf3
Sod1	SOD1	sod1
Pla2g4a	PLA2G4A	cpla2
Dlx2	DLX2	dlx2b
Pax9	PAX9	pax9
Foxa3	FOXA3	foxa3
Mef2a	MEF2A	mef2aa
Pax6	PAX6	pax6a
Dlx1	DLX1	dlx1a
Dlx5	DLX5	dlx5a
Ran	RAN	ran
Hsp90ab1	HSP90AB1	hsp90ab1
Ldb1	LDB1	ldb1b
Ldb2	LDB2	ldb2a
Mef2d	MEF2D	mef2d
Opn1sw	OPN1SW	opn1sw1
Lcp1	LCP1	lcp1
Dlx3	DLX3	dlx3b
Dlx6	DLX6	dlx6a
Pax7	PAX7	pax7a
Tp53	TP53	tp53
Hsp90aa1	HSP90AA1	hsp90aa1.1
Myl7	MYL7	myl7
Zp3	ZP3	zp3
Sox11	SOX11	sox11a
Rarb	RARB	rarga
Thrb	THRB	thrb
Bmp4	BMP4	bmp4
Acvr1	ACVR1	acvr1l
Myh7	MYH7	vmhc
Urod	UROD	urod
Fli1	FLI1	fli1a
Hesx1	HESX1	hesx1
Kif23	KIF23	kif23
Smad1	SMAD1	smad1
Pth1r	PTH1R	pth1ra
Bmp2	BMP2	bmp2a
L1cam	L1CAM	nadl1.2
Six3	SIX3	six3a
Mdm2	MDM2	mdm2
Smad2	SMAD2	smad2
Smad5	SMAD5	smad5
Gdf7	GDF7	gdf7
RGD1562948	ACAT2	acat2
Mtmr2	MTMR2	mtmr2
Gfap	GFAP	gfap
Psme2	PSME2	psme2
Psme1	PSME1	psme1
Psme3	PSME3	psme3
Pth2r	PTH2R	pth2r
Gsk3b	GSK3B	gsk3b
Mtch2	MTCH2	mtch2
Rag2	RAG2	rag2
Rag1	RAG1	rag1
Gsk3a	GSK3A	gsk3ab
Psmb9	PSMB9	psmb9a
Psmb8	PSMB8	psmb8
Mtnr1a	MTNR1A	mtnr1aa
Mtnr1b	MTNR1B	mtnr1bb
Thra	THRA	thraa
Hspa1l	HSPA1L	hsp70
Ppm1b	PPM1B	ppm1ba
Tef	TEF	tefa
Glra1	GLRA1	glra1
Tpst1	TPST1	tpst1
Pcna	PCNA	pcna
Prox1	PROX1	prox1a
Rara	RARA	raraa
Mapk12	MAPK12	mapk12a
Myc	MYC	myca
Ephb4	EPHB4	ephb4a
Ebf2	EBF2	coe2
Nkx2-6	NKX2-6	nkx2.7
Nkx2-5	NKX2-5	nkx2.5
Nkx2-2	NKX2-2	nkx2.2a
Nkx2-3	NKX2-3	nkx2.3
Clns1a	CLNS1A	icln
Etv4	ETV4	etv4
Lef1	LEF1	lef1
Cpeb1	CPEB1	cpeb1b
Ppm1a	PPM1A	ppm1aa
Fgfr1	FGFR1	fgfr1a
Cse1l	CSE1L	cse1l
Fabp2	FABP2	fabp2
Tyro3	TYRO3	tyro3
Igf2	IGF2	igf2a
Pdx1	PDX1	pdx1
Gnb2l1	GNB2L1	gnb2l1
Tpt1	TPT1	tpt1
Melk	MELK	melk
Chrna1	CHRNA1	chrna1
Cntn2	CNTN2	cntn2
Elavl3	ELAVL3	elavl3
Rrm2	RRM2	rrm2
Elavl4	ELAVL4	elavl4
Tgfbr2	TGFBR2	tgfbr2
Rrm1	RRM1	rrm1
Cbfb	CBFB	cbfb
Tie1	TIE1	tie1
Tek	TEK	tek
Nr5a2	NR5A2	nr5a2
Ppard	PPARD	pparda
Tal1	TAL1	tal1
Stat3	STAT3	stat3
Stat1	STAT1	stat1a
Robo1	ROBO1	robo1
Robo3	ROBO3	robo3
Igf2bp3	IGF2BP3	igf2bp3
Blcap	BLCAP	blcap
Celf3	CELF3	celf3a
Lsm2	LSM2	smx5
Cdc25a	CDC25A	cdc25
Gpr173	GPR173	gpr173
Casp1	CASP1	caspa
Actg1	ACTG1	actb1
LOC690085	BCL7A	bcl7a
Slc7a6	SLC7A6	slc7a6
Copz2	COPZ2	copz2
Copz1	COPZ1	copz1
Lphn2	LPHN2	lphn2a
Hey1	HEY1	hey1
Noc2l	NOC2L	noc2l
Hccs	HCCS	hccs
Casp8	CASP8	casp8
Fzd9	FZD9	fzd9b
Ccnb1	CCNB1	ccnb1
Psen2	PSEN2	psen2
Spon1	SPON1	spon1a
Cd81	CD81	cd81
Edn1	EDN1	edn1
Fbxw4	FBXW4	fbxw4
Stx1b	STX1B	stx1b
Dazl	DAZ2	dazl
Sptbn1	SPTBN1	sptb
Tbr1	TBR1	tbr1b
Hoxc9	HOXC9	hoxc9a
Hoxb7	HOXB7	hoxb7a
Pim2	PIM2	pim1
Hoxa5	HOXA5	hoxa5a
Pou4f1	POU4F1	pou4f1
Hoxc13	HOXC13	hoxc13a
Notch2	NOTCH2	notch2
Pc	PC	pcxb
Tnnt2	TNNT2	tnnt2a
LOC100909849	FZD8	fzd8a
Dct	DCT	dct
Gata6	GATA6	gata6
Zic2	ZIC2	zic2a
Axin2	AXIN2	axin2
Bax	BAX	baxa
Tnnc2	TNNC2	tnnc2
Trpc4ap	TRPC4AP	trpc4apa
Dap	DAP	dap
Pitpnm3	PITPNM3	plrdgb
Myf5	MYF5	myf5
Arntl2	ARNTL2	arntl2
Rplp0	RPLP0	rplp0
Per3	PER3	per3
Gabpa	GABPA	gabpa
Actc1	ACTC1	actc1b
Ctnnbip1	CTNNBIP1	ctnnbip1
Bdnf	BDNF	bdnf
Adar	ADAR	adar
Nme6	NME6	nme6
Hsf1	HSF1	hsf1
Dedd2	DEDD2	dedd1
Runx1	RUNX1	runx1
Runx3	RUNX3	runx3
Fgfr3	FGFR3	fgfr3
Tradd	TRADD	tradd
Apaf1	APAF1	apaf1
Pbx1	PBX1	pbx1a
Gart	GART	gart
Myh4	MYH4	myhz1.1
Myl1	MYL1	mylz3
Hey2	HEY2	hey2
Pdp2	PDP2	pdp2
Hand2	HAND2	hand2
Cxcl14	CXCL14	cxcl14
Scn8a	SCN8A	scn8aa
Slc40a1	SLC40A1	slc40a1
Fech	FECH	fech
Atoh7	ATOH7	atoh7
Robo2	ROBO2	robo2
Hmx3	HMX3	hmx3
Wnt3a	WNT3A	wnt3a
Fezf2	FEZF2	fezf2
Cldn7	CLDN7	cldn7b
Pax5	PAX5	pax5
Pax8	PAX8	pax8
Sox9	SOX9	sox9a
Nos1	NOS1	nos1
Stard3	STARD3	stard3
Star	STAR	star
Atp1b1	ATP1B1	atp1b1a
Atp1b2	ATP1B2	atp1b2a
Epha4	EPHA4	epha4a
Csf1r	CSF1R	csf1ra
Supt5h	SUPT5H	supt5h
Arnt2	ARNT2	arnt2
Psmb7	PSMB7	psmb7
Eomes	EOMES	eomesa
Nrf1	NRF1	nrf1
Htatip2	HTATIP2	htatip2
Alas2	ALAS2	alas2
Alas1	ALAS1	alas1
Atp1a2	ATP1A2	atp1a2a
Atp1a3	ATP1A3	atp1a3a
Atp1a1	ATP1A1	atp1a1a.1
S1pr1	S1PR1	s1pr1
Nmrk2	NMRK2	mibp
Dcn	DCN	dcn
Zbtb22	ZBTB22	zbtb22b
Hsd17b8	HSD17B8	hsd17b8
Oprm1	OPRM1	oprm1
Ntrk2	NTRK2	ntrk2a
Ctsd	CTSD	ctsd
Rpa2	RPA2	rpa2
Rgl2	RGL2	rgl2
Aspn	ASPN	aspn
Ctbp2	CTBP2	ctbp2a
Six4	SIX4	six4b
Cdk5	CDK5	cdk5
Mapk14	MAPK14	mapk14a
Map2k6	MAP2K6	map2k6
Agxt	AGXT	agxtb
Gdnf	GDNF	gdnfa
Eif4e	EIF4E	eif4ea
Gstp1	GSTP1	gstp1
Slit2	SLIT2	slit2
Slit3	SLIT3	slit3
Cyp11a1	CYP11A1	cyp11a1
Slc6a3	SLC6A3	slc6a3
Sms	SMS	sms
Papss2	PAPSS2	papss2b
Siah1a	SIAH1	siah1
Pard6g	PARD6G	pard6gb
Rnd3	RND3	rnd3a
Cdk1	CDK1	cdk1
Stom	STOM	stom
Tyms	TYMS	tyms
Atp5g2	ATP5G2	atp5g3b
Cldn4	CLDN4	cldna
Cldn9	CLDN9	cldnc
Cldn6	CLDN6	cldnd
Cldn3	CLDN3	cldnh
Cldn12	CLDN12	cldn12
Gtf2ird1	GTF2IRD1	gtf2ird1
Anxa13	ANXA13	anxa13
Dhfr	DHFR	dhfr
Nkx2-1	NKX2-1	nkx2.1b
Ncoa2	NCOA2	ncoa2
Vipr2	VIPR2	vipr2
Glrb	GLRB	glrba
Ssr2	SSR2	ssr2
Six2	SIX2	six2a
Bambi	BAMBI	bambia
Cry2	CRY2	cry3
Ucp3	UCP3	ucp1
Bag6	BAG6	bag6
Nfya	NFYA	nfya
Twsg1	TWSG1	twsg1a
Clic3	CLIC3	clica
Bco2	BCO2	bco2l
Cp	CP	cp
Efnb1	EFNB1	efnb1
Efnb3	EFNB3	efnb3b
Bcl2l1	BCL2L1	bcl2l1
Gja8	GJA8	cx44.1
Angpt1	ANGPT1	angpt1
Casq2	CASQ2	casq2
Neurod6	NEUROD6	neurod6a
Mpz	MPZ	mpz
Crybb1	CRYBB1	crybb1
Rps9	RPS9	rps9
Angptl3	ANGPTL3	angptl3
Cdh1	CDH1	cdh1
Zeb1	ZEB1	zeb1b
Odc1	ODC1	odc1
Vars	VARS	vars
Arf1	ARF1	arf1
Zfp703	ZNF703	znf703
Btg1	BTG1	btg1
Igf1	IGF1	igf1
Neurod2	NEUROD2	neurod2
Dusp5	DUSP5	dusp5
Spry4	SPRY4	spry4
Ncam2	NCAM2	ncam2
Ube2i	UBE2I	ube2i2
Dlg1	DLG1	dlg1
Cxcr4	CXCR4	cxcr4b
Blzf1	BLZF1	blzf1
Arpc4	ARPC4	arpc4
Gng3	GNG3	gng3
Ache	ACHE	ache
Ednra	EDNRA	ednraa
Pklr	PKLR	pklr
Mitf	MITF	mitfb
Tfe3	TFE3	tfe3a
Adh5	ADH5	adh5
Aldh1a2	ALDH1A2	aldh1a2
Ugdh	UGDH	ugdh
Cct6a	CCT6A	cct6a
Mab21l2	MAB21L2	mab21l2
Prkci	PRKCI	prkci
Sfrp5	SFRP5	sfrp5
Gpc4	GPC4	gpc4
Jag2	JAG2	jag2b
Jag1	JAG1	jag1b
Gucy2f	GUCY2F	gc2
Gucy2e	GUCY2D	gc3
Hsf2	HSF2	hsf2
Gnat1	GNAT1	gnat1
Gnat2	GNAT2	gnat2
Guca1b	GUCA1B	guca1b
CYTB	CYTB	CYTB
ATP6	ATP6	ATP6
ND1	ND1	ND1
ND2	ND2	ND2
ND3	ND3	ND3
ND4	ND4	ND4
ND5	ND5	ND5
COX1	COX1	COX1
COX2	COX2	COX2
COX3	COX3	COX3
Vim	VIM	vim
Fads2	FADS2	fads2
Sox10	SOX10	sox10
Rab2a	RAB2A	rab2a
Tfap2a	TFAP2A	tfap2a
Atic	ATIC	atic
Nanos3	NANOS3	nanos3
Per2	PER2	per2
Cyp1a1	CYP1A1	cyp1a
Ckb	CKB	ckbb
Psap	PSAP	psap
Cebpa	CEBPA	cebpa
Cebpg	CEBPG	cebpg
Cebpd	CEBPD	cebpd
Ptpra	PTPRA	ptpra
Ptprf	PTPRF	ptprfa
Ptprs	PTPRS	ptprsa
Gbx1	GBX1	gbx1
Ptk2	PTK2	ptk2ab
Pknox1	PKNOX1	pknox1.2
Gria3	GRIA3	gria3a
Meis2	MEIS2	meis2a
S1pr2	S1PR2	s1pr2
Cacna1c	CACNA1C	cacna1c
Mkrn2	MKRN2	mkrn2
Ube4b	UBE4B	ube4b
App	APP	appb
Nek8	NEK8	nek8
Phc2	PHC2	phc2a
Ccng1	CCNG1	ccng1
Il17rd	IL17RD	il17rd
Fabp3	FABP3	fabp3
Crabp1	CRABP1	crabp1a
Dach2	DACH2	dacha
Glra3	GLRA3	glra3
Ccna2	CCNA2	ccna2
Rps5	RPS5	rps5
Sec61a1	SEC61A1	sec61a1
Rpl35	RPL35	rpl35
LOC100360679	RPS18	rps18
Rpl24	RPL24	rpl24
Hdac2	HDAC2	hdac1
Dcun1d2	DCUN1D2	dcun1d2a
LOC100911515	TPI1	tpi1a
Mak16	MAK16	mak16
Actl6a	ACTL6A	actl6a
Dtl	DTL	dtl
Uxs1	UXS1	uxs1
Terf2	TERF2	terfa
Stil	STIL	stil
Sf3b4	SF3B4	sf3b4
Pole2	POLE2	pole2
Slc25a5	SLC25A5	slc25a5
Mcm3	MCM3	mcm3
Cct7	CCT7	cct7
Pigz	NCBP2	ncbp2
Cct2	CCT2	cct2
Cct3	CCT3	cct3
Ppp1r10	PPP1R10	ppp1r10
Snrpd1	SNRPD1	snrpd1
Smc4	SMC4	smc4
Mcm7	MCM7	mcm7
B3gat3	B3GAT3	b3gat3
Atp6v1e1	ATP6V1E1	atp6v1e1b
Atp6v0c	ATP6V0C	atp6v0ca
Mcm2	MCM2	mcm2
Ddx19b	DDX19B	ddx19
Scarb2	SCARB2	scarb2
Lmna	LMNA	lmna
Lmnb1	LMNB1	lmnb1
Kif11	KIF11	kif11
LOC100912182	RPL36A	rpl36a
Fshr	FSHR	fshr
Mtf1	MTF1	mtf1
Eef1g	EEF1G	eef1g
Atp6ap1	ATP6AP1	atp6ap1b
Flot1	FLOT1	flot1b
Flot2	FLOT2	flot2a
Insr	INSR	insra
Igf1r	IGF1R	igf1ra
Invs	INVS	invs
Gbx2	GBX2	gbx2
Vangl2	VANGL2	vangl2
Ros1	ROS1	ros1
Mab21l1	MAB21L1	mab21l1
Cpa1	CPA1	cpa5
Id3	ID3	id3
Gpi	GPI	gpia
Ptgs1	PTGS1	ptgs1
Mpp5	MPP5	mpp5a
Myo7a	MYO7A	myo7aa
LOC681309	THBS3	thbs3a
Thbs4	THBS4	thbs4b
Mycn	MYCN	mycn
LOC685909	H2AFV	h2afva
Tagln	TAGLN	tagln2
Bbs2	BBS2	bbs2
Hgd	HGD	hgd
Hm13	HM13	hm13
Fmr1	FMR1	fmr1
Cask	CASK	caska
Cers4	CERS4	cers4a
Cers2	CERS2	cers2a
Esr1	ESR1	esr1
Rfc3	RFC3	rfc3
P2rx4	P2RX4	p2rx4a
Mst1	MST1	mst1
Cyp2j4	CYP2J2	cyp2ad2
Has2	HAS2	has2
Sim1	SIM1	sim1a
Tp63	TP63	tp63
LOC100360342	MSH6	msh6
Copa	COPA	copa
Mthfd1	MTHFD1	mthfd1b
Id2	ID2	id2a
Apmap	APMAP	apmap
Sec31a	SEC31A	sec31a
Unc45b	UNC45B	unc45b
Foxn1	FOXN1	foxn1
LOC100910732	PAK2	pak2a
Adra2a	ADRA2A	adra2a
Adra2b	ADRA2B	adra2b
Adra2c	ADRA2C	adra2c
Acvrl1	ACVRL1	acvrl1
Tram1	TRAM1	tram1
Ccng2	CCNG2	ccng2
Stt3a	STT3A	itm1
Ap3m1	AP3M1	ap3m1
Gatm	GATM	gatm
Neurod4	NEUROD4	neurod4
Hnf1a	HNF1A	hnf1a
Jmjd6	JMJD6	jmjd6
Tlx1	TLX1	tlx1
Tlx3	TLX3	tlx3b
Ccnf	CCNF	ccnf
Arcn1	ARCN1	arcn1a
Neo1	NEO1	neo1
Npm1	NPM1	npm1a
Cbs	CBS	cbsb
Cbs	LOC102724560	cbsb
Etf1	ETF1	etf1
Cad	CAD	cad
Lmo1	LMO1	lmo1
Kars	KARS	kars
Plk1	PLK1	plk1
Klf6	KLF6	klf6a
Ets1	ETS1	ets1
Trpm7	TRPM7	trpm7
Drd3	DRD3	drd3
Has3	HAS3	has3
Drd2	DRD2	drd2a
Aldh3b1	ALDH3B1	aldh3b1
Smarca5	SMARCA5	smarca5
Sdc2	SDC2	sdc2
F10	F10	f10
Fbp1	FBP1	fbp1b
Npc2	NPC2	npc2
Hspd1	HSPD1	hspd1
Bckdk	BCKDK	bckdk
Timm9	TIMM9	timm9
Rdx	RDX	msna
Mtx1	MTX1	mtx1b
Mtx2	MTX2	mtx2
Ddx55	DDX55	ddx55
Sdad1	SDAD1	sdad1
Mcm5	MCM5	mcm5
B3gnt7	B3GNT7	b3gnt7
Phf5a	PHF5A	phf5a
Ints7	INTS7	ints7
Ddx54	DDX54	ddx54
RGD1560436	C1orf109	c1orf109
Atp6v1h	ATP6V1H	atp6v1h
Arl13b	ARL13B	arl13b
Diexf	DIEXF	diexf
Dag1	DAG1	dag1
Lamb1	LAMB1	lamb1a
Lamc1	LAMC1	lamc1
Mc4r	MC4R	mc4r
Mc5r	MC5R	mc5ra
Wdr43	WDR43	wdr43
Igfbp1	IGFBP1	igfbp1a
Tsr2	TSR2	tsr2
Ttc27	TTC27	ttc27
Zcchc7	ZCCHC7	zcchc7
Chrnb3	CHRNB3	chrnb3b
Nifk	NIFK	nifk
Ruvbl2	RUVBL2	ruvbl2
Ruvbl1	RUVBL1	ruvbl1
Scfd1	SCFD1	sly1
Esr2	ESR2	esr2b
Glud1	GLUD1	glud1a
Elovl6	ELOVL6	elovl6
Ppan	PPAN	ppan
Pola1	POLA1	pola1
Coro1c	CORO1C	coro1ca
Gapdh	GAPDH	gapdh
Dnmt3b	DNMT3B	dnmt4
Impdh2	IMPDH2	impdh2
Suclg2	SUCLG2	suclg2
Rock2	ROCK2	rock2a
Ttk	TTK	ttk
Azin1	AZIN1	azin1b
Aif1l	AIF1L	aif1l
Pabpc4	PABPC4	pabpc4
Ap2m1	AP2M1	ap2m1a
Mybph	MYBPH	mybphb
Wdr3	WDR3	wdr3
Rrp1b	RRP1B	rrp1
Pdcd4	PDCD4	pdcd4b
Klhl41	KLHL41	klhl41b
Tbc1d4	TBC1D4	si:ch211-222g23.4
Gsn	GSN	gsna
Rap1b	RAP1B	rap1b
LOC100359574	NHP2L1	nhp2l1b
RGD1306730	MCMBP	mcmbp
Ddx18	DDX18	ddx18
Rtcd1	RTCA	rtca
Nop2	NOP2	nop2
Nop14	NOP14	nop14
Rrp36	RRP36	rrp36
Paics	PAICS	paics
Serpina1	SERPINA1	serpina1l
Lrrc17	LRRC17	lrrc17
Trappc13	TRAPPC13	trappc13
Col9a2	COL9A2	col9a2
Pigq	PIGQ	pigq
Ptbp1	PTBP1	ptbp1b
Pmel	PMEL	pmela
Lama5	LAMA5	lama5
Ftsj3	FTSJ3	ftsj
Tacc3	TACC3	tacc3
Noc3l	NOC3L	noc3l
Cpox	CPOX	cpox
Col14a1	COL14A1	col14a1a
Rhpn2	RHPN2	rhpn2
Phb	PHB	phb
Sparc	SPARC	sparc
Tnrc6b	TNRC6B	tnrc6b
Arrb2	ARRB2	arrb2a
Pfn2	PFN2	pfn2l
Mipol1	MIPOL1	mipol1
Tgfbi	TGFBI	tgfbi
Ctgf	CTGF	ctgfa
Smc2	SMC2	smc2
Ctsl1	CTSV	ctsla
Ist1	IST1	ist1
Cd63	CD63	cd63
Taf9	TAF9	taf9
Ssb	SSB	ssb
Slc20a1	SLC20A1	slc20a1b
Prpf19	PRPF19	prp19
Serpinc1	SERPINC1	serpinc1
Tmed2	TMED2	tmed2
Prpf40a	PRPF40A	prpf40a
Eif2s1	EIF2S1	eif2s1b
Maea	MAEA	maea
Ttpal	TTPAL	ttpal
Psmc6	PSMC6	psmc6
Naa35	NAA35	naa35
Sept8	SEPT8	sept8a
Cdk9	CDK9	cdk9
Mpc2	MPC2	mpc2
Wdr82	WDR82	wdr82
Gldc	GLDC	gldc
Rprd1b	RPRD1B	rprd1b
Wdr12	WDR12	wdr12
Zfr	ZFR	zfr
Aldob	ALDOB	aldob
Api5	API5	api5
Drap1	DRAP1	drap1
RGD1565775	KIAA0907	kiaa0907
Ube2e3	UBE2E3	ube2e3
Mier1	MIER1	mier1a
Smurf1	SMURF1	smurf1
Scnm1	SCNM1	scnm1
Nol11	NOL11	nol11
LOC102551340	ZNF729	si:ch211-276c2.4
Pcm1	PCM1	pcm1
Set	SET	setb
Ybey	YBEY	ybey
Nt5c3a	NT5C3A	nt5c3a
Rbbp4	RBBP4	rbb4
Ywhaz	YWHAZ	ywhabl
Dohh	DOHH	dohh
Sap30bp	SAP30BP	sap30bp
Ipo7	IPO7	ipo7
Nup88	NUP88	nup88
LOC688637	WDR36	wdr36
Ssbp4	SSBP4	ssbp4
Tgif1	TGIF1	tgif1
Nsa2	NSA2	nsa2
Ak2	AK2	ak2
Fkbp4	FKBP4	fkbp4
Wrap53	WRAP53	wrap53
Ctsa	CTSA	ctsa
Ube2d3	UBE2D3	ube2d3
Krit1	KRIT1	krit1
Pcbp2	PCBP2	pcbp2
Snw1	SNW1	snw1
Ift88	IFT88	ift88
Rbmx	RBMX	rbmx
Ilf3	ILF3	ilf3b
Rchy1	RCHY1	rchy1
Hn1l	HN1L	hn1l
Ckmt1b	CKMT1A	ckmt1
Ckmt1b	CKMT1B	ckmt1
Gnl3	GNL3	gnl3
Psmd12	PSMD12	psmd12
Phgdh	PHGDH	phgdh
Dhx15	DHX15	dhx15
Hfe2	HFE2	hfe2
Frmd6	FRMD6	frmd6
Cyth1	CYTH1	cyth1a
Xrn2	XRN2	xrn2
Ahsa1	AHSA1	ahsa1l
Psmc3	PSMC3	psmc3
Ddx46	DDX46	ddx46
Ndufa10	NDUFA10	ndufa10
Taz	TAZ	taz
Prmt1	PRMT1	prmt1
Safb	SAFB	safb
Nono	NONO	nono
Usp1	USP1	usp1
Kctd5	KCTD5	kctd5a
Hmmr	HMMR	hmmr
Cacng1	CACNG1	cacng1
Ip6k2	IP6K2	ip6k2
Cth	CTH	cth
Sulf2	SULF2	sulf2b
Pola2	POLA2	pola2
Ubxn1	UBXN1	ubxn1
Ctps1	CTPS1	ctps1a
Tpd52l2	TPD52L2	tpd52l2b
Gnb1	GNB1	gnb1a
Ing4	ING4	ing4
Hiat1	HIAT1	hiat1a
Abhd17a	ABHD17A	abhd17aa
Vdac2	VDAC2	vdac2
Rbbp7	RBBP7	rbb4l
Gmcl1	GMCL1	gmcl1
Pdia6	PDIA6	pdip5
Fbxl5	FBXL5	fbxl5
Ddx5	DDX5	ddx5
Actn4	ACTN4	actn4
Lztfl1	LZTFL1	lztfl1
Bhmt	BHMT	bhmt
Ik	IK	ik
Smarce1	SMARCE1	smarce1
Rpl7l1	RPL7L1	rpl7l1
Eif5	EIF5	eif5
Cct5	CCT5	cct5
Psmd11	PSMD11	psmd11b
Shfm1	SHFM1	shfm1
Rad21	RAD21	rad21a
Sirt2	SIRT2	sirt2
Rnf128	RNF128	rnf128a
Cs	CS	cs
Cyp27a1	CYP27A1	cyp27a1.4
Hsdl2	HSDL2	hsdl2
Setd6	SETD6	setd6
Hnf4a	HNF4A	hnf4a
Slc25a3	SLC25A3	slc25a3b
Fah	FAH	fah
RGD1309748	C16orf72	zgc:77849
Yy1	YY1	yy1a
Gltscr2	GLTSCR2	gltscr2
Cpb1	CPB1	cpb1
Chia	CHIA	zgc:65788
Map1lc3b	MAP1LC3B	map1lc3b
Ctrb1	CTRB2	ctrb1
Prss1	PRSS2	zgc:66382
Cd9	CD9	cd9a
Sult6b1	SULT6B1	sult6b1
Cel	CEL	cel.1
Agt	AGT	agt
Slc2a2	SLC2A2	slc2a2
Nqo1	NQO1	nqo1
Actg2	ACTG2	acta2
Uap1	UAP1	uap1
Dpp3	DPP3	dpp3
Rdh16	RDH16	dhrs9
Anpep	ANPEP	anpepb
Apoa4	APOA4	apoa4
Dnajc3	DNAJC3	dnajc3a
Uqcrc2	UQCRC2	uqcrc2b
Rpl3	RPL3	rpl3
Trabd	TRABD	trabd
Eif1a	EIF1AX	eif1axb
Shbg	SHBG	shbg
Chpt1	CHPT1	chpt1
St6galnac3	ST6GALNAC3	st6galnac3
Arg2	ARG2	arg2
Hsd17b12	HSD17B12	hsd17b12b
Tomm40	TOMM40	tomm40
Serhl2	SERHL2	serhl
Aco2	ACO2	aco2
Plg	PLG	plg
Sept6	SEPT6	sept6
Pp3111	DUS1L	dus1l
Alox12	ALOX12	alox12
Ufm1	UFM1	ufm1
Nans	NANS	nans
Csrnp1	CSRNP1	csrnp1b
Atp6v0d1	ATP6V0D1	atp6v0d1
Ubr7	UBR7	ubr7
Slc26a5	SLC26A5	slc26a5
Anapc5	ANAPC5	anapc5
Prom1	PROM1	prom1a
Asb12	ASB12	asb12a
Dnajc11	DNAJC11	dnajc11
Npap60	NUP50	nup50
Appbp2	APPBP2	appbp2
Ell2	ELL2	ell2
Trappc11	TRAPPC11	trappc11
Lgi1	LGI1	lgi1a
Pfdn2	PFDN2	pfdn2
Exosc8	EXOSC8	exosc8
Cers5	CERS5	cers5
Ywhab	YWHAB	ywhaba
Tcerg1	TCERG1	tcerg1a
Nfkbia	NFKBIA	nfkbiab
Stx5	STX5	stx5al
Pgam1	PGAM1	pgam1a
Smarcd1	SMARCD1	smarcd1
Racgap1	RACGAP1	racgap1
Snx4	SNX4	snx4
Tmem39a	TMEM39A	tmem39a
Lasp1	LASP1	lasp1
Wsb1	WSB1	wsb1
Gtf2h2	GTF2H2	gtf2h2
Gas8	GAS8	gas8
Zbtb16	ZBTB16	zbtb16a
Atrx	ATRX	atrx
Rpl10a	RPL10A	rpl10a
Fam57b	FAM57B	fam57ba
Drg2	DRG2	drg2
Tomm34	TOMM34	tomm34
Rpl14	RPL14	rpl14
Ints10	INTS10	ints10
Mphosph10	MPHOSPH10	mphosph10
Slc1a3	SLC1A3	slc1a3a
Nfyc	NFYC	nfyc
Sept2	SEPT2	sept2
Pa2g4	PA2G4	pa2g4b
Lsg1	LSG1	lsg1
Prdm1	PRDM1	prdm1a
Fbxo34	FBXO34	si:ch73-132g21.5
Slc35c2	SLC35C2	slc35c2
Zc4h2	ZC4H2	zc4h2
Fntb	FNTB	fntb
Dennd5b	DENND5B	dennd5b
Coro2a	CORO2A	coro2a
Bnip3l	BNIP3L	bnip3la
Arl4d	ARL4D	arl4d
Cltc	CLTC	cltca
Pik3r5	PIK3R5	pik3r5
Tmx1	TMX1	tmx1
Hexb	HEXB	hexa
Med24	MED24	med24
Vapb	VAPB	vapb
Dvl2	DVL2	dvl2
Itm2b	ITM2B	itm2ba
Gpr182	GPR182	gpr182
Pdcl	PDCL	pdcl
Aldh3a2	ALDH3A2	aldh3a2a
Atl2	ATL2	atl2
Naa15	NAA15	naa15a
Srpk1	SRPK1	srpk1a
Cav1	CAV1	cav1
F11r	F11R	f11r
Pou2f1	POU2F1	pou2f1b
Rtn1	RTN1	rtn1a
Midn	MIDN	midn
RGD1307500	RNF214	si:dkey-111e8.1
Lmbrd1	LMBRD1	lmbrd1
Top2a	TOP2A	top2a
Stx4	STX4	stx4
Slc35b4	SLC35B4	slc35b4
Ankh	ANKH	ankhb
RGD1309676	FAM213A	fam213aa
Dbr1	DBR1	dbr1
Gdi2	GDI2	gdi2
Shc1	SHC1	shc1
St5	ST5	st5
Slc52a2	SLC52A2	slc52a2
Scyl3	SCYL3	scyl3
Prpf6	PRPF6	prpf6
Tgm2	TGM2	tgm2b
Nxf1	NXF1	nxf1
Clint1	CLINT1	clint1a
Iqce	IQCE	iqce
RGD1562407	WAC	waca
Dnaja1	DNAJA1	dnaja1
Nsrp1	NSRP1	nsrp1
Mtmr14	MTMR14	mtmr14
Klhl9	KLHL9	klhl13
Nmt1	NMT1	nmt1a
Gtf2a1	GTF2A1	gtf2a1
Bin3	BIN3	bin3
Pigc	PIGC	pigc
Dnajb12	DNAJB12	dnajb12a
Ube2d1	UBE2D1	ube2d1b
Dsp	DSP	dspa
Dars	DARS	dars
Ndfip1	NDFIP1	ndfip1
Cnot6	CNOT6	cnot6
C1galt1c1	C1GALT1C1	c1galt1c1
Trim33	TRIM33	trim33
Adi1	ADI1	adi1
Polr2g	POLR2G	polr2gl
Det1	DET1	det1
Acbd6	ACBD6	acbd6
Slitrk6	SLITRK6	slitrk6
Cd82	CD82	cd82a
Sp1	SP1	sp1
Snrpa	SNRPA	snrpa
Dgcr14	DGCR14	dgcr14
Stk3	STK3	stk3
Asmtl	ASMTL	asmtl
Sgk1	SGK1	sgk1
Adam17	ADAM17	adam17a
Tax1bp1	TAX1BP1	tax1bp1b
Txlna	TXLNA	txlna
Fanci	FANCI	fanci
Cyp26b1	CYP26B1	cyp26b1
Dlat	DLAT	dlat
Trim37	TRIM37	trim37
Cstf1	CSTF1	cstf1
Stub1	STUB1	stub1
Mtor	MTOR	mtor
Orc6	ORC6	orc6
Hbs1l	HBS1L	hbs1l
Rbm5	RBM5	rbm5
Slc39a6	SLC39A6	slc39a6
Fstl1	FSTL1	fstl1b
Ercc3	ERCC3	ercc3
Usp19	USP19	usp19
Xpo4	XPO4	xpo4
Slc44a2	SLC44A2	slc44a2
Eif2s2	EIF2S2	eif2s2
Gstm5	GSTM3	gstm
Dnajc4	DNAJC4	dnajc4
Fkbp10	FKBP10	fkbp10b
Snd1	SND1	snd1
Chsy1	CHSY1	chsy1
Zc2hc1a	ZC2HC1A	zc2hc1a
Bhlhe40	BHLHE40	bhlhe40
Dpysl5	DPYSL5	dpysl5a
Phb2	PHB2	phb2a
Scamp5	SCAMP5	scamp5a
Zdhhc6	ZDHHC6	zdhhc6
Smc3	SMC3	smc3
Zmat2	ZMAT2	zmat2
Bptf	BPTF	bptf
Clic1	CLIC1	clic1
Taf2	TAF2	taf2
Mgea5	MGEA5	mgea5
Eif4ebp3	EIF4EBP3	eif4ebp3l
Tmem165	TMEM165	tmem165
Atxn2l	ATXN2L	atxn2l
Ppp6r3	PPP6R3	ppp6r3
Zc3h11a	ZC3H11A	zc3h11a
Cpsf3	CPSF3	cpsf3
Taldo1	TALDO1	taldo1
Zfyve26	ZFYVE26	zfyve26
Gosr2	GOSR2	gosr2
Ogfod1	OGFOD1	ogfod1
Slc25a16	SLC25A16	slc25a16
RGD1306151	KIAA1467	zgc:77415
Aup1	AUP1	aup1
Arl11	ARL11	arl11
Ubl3	UBL3	ubl3a
Styk1	STYK1	styk1
Irf2bpl	IRF2BPL	irf2bpl
Dicer1	DICER1	dicer1
Snupn	SNUPN	snupn
Gemin4	GEMIN4	gemin4
LOC102548286	PEX19	pex19
Bloc1s5	BLOC1S5	bloc1s5
Ptprn	PTPRN	ptprna
Ctsh	CTSH	ctsh
Actr6	ACTR6	actr6
Gtf2b	GTF2B	gtf2b
Sec22a	SEC22A	sec22a
Cpne1	CPNE1	cpne1
Lmo4	LMO4	lmo4b
Plaa	PLAA	plaa
Txndc12	TXNDC12	txndc12
Sema7a	SEMA7A	sema7a
Zfp503	ZNF503	znf503
Sp8	SP8	sp8b
Aars	AARS	aars
Grhl1	GRHL1	grhl1
Magt1	MAGT1	magt1
Sephs1	SEPHS1	sephs1
Tspan17	TSPAN17	tspan17
Sgcd	SGCD	sgcd
Dclre1a	DCLRE1A	dclre1a
Nsg2	HMP19	hmp19
Txlng	TXLNG	txlng
Sdcbp	SDCBP	sdcbp
Ptprn2	PTPRN2	ptprn2
Tsr1	TSR1	tsr1
Thoc5	THOC5	thoc5
Mon1b	MON1B	wu:fc54b10
Src	SRC	src
Eif3e	EIF3E	eif3ea
Utp15	UTP15	utp15
Uchl1	UCHL1	uchl1
Ankrd13c	ANKRD13C	ankrd13c
Inppl1	INPPL1	inppl1a
Gpd1	GPD1	gpd1b
Mkln1	MKLN1	mkln1
Ell	ELL	ell
Bzw1	BZW1	bzw1a
Ddx31	DDX31	ddx31
Ccdc19	CCDC19	ccdc19
LOC100911685	GSPT1	gspt1l
Olig2	OLIG2	olig2
Nsun2	NSUN2	nsun2
Phf12	PHF12	phf12b
Pigp	PIGP	pigp
Calr	CALR	calrl2
Ccdc102a	CCDC102A	ccdc102a
Rcan3	RCAN3	rcan3
Rraga	RRAGA	rraga
Chp1	CHP1	chp1
Mob3a	MOB3A	mob3a
Scrt2	SCRT2	scrt2
Kmt2e	KMT2E	kmt2e
Katnbl1	KATNBL1	katnbl1
Kif20a	KIF20A	LOC325449
Kdelr2	KDELR2	kdelr2b
Fbxo9	FBXO9	fbxo9
Map3k4	MAP3K4	map3k4
Pars2	PARS2	pars2
Zswim7	ZSWIM7	zswim7
Sppl2b	SPPL2B	sppl2
Anxa2	ANXA2	anxa2a
Rpn1	RPN1	rpn1
Cops4	COPS4	cops4
Polr1b	POLR1B	polr1b
Atf1	ATF1	atf1
Nkx2-8	NKX2-8	nkx2.9
Rpl27	RPL27	rpl27
Usp24	USP24	usp24
Nr2f6	NR2F6	nr2f6a
Parvb	PARVB	parvb
Serinc1	SERINC1	serinc1
Asna1	ASNA1	asna1
Ndufab1	NDUFAB1	ndufab1b
Etfa	ETFA	etfa
Zmynd19	ZMYND19	zmynd19
Snrnp48	SNRNP48	snrnp48
Tbc1d10a	TBC1D10A	si:ch211-87l2.1
Mtif3	MTIF3	mtif3
Gtf2f1	GTF2F1	gtf2f1
Timeless	TIMELESS	timeless
Dgat1	DGAT1	dgat1a
F2	F2	f2
Ttpa	TTPA	ttpa
Retsat	RETSAT	retsat
Tmem9b	TMEM9B	tmem9b
Plxna4a	PLXNA4	plxna4
Tsku	TSKU	tsku
Slc41a1	SLC41A1	slc41a1
Sst	SST	sst1.1
Slc6a19	SLC6A19	slc6a19b
Nucb2	NUCB2	nucb2b
Scrn3	SCRN3	scrn3
Mta2	MTA2	mta2
Zxdc	ZXDC	si:dkey-156n14.3
Med7	MED7	med7
Plekhg4	PLEKHG4	plekhg4
Rtfdc1	RTFDC1	rtfdc1
Hhip	HHIP	hhip
Smad7	SMAD7	smad7
Smad3	SMAD3	smad3b
Slc14a2	SLC14A2	slc14a2
Kdm3b	KDM3B	wu:fe01c10
Ss18	SS18	ss18
Ets2	ETS2	ets2
Psma4	PSMA4	psma4
Ssr4	SSR4	ssr4
Lgals1	LGALS1	lgals1l1
Mbtps1	MBTPS1	mbtps1
Tmed10	TMED10	tmed10
Esf1	ESF1	esf1
Myl12b	MYL12A	myl12.1
Pif1	PIF1	pif1
Arhgap21	ARHGAP21	arhgap21b
Cbx1	CBX1	cbx1a
Lnp	KIAA1715	lnpa
Exosc6	EXOSC6	exosc6
Lrrc42	LRRC42	lrrc42
Ccdc28a	CCDC28A	ccdc28a
Gna13	GNA13	gna13a
Cnbp	CNBP	cnbpa
Gclc	GCLC	gclc
Ola1	OLA1	ola1
Actr8	ACTR8	actr8
Cby1	CBY1	cby1
Psmc4	PSMC4	psmc4
Suv39h1	SUV39H1	suv39h1b
Hmg20a	HMG20A	hmg20a
Eef2	EEF2	eef2b
Cnn3	CNN3	cnn3a
Dpf2	DPF2	dpf2l
Ier5l	IER5L	ier5l
Prpf4	PRPF4	prpf4
Tecr	TECR	tecrb
Rpl5	RPL5	rpl5a
Gabarap	GABARAP	gabarapa
Cox4i1	COX4I1	cox4i1
Atp5l	ATP5L	atp5l
Arih1	ARIH1	arih1
Vamp8	VAMP8	vamp8
Rnps1	RNPS1	rnps1
Capza1	CAPZA1	capza1a
Rnf2	RNF2	rnf2
RGD1311745	KIAA1143	zgc:77056
Bri3bp	BRI3BP	bri3bp
Rrp15	RRP15	rrp15
Wee1	WEE1	wee1
Slc25a4	SLC25A4	slc25a4
Arpc2	ARPC2	arpc2
Cpsf7	CPSF7	cpsf6
Phf6	PHF6	phf6
Degs1	DEGS1	degs1
Polr1a	POLR1A	polr1a
Sap30l	SAP30L	sap30l
Napa	NAPA	napab
LOC102555453	RPL12	rpl12
Hlx	HLX	hlx1
Hyou1	HYOU1	hyou1
Slc26a11	SLC26A11	slc26a11
Rhot1	RHOT1	rhot1a
Fam46c	FAM46C	fam46c
Apba2	APBA2	apba2b
Tmem51	TMEM51	tmem51b
Stap2	STAP2	stap2a
Larp1	LARP1	larp1
Pcmtd1	PCMTD1	pcmtd1
Tex10	TEX10	tex10
Vcp	VCP	vcp
Asb8	ASB8	asb8
Rac1	RAC1	rac1a
Immt	IMMT	immt
Tmem33	TMEM33	tmem33
Ofd1	OFD1	ofd1
Fxr1	FXR1	fxr1
Ap1s2	AP1S2	ap1s2
Dnajb1	DNAJB1	dnajb1b
Dusp7	DUSP7	dusp7
Zmym4	ZMYM4	zmym4
Hdac10	HDAC10	hdac10
Ppp2r2a	PPP2R2A	ppp2r2d
Sec23b	SEC23B	sec23b
Slc9a3r1	SLC9A3R1	slc9a3r1
Slc16a3	SLC16A3	slc16a3
Sec22b	SEC22B	sec22bb
Ppp1r3b	PPP1R3B	ppp1r3b
Cndp2	CNDP2	cndp2
Cbx2	CBX2	cbx2
Tpte2	TPTE2	tpte
Gatsl2	GATSL2	gatsl2
Ppp1ca	PPP1CA	ppp1cab
Klhl11	KLHL11	klhl11
Eapp	EAPP	eapp
F5	F5	f5
Mapkapk2	MAPKAPK2	mapkapk2a
Ercc4	ERCC4	ercc4
N4bp1	N4BP1	n4bp1
Fam212a	FAM212A	fam212ab
Qrsl1	QRSL1	qrsl1
Psmd7	PSMD7	psmd7
Srp72	SRP72	srp72
Eif2s3x	EIF2S3	eif2s3
Mtmr6	MTMR6	mtmr6
Zfp710	ZNF710	znf710a
Ankrd11	ANKRD11	ankrd11
Memo1	MEMO1	memo1
Rgs14	RGS14	rgs14a
Brd3	BRD3	brd3a
Kpna4	KPNA4	kpna4
Rrad	RRAD	rrad
Tnfaip1	TNFAIP1	tnfaip1
Kcnd3	KCND3	kcnd3
Cntn5	CNTN5	cntn5
Jade1	JADE1	jade1
Slc30a7	SLC30A7	slc30a7
Nploc4	NPLOC4	nploc4
Hsd3b7	HSD3B7	hsd3b7
Wee2	WEE2	wee2
Rpa1	RPA1	rpa1
Rhoq	RHOQ	rhoq
Psat1	PSAT1	psat1
Eif3a	EIF3A	eif3s10
Lpcat4	LPCAT4	lpcat4
Ccnt2	CCNT2	ccnt2a
Rasgef1b	RASGEF1B	rasgef1ba
Klhl18	KLHL18	klhl18
Diras1	DIRAS1	diras1a
Hpx	HPX	hpx
Tk1	TK1	tk1
Vwa9	VWA9	vwa9
Agfg1	AGFG1	agfg1a
Chp2	CHP2	chp2
Alg8	ALG8	alg8
Ythdf1	YTHDF1	ythdf1
Fem1a	FEM1A	fem1a
Rsf1	RSF1	si:dkey-21n12.1
Pabpc1l	PABPC1L	pabpc1l
Phf20l1	PHF20L1	phf20l1
Lrrc8a	LRRC8A	lrrc8a
Gnai2	GNAI2	gnai2b
Tmprss4	TMPRSS4	tmprss4b
Shcbp1	SHCBP1	shcbp1
LOC100911597	MYH9	myh9a
Lrpap1	LRPAP1	lrpap1
Zfp36l2	ZFP36L2	zfp36l2
Ndel1	NDEL1	ndel1b
Gclm	GCLM	gclm
Ptpn11	PTPN11	ptpn11a
Xpo6	XPO6	xpo6
Fxyd6	FXYD6	fxyd6
Ampd3	AMPD3	ampd3b
Porcn	PORCN	porcnl
RGD1307752	C20orf24	c20orf24
Il11ra1	IL11RA	il11ra
Exoc3	EXOC3	exoc3
Pla1a	PLA1A	pla1a
Smarca2	SMARCA2	smarca2
Olfm2	OLFM2	olfm2a
Gtpbp4	GTPBP4	gtpbp4
Taf5l	TAF5L	taf5l
Wtap	WTAP	wtap
Rnf146	RNF146	rnf146
Tdo2	TDO2	tdo2b
Hspa4	HSPA4	hspa4b
Hsd11b2	HSD11B2	hsd11b2
Eci1	ECI1	eci1
Cdv3	CDV3	cdv3
Tsn	TSN	tsn
Tmem39b	TMEM39B	tmem39b
Bcan	BCAN	bcan
Eno1	ENO1	eno1a
Ptplb	PTPLB	ptplb
Lrrc40	LRRC40	lrrc40
Ube2g1	UBE2G1	ube2g1a
Tmem9	TMEM9	tmem9
Fam43a	FAM43A	fam43a
Mknk2	MKNK2	mknk2a
Hgs	HGS	hgs
Bmp15	BMP15	bmp15
Insig1	INSIG1	insig1
Spsb1	SPSB1	spsb1
Ythdf3	YTHDF3	ythdf3
Mat1a	MAT1A	mat1a
Aldh7a1	ALDH7A1	aldh7a1
Plk3	PLK3	plk3
Rnf34	RNF34	rnf34a
Fam3c	FAM3C	fam3c
Osbpl2	OSBPL2	osbpl2b
Ldhd	LDHD	ldhd
Asb3	ASB3	asb3
Asb3	GPR75-ASB3	asb3
Arf5	ARF5	zgc:77650
Eif3c	EIF3C	eif3c
Myom2	MYOM2	wu:fi38e05
Agk	AGK	agk
Nufip1	NUFIP1	zgc:171476
Arhgef10	ARHGEF10	arhgef10
Ddx23	DDX23	ddx23
Asun	ASUN	asun
Mtfr1l	MTFR1L	mtfr1l
Cela2a	CELA2A	ela2l
Msto1	MSTO1	msto1
Orc3	ORC3	orc3
Brf1	BRF1	brf1b
Ivns1abp	IVNS1ABP	ivns1abpb
Ubqln4	UBQLN4	ubqln4
Cuedc2	CUEDC2	cuedc2
Nol6	NOL6	nol6
Tm9sf2	TM9SF2	tm9sf2
Zmpste24	ZMPSTE24	zmpste24
Wrap73	WRAP73	wrap73
Zdhhc18	ZDHHC18	zdhhc18b
Ankmy2	ANKMY2	ankmy2a
Iars	IARS	iars
Adsl	ADSL	adsl
Heatr1	HEATR1	heatr1
Exd2	EXD2	exd2
Ccnt1	CCNT1	ccnt1
Atp13a1	ATP13A1	atp13a
Foxk1	FOXK1	foxk1
Larp6	LARP6	larp6
Ptp4a2	PTP4A2	ptp4a2b
Xrcc6	XRCC6	xrcc6
Hnrnpu	HNRNPU	hnrnpub
Lipt1	LIPT1	lipt1
LOC679087	RBM12B	zgc:56148
Scamp2	SCAMP2	scamp2l
Ric8b	RIC8B	ric8b
Yipf3	YIPF3	yipf3
Rnf17	RNF17	rnf17
Musk	MUSK	musk
Cap1	CAP1	cap1
Aqp7	AQP7	aqp7
Strada	STRADA	strada
Map4k5	MAP4K5	map4k5
Prkcd	PRKCD	prkcda
Vdac1	VDAC1	vdac1
Synj2bp	SYNJ2BP	synj2bp
C1qbp	C1QBP	c1qbp
Eif3m	EIF3M	eif3m
Boc	BOC	boc
Ap2b1	AP2B1	ap2b1
Sec24b	SEC24B	wu:fa16f04
Pex26	PEX26	pex26
Ficd	FICD	ficd
Mbtps2	MBTPS2	mbtps2
Polr2c	POLR2C	polr2c
Wdr48	WDR48	wdr48
Banf1	BANF1	banf1
Anxa1	ANXA1	anxa1a
Mapre1	MAPRE1	mapre1b
Nip30	FAM192A	fam192a
Rbm7	RBM7	zgc:77304
Tada3	TADA3	tada3l
Aip	AIP	aip
Wdr13	WDR13	wdr13
Gtf2h4	GTF2H4	gtf2h4
Gtf2e2	GTF2E2	gtf2e2
Rpe	RPE	rpe
Mdm4	MDM4	mdm4
Trmt2a	TRMT2A	trmt2a
Larp7	LARP7	larp7
LOC100912282	CALCOCO1	calcoco1a
Yif1a	YIF1A	yif1a
Pla2g15	PLA2G15	pla2g15
Atp6v1g1	ATP6V1G1	atp6v1g1
Rapgef6	RAPGEF6	rapgef6
LOC100912375	EBNA1BP2	ebna1bp2
Capzb	CAPZB	capzb
Ptpru	PTPRU	ptprub
Spry2	SPRY2	spry2
Serpinb6	SERPINB6	serpinb1l3
Ppme1	PPME1	ppme1
Heyl	HEYL	heyl
Acsbg2	ACSBG2	acsbg2
Pon2	PON2	pon2
Atp5o	ATP5O	atp5o
Ywhaq	YWHAQ	ywhaqb
Syvn1	SYVN1	syvn1
Ndc1	NDC1	ndc1
Mecp2	MECP2	mecp2
Lmbrd2	LMBRD2	lmbrd2b
Itgb4	ITGB4	itgb4
Fkbp1a	FKBP1A	fkbp1aa
Mak	MAK	mak
Syt4	SYT4	syt4
Eef1b2	EEF1B2	eef1b2
Mpeg1	MPEG1	mpeg1
Socs3	SOCS3	socs3a
Ccnc	CCNC	ccnc
Arpc1b	ARPC1B	arpc1b
Fuca1	FUCA1	fuca1
Parp3	PARP3	parp3
Fgfr1op2	FGFR1OP2	fgfr1op2
G3bp1	G3BP1	g3bp1
Efhd1	EFHD1	efhd1
Odf3	ODF3	odf3b
Man1a2	MAN1A2	wu:fj20e02
Nrsn1	NRSN1	nrsn1
Ptpn6	PTPN6	ptpn6
Agr2	AGR2	agr2
Cldnd1	CLDND1	zgc:64190
Rogdi	ROGDI	rogdi
Camk1g	CAMK1G	camk1ga
Gngt2	GNGT2	gngt2a
Gngt1	GNGT1	gngt1
Atp5d	ATP5D	atp5d
Mdh1	MDH1	mdh1b
Elovl4	ELOVL4	elovl4b
Usp14	USP14	usp14
Nup54	NUP54	nup54
Cox7a2l	COX7A2L	cox7a3
Wrb	WRB	wrb
Cox6a1	COX6A1	cox6a1
Cryga	CRYGA	crygmx
Tubb4a	TUBB4A	zgc:65894
Sod2	SOD2	sod2
Vps36	VPS36	vps36
Pkm	PKM	pkma
Naa38	NAA38	naa38
Aqp1	AQP1	aqp1a.1
Gas6	GAS6	gas6
Itm2c	ITM2C	itm2cb
Irf2bp2	IRF2BP2	irf2bp2a
Kidins220	KIDINS220	kidins220b
Mylip	MYLIP	mylipa
RGD1310712	C11orf30	zgc:56039
Dnaja3	DNAJA3	dnaja3a
Sap130	SAP130	sap130b
Klf15	KLF15	klf15
Jun	JUN	jun
Got2	GOT2	got2b
Rpn2	RPN2	rpn2
Il12b	IL12B	il12bb
Rcbtb1	RCBTB1	rcbtb1
Fam69c	FAM69C	fam69c
Arf6	ARF6	arf6a
Lcp2	LCP2	lcp2a
Nell2	NELL2	nell2b
Cul2	CUL2	cul2
Trim9	TRIM9	trim9
Tcea1	TCEA1	tcea1
Bnip3	BNIP3	bnip3
Cnot11	CNOT11	cnot11
Tarbp2	TARBP2	tarbp2
Abcc5	ABCC5	abcc5
Utp11l	UTP11L	utp11l
Grm2	GRM2	grm2a
Optn	OPTN	optn
Klhl17	KLHL17	klhl17
Smek2	SMEK2	smek2
Cdr2l	CDR2L	cdr2l
Gabrb2	GABRB2	gabrb2
Nmnat2	NMNAT2	nmnat2
Qrich1	QRICH1	qrich1
Vamp2	VAMP2	vamp2
Mrpl3	MRPL3	mrpl3
Rnasek	RNASEK	rnasekb
Ppdpf	PPDPF	ppdpfb
Cramp1l	CRAMP1L	cramp1l
Eef1a1	EEF1A1	eef1a1a
Sys1	SYS1	sys1
Fam162a	FAM162A	fam162a
Vps37a	VPS37A	vps37a
Cotl1	COTL1	cotl1
Tmed3	TMED3	tmed3
Aldoa	ALDOA	aldoaa
Zwilch	ZWILCH	zwilch
Zfand6	ZFAND6	zfand6
Tfg	TFG	tfg
Pak1ip1	PAK1IP1	pak1ip1
Col1a2	COL1A2	col1a2
Glul	GLUL	glulb
Eif3d	EIF3D	eif3d
Arpc5	ARPC5	arpc5a
Polr3e	POLR3E	polr3e
B3gnt5	B3GNT5	b3gnt5a
Blmh	BLMH	blmh
Rps3	RPS3	rps3
Cyb5r1	CYB5R1	cyb5r1
Rpl21	RPL21	rpl21
Capg	CAPG	capgb
Hadhb	HADHB	hadhb
Ppia	PPIA	ppiaa
Cyfip1	CYFIP1	cyfip1
Eif4b	EIF4B	eif4bb
Txndc9	TXNDC9	txndc9
Atg3	ATG3	apg3l
Dhx16	DHX16	dhx16
Abracl	ABRACL	abracl
S100a4	S100A4	icn
LOC100364335	CSDE1	si:ch211-261n11.2
Tubb4b	TUBB4B	tubb4b
LOC100364457	RPL9	rpl9
Rpl7	RPL7	rpl7
Rpl30	RPL30	rpl30
Rplp1	RPLP1	rplp1
Rpl6	RPL6	rpl6
Cops7a	COPS7A	cops7a
Slc38a6	SLC38A6	slc38a6
Rps15a	RPS15A	rps15a
Ufsp2	UFSP2	ufsp2
Psmc1	PSMC1	psmc1a
Vmp1	VMP1	vmp1
Ggps1	GGPS1	ggps1
Ten1	TEN1	si:ch211-89i1.2
Rpl23	RPL23	rpl23
Drg1	DRG1	drg1
Ncln	NCLN	ncl1
Sgta	SGTA	zgc:55741
Tollip	TOLLIP	tollip
Sdf2	SDF2	sdf2
LOC678893	KIAA0247	si:dkey-11e23.5
Med14	MED14	med14
Rhog	RHOG	rhogb
Ccr6	CCR6	ccr6b
Atp5c1	ATP5C1	atp5c1
Hagh	HAGH	hagh
Dnajc21	DNAJC21	dnajc21
Chek2	CHEK2	chek2
Rps12	RPS12	rps12
Rpl7a	RPL7A	rpl7a
Ranbp1	RANBP1	ranbp1
Tbl2	TBL2	tbl2
Rars	RARS	rars
Myl12a	MYL12B	myl12.2
Prrx1	PRRX1	prrx1b
Rpl4	RPL4	rpl4
Mbd2	MBD2	mbd2
Anxa5	ANXA5	anxa5b
Mbd3	MBD3	mbd3a
Col1a1	COL1A1	col1a1a
LOC100360621	IL4I1	si:dkey-40g16.6
Tsc1	TSC1	tsc1a
Nbr1	NBR1	nbr1
Cpn1	CPN1	cpn1
Postn	POSTN	postnb
Mmp2	MMP2	mmp2
Ssr3	SSR3	ssr3
Setd3	SETD3	setd3
Rab20	RAB20	rab20
Emc6	EMC6	emc6
Tuba8	TUBA8	tuba8l
LOC100911881	CHID1	chid1
Myl6	MYL6	zgc:153867
Gars	GARS	gars
Synj1	SYNJ1	synj1
Reep5	REEP5	reep5
Sulf1	SULF1	sulf1
Fgb	FGB	fgb
Pdzk1	PDZK1	pdzk1
Alox5ap	ALOX5AP	alox5ap
Snx1	SNX1	snx1a
Rrs1	RRS1	rrs1
Ehd2	EHD2	ehd2
Bcat1	BCAT1	bcat1
Stat6	STAT6	stat6
Brd8	BRD8	brd8
Dennd6b	DENND6B	dennd6b
Nup35	NUP35	nup35
Pus3	PUS3	pus3
Epx	EPX	mpx
Dcaf7	DCAF7	dcaf7
Fgr	FGR	yrk
Ctss	CTSS	ctssb.2
Nfatc2ip	NFATC2IP	nfatc2ip
Atp6v1a	ATP6V1A	atp6v1ab
Rhbg	RHBG	rhbg
Mcm4	MCM4	mcm4
Etv5	ETV5	etv5a
Rps6ka6	RPS6KA6	rps6kal
Ogt	OGT	ogt.1
Pikfyve	PIKFYVE	pikfyve
Bsg	BSG	bsg
Capn8	CAPN8	capn8
Lamb2	LAMB2	lamb2
Hlcs	HLCS	hlcs
LOC100912032	RPS27A	rps27a
Gng5	GNG5	gng5
Mettl23	METTL23	si:ch73-366l1.2
Cherp	CHERP	cherp
Supt6h	SUPT6H	supt6h
Copb1	COPB1	copb1
Hspbp1	HSPBP1	hspbp1
Mars	MARS	mars
Tfdp2	TFDP2	tfdp2
Sult2b1	SULT2B1	sult2st1
Rps6ka1	RPS6KA1	rps6ka3a
Unc119b	UNC119B	unc119.1
Rreb1	RREB1	rreb1a
Bmper	BMPER	bmper
Echdc2	ECHDC2	echdc2
Arl4a	ARL4A	arl4ab
Hmbs	HMBS	hmbsb
Impdh1	IMPDH1	impdh1b
Mcam	MCAM	mcamb
Creb3l1	CREB3L1	creb3l1
RGD1563348	C11orf31	seph
Tmpo	TMPO	tmpoa
Mib1	MIB1	mib
Krt18	KRT18	krt18
Selm	SELM	selm
Sepn1	SEPN1	sepn1
Sepw1	SEPW1	sepw1
Msrb1	MSRB1	msrb1a
Selt	SELT	selt1a
Avp	AVP	oxt
Sep15	SEP15	sep15
Txnrd3	TXNRD3	txnrd1
Gpx1	GPX1	gpx1a
Gpx4	GPX4	gpx4b
Sepp1	SEPP1	sepp1a
Fgfr2	FGFR2	fgfr2
Zdhhc8	ZDHHC8	zdhhc8b
Rapsn	RAPSN	rapsn
Tph1	TPH1	tph1a
Mc2r	MC2R	mc2r
Mc3r	MC3R	mc3r
Sp5	SP5	sp5a
Mchr1	MCHR1	mchr1b
Pomc	POMC	pomca
Tshb	TSHB	tshb
Nrarp	NRARP	nrarpa
Nrp1	NRP1	nrp1a
Tnnc1	TNNC1	tnnc1a
Smarca4	SMARCA4	smarca4a
Dusp6	DUSP6	dusp6
Anxa4	ANXA4	anxa4
Anxa6	ANXA6	anxa6
Anxa11	ANXA11	anxa11b
F9	F9	f9a
Ier5	IER5	ier5
Fgf10	FGF10	fgf10a
Tfpi	TFPI	tfpia
Tgfb1	TGFB1	tgfb1a
Timp2	TIMP2	timp2a
Wnt2	WNT2	wnt2ba
Slc34a2	SLC34A2	slc34a2b
Atp6v1b1	ATP6V1B1	atp6v1ba
Atp6v1b2	ATP6V1B2	atp6v1b2
Sestd1	SESTD1	sestd1
Msgn1	MSGN1	msgn1
Oprk1	OPRK1	oprk1
Mx2	MX1	mxa
Mapk1	MAPK1	mapk1
Nfe2l2	NFE2L2	nfe2l2a
Cxxc1	CXXC1	cxxc1
Dcp1a	DCP1A	dcp1a
Ocm2	OCM	pvalb8
Pbk	PBK	pbk
Piwil1	PIWIL1	piwil1
Tbx1	TBX1	tbx1
Ptn	PTN	ptn
Glo1	GLO1	glo1
Ypel4	YPEL4	ypel3
Adk	ADK	adka
Tp73	TP73	tp73
Gpm6a	GPM6A	gpm6aa
Penk	PENK	penka
Pmm2	PMM2	pmm2
Sgce	SGCE	sgce
Yars	YARS	yars
Aldh2	ALDH2	aldh2.2
Kmo	KMO	kmo
Hspb1	HSPB1	hspb1
Fgf19	FGF19	fgf19
Prickle1	PRICKLE1	prickle1a
Prickle2	PRICKLE2	prickle2
Paqr8	PAQR8	paqr8
Clic4	CLIC4	clic4
Paqr7	PAQR7	paqr7b
Nap1l1	NAP1L1	nap1l1
Dlst	DLST	dlst
Arhgef2	ARHGEF2	arhgef1a
Slc16a1	SLC16A1	slc16a1
Ppm1g	PPM1G	ppm1g
Cars	CARS	cars
Gmnn	GMNN	gmnn
Dab2	DAB2	si:ch211-204c21.1
Il13ra2	IL13RA2	il13ra2
Dpy19l1	DPY19L1	dpy19l1l
Cdkn1b	CDKN1B	cdkn1bb
Erlec1	ERLEC1	erlec1
Cmtm6	CMTM6	cmtm6
Slirp	SLIRP	si:ch73-276n11.1
Txnip	TXNIP	txnipa
Pald1	PALD1	pald1a
Atp11c	ATP11C	atp11c
Plk4	PLK4	plk4
Pkp3	PKP3	pkp3a
Gulp1	GULP1	gulp1a
Zfp385b	ZNF385B	znf385b
Pde6a	PDE6A	pde6a
Atad1	ATAD1	atad1b
Pten	PTEN	ptenb
Thoc2	THOC2	thoc2
Slc35a5	SLC35A5	slc35a5
Ccdc80	CCDC80	ccdc80
Gpr161	GPR161	gpr161
Ube2h	UBE2H	ube2h
Celsr1	CELSR1	celsr1a
Cntfr	CNTFR	cntfr
Mycbp2	MYCBP2	mycbp2
Ptpn4	PTPN4	ptpn4a
Lpar1	LPAR1	lpar1
Scrib	SCRIB	scrib
Htr5a	HTR5A	htr5al
Pcdh15	PCDH15	pcdh15a
Wdr75	WDR75	wdr75
Nsf	NSF	nsfa
Ctnnd2	CTNND2	ctnnd2a
Bcap31	BCAP31	bcap31
Fkbp7	FKBP7	fkbp7
Itsn1	ITSN1	itsn1
Ubtf	UBTF	ubtf
Atxn7l3	ATXN7L3	atxn7l3
Tmub2	TMUB2	tmub2
Stat4	STAT4	stat4
Skap2	SKAP2	skap2
Zfp384	ZNF384	znf384l
Cldn10	CLDN10	cldn10a
Abcc4	ABCC4	abcc4
Pms1	PMS1	pms1
Osgepl1	OSGEPL1	osgepl1
Ankar	ANKAR	ankar
Kpna3	KPNA3	kpna3
RGD1562550	C5orf28	si:busm1-79m10.4
Calhm2	CALHM2	calhm2
Ptf1a	PTF1A	ptf1a
Prmt5	PRMT5	prmt5
Nedd8	NEDD8	nedd8
Dhrs1	DHRS1	dhrs1
Slc39a13	SLC39A13	slc39a13
Ctsc	CTSC	ctsc
Inadl	INADL	inadl
Heatr5a	HEATR5A	heatr5a
Ccdc157	CCDC157	ccdc157
Gpkow	GPKOW	gpkow
Vat1	VAT1	vat1
Tap2	TAP2	abcb3l1
Ivd	IVD	ivd
Phlda3	PHLDA3	phlda3
Klhl6	KLHL6	klhl6
Fkbp11	FKBP11	fkbp11
Ccdc65	CCDC65	ccdc65
Mdga2	MDGA2	mamdc1
G2e3	G2E3	g2e3
Ap4s1	AP4S1	ap4s1
Cenpn	CENPN	cenpn
Cmc2	CMC2	cmc2
Prpf39	PRPF39	prpf39
Tbp	TBP	tbp
Rab1a	RAB1A	rab1a
Slc1a4	SLC1A4	slc1a4
Sertad2	SERTAD2	sertad2b
LOC100362819	AUTS2	auts2
Acin1	ACIN1	acin1a
Pcgf1	PCGF1	pcgf1
Rab3gap2	RAB3GAP2	rab3gap2
Atp6v1c1	ATP6V1C1	atp6v1c1a
Rrm2b	RRM2B	rrm2b
Mtdh	MTDH	mtdha
Laptm4b	LAPTM4B	laptm4b
LOC100911186	ECHS1	echs1
Zfp511	ZNF511	znf511
Adam8	ADAM8	adam8a
Fkbp5	FKBP5	fkbp5
Zar1	ZAR1	zar1
Kif1b	KIF1B	kif1b
Tnr	TNR	tnr
Aldoc	ALDOC	aldocb
Tgfb2	TGFB2	tgfb2
Tgfb3	TGFB3	tgfb3
Stat5b	STAT5B	stat5.1
Prdx3	PRDX3	prdx3
Tuba1c	TUBA1C	tuba1b
Mvp	MVP	mvp
Gys2	GYS2	gys2
Dynll2	DYNLL2	dynll2a
Higd1a	HIGD1A	hig1
Hspa9	HSPA9	hspa9
Ssr1	SSR1	ssr1
Pak1	PAK1	pak1
Rab13	RAB13	rab13
Birc2	BIRC2	birc2
Xiap	XIAP	xiap
Birc5	BIRC5	birc5a
Cflar	CFLAR	cflara
Hes6	HES6	hes6
Celf2	CELF2	celf2
Casp2	CASP2	casp2
Tmbim6	TMBIM6	tegt
Pip4k2c	PIP4K2C	pip5k2
Aifm1	AIFM1	aifm1
Hif1an	HIF1AN	hif1an
Dffb	DFFB	dffb
Hsd3b6	HSD3B2	hsd3b1
P4ha2	P4HA2	p4ha2
Evpl	EVPL	evpla
Slc2a8	SLC2A8	slc2a8
LOC102556347	CBR1	cbr1
Plcg1	PLCG1	plcg1
Vax2	VAX2	vax2
Vax1	VAX1	vax1
Gabbr1	GABBR1	gabbr1a
Ripk2	RIPK2	ripk2
Ppp2r5e	PPP2R5E	ppp2r5eb
P2rx5	P2RX5	p2rx5
Mmp14	MMP14	mmp14a
Gjd2	GJD2	cx35b
Dhcr7	DHCR7	dhcr7
Hs6st2	HS6ST2	hs6st2
Fbxl3	FBXL3	fbxl3a
Cdh17	CDH17	cdh17
Aaas	AAAS	aaas
RGD1559442	SBF2	sbf2
Rbms2	RBMS2	rbms2a
Ankrd6	ANKRD6	ankrd6b
Egfr	EGFR	egfra
Pdgfa	PDGFA	pdgfaa
Tktl2	TKTL2	tktb
Aktip	AKTIP	aktip
Ica1l	ICA1L	ical1
Gtpbp1	GTPBP1	gtpbp1
Sox2	SOX2	sox2
Csrp1	CSRP1	csrp1a
Pck1	PCK1	pck1
Siah2	SIAH2	siah2l
Fbxl2	FBXL2	fbxl2
Marc1	MARC1	zgc:110783
Atp2b1	ATP2B1	atp2b1a
Vps13a	VPS13A	vps13a
Sh3gl1	SH3GL1	sh3gl1b
Ddx27	DDX27	ddx27
Tjp1	TJP1	tjp1a
Mtr	MTR	mtr
Hspa5	HSPA5	hspa5
Pdia3	PDIA3	pdia3
Slmo2	SLMO2	slmo2
Ddit4	DDIT4	ddit4
Fam49a	FAM49A	znf395
Lhx8	LHX8	lhx8a
Mgll	MGLL	mgll
Rpl13	RPL13	rpl13
Pah	PAH	pah
Eno3	ENO3	eno3
Emx1	EMX1	emx1
Fem1c	FEM1C	fem1c
Ncf1	NCF1	ncf1
Abat	ABAT	abat
Rab32	RAB32	rab32a
Rgs12	RGS12	rgs12b
Akt2	AKT2	akt2
Tmco1	TMCO1	tmco1
Fga	FGA	fga
Glcci1	GLCCI1	glcci1
Hsp90b1	HSP90B1	hsp90b1
Pdc	PDC	pdca
Tob1	TOB1	tob1a
Ddx49	DDX49	ddx49
Eif4a1	EIF4A1	eif4a1a
Timm17a	TIMM17A	timm17a
Taf12	TAF12	taf12
Zcchc9	ZCCHC9	zcchc9
Cep97	CEP97	cep97
Fam107b	FAM107B	fam107b
Ngdn	NGDN	ngdn
Pik3ip1	PIK3IP1	pik3ip1
Ddi2	DDI2	ddi2
Zhx2	ZHX2	zhx2
Pfkfb4	PFKFB4	pfkfb4l
Tubb5	TUBB	tubb5
Fen1	FEN1	fen1
Dnajb11	DNAJB11	dnajb11
Myh6	MYH6	myh6
Uba5	UBA5	uba5
Apc	APC	apc
Dnajc5	DNAJC5	dnajc5aa
Itga5	ITGA5	itga5
Padi2	PADI2	padi2
Agps	AGPS	agps
Cstf2	CSTF2	cstf2
Rab5c	RAB5C	rab5c
Aph1a	APH1A	aph1b
Ntf3	NTF3	ntf3
Eif6	EIF6	eif6
Pdgfra	PDGFRA	pdgfra
Ankrd27	ANKRD27	wu:fc41e04
Asf1a	ASF1A	asf1ba
RGD1307155	C16orf13	zgc:56719
Mettl17	METTL17	mettl17
[truncated: 8,354 more rows]
