# Supplementary material for: Evolutionarily conserved gene expression patterns for affective disorders revealed using cross-species brain transcriptomic analyses in humans, rats and zebrafish
Source: Sci Rep. 2022 Dec 2;12:20836. doi: 10.1038/s41598-022-22688-x (PMC9718822; doi:10.1038/s41598-022-22688-x)
Supplement: Supplementary file 3 — Supplementary Information 3. [file 41598_2022_22688_MOESM3_ESM.csv]

MClique	Size	Members
1	39	RPS15A RPL14 RPL31 RPL32 RPS8 EEF2 RPL23 RPL24 RPS23 RPS6 RPL27 RPL11 RPL4 RPS16 RPS12 RPL19 RPL10A RPL18A RPL15 RPS5 RPSA RPS4X RPS27A RPL6 RPL13 RPL18 RPL5 RPL9 RPL12 FAU RPS2 RACK1 RPL7 RPS24 RPLP0 RPL30 RPL21 RPS3 RPL3
2	39	RPL23A RPS15A RPL14 RPL31 RPL32 RPS8 EEF2 RPL23 RPS23 RPS6 RPL27 RPL11 RPL4 RPS16 RPS12 RPL19 RPL10A RPL18A RPL15 RPS5 RPSA RPS27A RPL6 RPL13 RPL18 RPL5 RPL9 RPL12 FAU RPS2 RACK1 RPL7 RPS24 RPS7 RPLP0 RPL30 RPL21 RPS3 RPL3
3	39	RPL23A RPS15A RPL14 RPL31 RPL32 RPS8 EEF2 RPL23 RPL24 RPS23 RPS6 RPL27 RPL11 RPL4 RPS16 RPS12 RPL19 RPL10A RPL18A RPL15 RPS5 RPSA RPS27A RPL6 RPL13 RPL18 RPL5 RPL9 RPL12 FAU RPS2 RACK1 RPL7 RPS24 RPLP0 RPL30 RPL21 RPS3 RPL3
4	39	RPS15A RPL14 RPL31 RPS8 EEF2 RPL23 RPS23 RPS6 RPL27 RPS11 RPL11 UBA52 RPL4 RPS16 RPS12 RPL19 RPL10A RPL18A RPL15 RPS5 RPSA RPS27A RPL6 RPL13 RPL18 RPL5 RPL9 RPL12 FAU RPS2 RPL7 RPS24 RPS7 RPLP1 RPLP0 RPL30 RPL21 RPS3 RPL3
5	39	RPS15A RPL14 RPL31 RPL32 RPS8 EEF2 RPL23 RPS23 RPS6 RPL27 RPL11 RPL4 RPS16 RPS12 RPL19 RPL10A RPL18A RPL15 RPS5 RPSA RPS27A RPL6 RPL13 RPL18 RPL5 RPL9 RPL12 FAU RPS2 RPL7 RPS24 RPS7 RPLP1 RPLP0 RPL17 RPL30 RPL21 RPS3 RPL3
6	39	RPS15A RPL14 RPL31 RPS14 RPS8 EEF2 RPL23 RPL24 RPS23 RPS6 RPL27 RPS11 RPL11 RPL4 RPS16 RPS12 RPL19 RPL10A RPL18A RPL15 RPS5 RPSA RPS27A RPL6 RPL13 RPL18 RPL5 RPL9 RPL12 FAU RPS21 RPS2 RPL7 RPS24 RPLP1 RPLP0 RPL30 RPL21 RPS3
7	39	RPS15A RPL14 RPL31 RPS8 EEF2 RPL23 RPS23 RPS6 RPL27 RPS11 RPL11 RPL4 RPS16 RPS12 RPL19 RPL10A RPL18A RPL15 RPS5 RPSA RPS27A RPL6 RPL13 RPL18 RPL10L RPL5 RPL9 RPL12 FAU RPS2 RPL7 RPS24 RPS7 RPLP1 RPLP0 RPL30 RPL21 RPS3 RPL3
8	39	RPL23A RPS15A RPL14 RPL31 RPS8 EEF2 RPL23 RPL24 RPS23 RPS6 RPL27 RPS11 RPL11 RPL4 RPS16 RPS12 RPL19 RPL10A RPL18A RPL15 RPS5 RPSA RPS27A RPL6 RPL13 RPL18 RPL5 RPL9 RPL12 FAU RPS2 RACK1 RPL7 RPS24 RPLP0 RPL30 RPL21 RPS3 RPL3
9	39	RPS15A RPL14 RPL31 RPS8 EEF2 RPL23 RPL24 RPS23 RPS6 RPL27 RPS11 RPL11 UBA52 RPL4 RPS16 RPS12 RPL19 RPL10A RPL18A RPL15 RPS5 RPSA RPS27A RPL6 RPL13 RPL18 RPL5 RPL9 RPL12 FAU RPS21 RPS2 RACK1 RPL7 RPS24 RPLP0 RPL30 RPL21 RPS3
10	39	RPS15A RPL14 RPL31 RPL32 RPS8 EEF2 RPL23 RPS23 RPS6 RPL27 RPL11 RPL4 RPS16 RPS12 RPL19 RPL10A RPL18A RPL15 RPS5 RPSA RPS27A RPL6 RPL13 RPL18 RPS3A RPL5 RPL9 RPL12 FAU RPS2 RPL7 RPS24 RPS7 RPLP1 RPLP0 RPL30 RPL21 RPS3 RPL3
11	39	RPS15A RPL14 RPL31 RPS8 EEF2 RPL23 RPL24 RPS23 RPS6 RPL27 RPS11 RPL11 UBA52 RPL4 RPS16 RPS12 RPL19 RPL10A RPL18A RPL15 RPS5 RPSA RPS27A RPL6 RPL13 RPL18 RPL5 RPL9 RPL12 FAU RPS2 RPL7 RPS24 RPLP1 RPLP0 RPL30 RPL21 RPS3 RPL3
12	39	RPS15A RPL14 RPL31 RPS8 EEF2 RPL23 RPL24 RPS23 RPS6 RPL27 RPLP2 RPS11 RPL11 RPL4 RPS16 RPS12 RPL19 RPL10A RPL18A RPL15 RPS5 RPSA RPS27A RPL6 RPL13 RPL18 RPL5 RPL9 RPL12 FAU RPS21 RPS2 RPL7 RPS24 RPLP1 RPLP0 RPL30 RPL21 RPS3
13	39	RPS15A RPL14 RPL31 RPS14 RPS8 EEF2 RPL23 RPS23 RPS6 RPL27 RPS11 RPL11 RPL4 RPS16 RPS12 RPL19 RPL10A RPL18A RPL15 RPS5 RPSA RPS27A RPL6 RPL13 RPL18 RPL5 RPL9 RPL12 FAU RPS21 RPS2 RPL7 RPS24 RPS7 RPLP1 RPLP0 RPL30 RPL21 RPS3
14	39	RPS15A RPL14 RPL31 RPS8 EEF2 RPL23 RPL24 RPS23 RPS6 RPL27 RPS11 RPL11 RPL4 RPS16 RPS12 RPL19 RPL10A RPL18A RPL15 RPS5 RPSA RPS27A RPL6 RPL13 RPL18 RPL10L RPL5 RPL9 RPL12 FAU RPS21 RPS2 RPL7 RPS24 RPLP1 RPLP0 RPL30 RPL21 RPS3
15	39	RPS15A RPL14 RPL31 RPS8 EEF2 RPL23 RPS23 RPS6 RPL27 RPS11 RPL11 RPL4 RPS16 RPS12 RPL19 RPL10A RPL18A RPL15 RPS5 RPSA RPS27A RPL6 RPL13 RPL18 RPL5 RPL9 RPL12 FAU RPS21 RPS2 RPL7 RPS24 RPS7 RPLP1 RPLP0 RPL30 RPL21 RPS13 RPS3
16	39	RPL23A RPS15A RPL14 RPL31 RPL32 RPS8 EEF2 RPL23 RPL24 RPS23 RPS6 RPL27 RPL11 RPL4 RPS16 RPS12 RPL19 RPL10A RPL18A RPL15 RPS5 RPSA RPS27A RPL6 RPL13 RPL18 RPL5 RPL9 RPL12 FAU RPS2 RPL7 RPS24 RPLP1 RPLP0 RPL30 RPL21 RPS3 RPL3
17	39	RPS15A RPL14 RPL31 RPS8 EEF2 RPL23 RPL8 RPS23 RPS6 RPL27 RPS11 RPL11 RPL4 RPS16 RPS12 RPL19 RPL10A RPL18A RPL15 RPS5 RPSA RPS27A RPL6 RPL13 RPL18 RPL5 RPL9 RPL12 FAU RPS2 RPL7 RPS24 RPS7 RPLP1 RPLP0 RPL30 RPL21 RPS3 RPL3
18	39	RPS15A RPL14 RPL31 RPS8 EEF2 RPL23 RPL24 RPS23 RPS6 RPL27 RPS11 RPL11 RPL4 RPS16 RPS12 RPL19 RPL10A RPL18A RPL15 RPS5 RPSA RPS27A RPL6 RPL13 RPL18 RPS3A RPL5 RPL9 RPL12 FAU RPS2 RACK1 RPL7 RPS24 RPLP0 RPL30 RPL21 RPS3 RPL3
19	39	RPS15A RPL14 RPL31 RPS8 EEF2 RPL23 RPS23 RPS6 RPL27 RPS11 RPL11 UBA52 RPL4 RPS16 RPS12 RPL19 RPL10A RPL18A RPL15 RPS5 RPSA RPS27A RPL6 RPL13 RPL18 RPL5 RPL9 RPL12 FAU RPS21 RPS2 RPL7 RPS24 RPS7 RPLP1 RPLP0 RPL30 RPL21 RPS3
20	39	RPS15A RPL14 RPL31 RPL32 RPS8 EEF2 RPL23 RPL24 RPS23 RPS6 RPL27 RPL11 RPL4 RPS16 RPS12 RPL19 RPL10A RPL18A RPL15 RPS5 RPSA RPS27A RPL6 RPL13 RPL18 RPL5 RPL9 RPL12 FAU RPS2 RACK1 RPL7 RPS24 RPLP0 RPL30 RPL21 RPS13 RPS3 RPL3
21	39	RPS15A RPL14 RPL31 RPS8 EEF2 RPL23 RPL24 RPS23 RPS6 RPL27 RPS11 RPL11 RPL4 RPS16 RPS12 RPL19 RPL10A RPL18A RPL15 RPS5 RPSA RPS27A RPL6 RPL13 RPL18 RPL5 RPL9 RPL12 FAU RPS21 RPS2 RACK1 RPL7 RPS24 RPLP0 RPL30 RPL21 RPS13 RPS3
22	39	RPS15A RPL14 RPL31 RPS8 EEF2 RPL23 RPS23 RPS6 RPL27 RPS11 RPL11 RPL4 RPS16 RPS12 RPL19 RPL10A RPL18A RPL15 RPS5 RPSA RPS4X RPS27A RPL6 RPL13 RPL18 RPL5 RPL9 RPL12 FAU RPS2 RACK1 RPL7 RPS24 RPS7 RPLP0 RPL30 RPL21 RPS3 RPL3
23	39	RPS15A RPL14 RPL31 RPS8 EEF2 RPL23 RPL24 RPS23 RPS6 RPL27 RPS11 RPL11 RPL4 RPS16 RPS12 RPL19 RPL10A RPL18A RPL15 RPS5 RPSA RPS27A RPL6 RPL13 RPL18 RPS3A RPL5 RPL9 RPL12 FAU RPS2 RPL7 RPS24 RPLP1 RPLP0 RPL30 RPL21 RPS3 RPL3
24	39	RPS15A RPL14 RPL31 RPS8 EEF2 RPL23 RPL24 RPS23 RPS6 RPL27 RPS11 RPL11 RPL4 RPS16 RPS12 RPL19 RPL10A RPL18A RPL15 RPS5 RPSA RPS27A RPL6 RPL13 RPL18 RPL5 RPL9 RPL12 FAU RPS21 RPS2 RPL7 RPS24 RPLP1 RPLP0 RPL30 RPL21 RPS13 RPS3
25	39	RPS15A RPL14 RPL31 RPS8 EEF2 RPL23 RPL24 RPS23 RPS6 RPL27 RPS11 RPL11 RPL4 RPS16 RPS12 RPL19 RPL10A RPL18A RPL15 RPS5 RPSA RPS27A RPL6 RPL13 RPL18 RPL10L RPL5 RPL9 RPL12 FAU RPS21 RPS2 RACK1 RPL7 RPS24 RPLP0 RPL30 RPL21 RPS3
26	39	RPS15A RPL14 RPL31 RPL32 RPS8 EEF2 RPL23 RPL24 RPS23 RPS6 RPL27 RPL11 RPL4 RPS16 RPS12 RPL19 RPL10A RPL18A RPL15 RPS5 RPSA RPS27A RPL6 RPL13 RPL18 RPL5 RPL9 RPL12 FAU RPS2 RPL7 RPS24 RPLP1 RPLP0 RPL17 RPL30 RPL21 RPS3 RPL3
27	39	RPS15A RPL14 RPL31 RPL32 RPS8 EEF2 RPL23 RPS23 RPS6 RPL27 RPL11 RPL4 RPS16 RPS12 RPL19 RPL10A RPL18A RPL15 RPS5 RPSA RPS27A RPL6 RPL13 RPL18 RPL10L RPL5 RPL9 RPL12 FAU RPS2 RPL7 RPS24 RPS7 RPLP1 RPLP0 RPL30 RPL21 RPS3 RPL3
28	39	RPS15A RPL14 RPL31 RPS8 EEF2 RPL23 RPL24 RPS23 RPS6 RPL27 RPS11 RPL11 RPL4 RPS16 RPS12 RPL19 RPL10A RPL18A RPL15 RPS5 RPSA RPS27A RPL6 RPL13 RPL18 RPS3A RPL5 RPL9 RPL12 FAU RPS21 RPS2 RPL7 RPS24 RPLP1 RPLP0 RPL30 RPL21 RPS3
29	39	RPS15A RPL14 RPL31 RPL32 RPS8 EEF2 RPL23 RPS23 RPS6 RPL27 RPL11 RPL4 RPS16 RPS12 RPL19 RPL10A RPL18A RPL15 RPS5 RPSA RPS4X RPS27A RPL6 RPL13 RPL18 RPL5 RPL9 RPL12 FAU RPS2 RPL7 RPS24 RPS7 RPLP1 RPLP0 RPL30 RPL21 RPS3 RPL3
30	39	RPS15A RPL14 RPL31 RPS14 RPS8 EEF2 RPL23 RPL24 RPS23 RPS6 RPL27 RPS11 RPL11 RPL4 RPS16 RPS12 RPL19 RPL10A RPL18A RPL15 RPS5 RPSA RPS27A RPL6 RPL13 RPL18 RPL5 RPL9 RPL12 FAU RPS21 RPS2 RACK1 RPL7 RPS24 RPLP0 RPL30 RPL21 RPS3
31	39	RPS15A RPL14 RPL31 RPS8 EEF2 RPL23 RPS23 RPS6 RPL27 RPS11 RPL11 RPL4 RPS16 RPS12 RPL19 RPL10A RPL18A RPL15 RPS5 RPSA RPS27A RPL6 RPL13 RPL18 RPL5 RPL9 RPL12 FAU RPS2 RPL7 RPS24 RPS7 RPLP1 RPLP0 RPL17 RPL30 RPL21 RPS3 RPL3
32	39	RPS15A RPL14 RPL31 RPS8 EEF2 RPL23 RPL24 RPS23 RPS6 RPL27 RPS11 RPL11 RPL4 RPS16 RPS12 RPL19 RPL10A RPL18A RPL15 RPS5 RPSA RPS4X RPS27A RPL6 RPL13 RPL18 RPL5 RPL9 RPL12 FAU RPS2 RPL7 RPS24 RPLP1 RPLP0 RPL30 RPL21 RPS3 RPL3
33	39	RPS15A RPL14 RPL31 RPS14 RPS8 EEF2 RPL23 RPS23 RPS6 RPL27 RPS11 RPL11 RPL4 RPS16 RPS12 RPL19 RPL10A RPL18A RPL15 RPS5 RPSA RPS27A RPL6 RPL13 RPL18 RPL5 RPL9 RPL12 FAU RPS2 RPL7 RPS24 RPS7 RPLP1 RPLP0 RPL30 RPL21 RPS3 RPL3
34	39	RPS15A RPL14 RPL31 RPL32 RPS8 EEF2 RPL23 RPS23 RPS6 RPL27 RPL11 RPL4 RPS16 RPS12 RPL19 RPL10A RPL18A RPL15 RPS5 RPSA RPS27A RPL6 RPL13 RPL18 RPL10L RPL5 RPL9 RPL12 FAU RPS2 RACK1 RPL7 RPS24 RPS7 RPLP0 RPL30 RPL21 RPS3 RPL3
35	39	RPL23A RPS15A RPL14 RPL31 RPS8 EEF2 RPL23 RPL24 RPS23 RPS6 RPL27 RPS11 RPL11 RPL4 RPS16 RPS12 RPL19 RPL10A RPL18A RPL15 RPS5 RPSA RPS27A RPL6 RPL13 RPL18 RPL5 RPL9 RPL12 FAU RPS21 RPS2 RACK1 RPL7 RPS24 RPLP0 RPL30 RPL21 RPS3
36	39	RPS15A RPL14 RPL31 RPS14 RPS8 EEF2 RPL23 RPL24 RPS23 RPS6 RPL27 RPS11 RPL11 RPL4 RPS16 RPS12 RPL19 RPL10A RPL18A RPL15 RPS5 RPSA RPS27A RPL6 RPL13 RPL18 RPL5 RPL9 RPL12 FAU RPS2 RPL7 RPS24 RPLP1 RPLP0 RPL30 RPL21 RPS3 RPL3
37	39	RPS15A RPL14 RPL31 RPL32 RPS8 EEF2 RPL23 RPL24 RPS23 RPS6 RPL27 RPL11 RPL4 RPS16 RPS12 RPL19 RPL10A RPL18A RPL15 RPS5 RPSA RPS27A RPL6 RPL13 RPL18 RPS3A RPL5 RPL9 RPL12 FAU RPS2 RPL7 RPS24 RPLP1 RPLP0 RPL30 RPL21 RPS3 RPL3
38	39	RPS15A RPL14 RPL31 RPS8 EEF2 RPL23 RPS23 RPS6 RPL27 RPS11 RPL11 RPL4 RPS16 RPS12 RPL19 RPL10A RPL18A RPL15 RPS5 RPSA RPS27A RPL6 RPL13 RPL18 RPL5 RPL9 RPL12 FAU RPS21 RPS2 RACK1 RPL7 RPS24 RPS7 RPLP0 RPL30 RPL21 RPS13 RPS3
39	39	RPL23A RPS15A RPL14 RPL31 RPS8 EEF2 RPL23 RPL24 RPS23 RPS6 RPL27 RPS11 RPL11 RPL4 RPS16 RPS12 RPL19 RPL10A RPL18A RPL15 RPS5 RPSA RPS27A RPL6 RPL13 RPL18 RPL5 RPL9 RPL12 FAU RPS2 RPL7 RPS24 RPLP1 RPLP0 RPL30 RPL21 RPS3 RPL3
40	39	RPS15A RPL14 RPL31 RPS8 EEF2 RPL23 RPS23 RPS6 RPL27 RPS11 RPL11 RPL4 RPS16 RPS12 RPL19 RPL10A RPL18A RPL15 RPS5 RPSA RPS27A RPL6 RPL13 RPL18 RPL10L RPL5 RPL9 RPL12 FAU RPS21 RPS2 RPL7 RPS24 RPS7 RPLP1 RPLP0 RPL30 RPL21 RPS3
41	39	RPS15A RPL14 RPL31 RPL32 RPS8 EEF2 RPL23 RPL24 RPS23 RPS6 RPL27 RPLP2 RPL11 RPL4 RPS16 RPS12 RPL19 RPL10A RPL18A RPL15 RPS5 RPSA RPS27A RPL6 RPL13 RPL18 RPL5 RPL9 RPL12 FAU RPS2 RPL7 RPS24 RPLP1 RPLP0 RPL30 RPL21 RPS3 RPL3
42	39	RPS15A RPL14 RPL31 RPL32 RPS8 EEF2 RPL23 RPL24 RPS23 RPS6 RPL27 RPL11 RPL4 RPS16 RPS12 RPL19 RPL10A RPL18A RPL15 RPS5 RPSA RPS27A RPL6 RPL13 RPL18 RPL5 RPL9 RPL12 FAU RPS2 RPL7 RPS24 RPLP1 RPLP0 RPL30 RPL21 RPS13 RPS3 RPL3
43	39	RPS15A RPL14 RPL31 RPS8 EEF2 RPL23 RPL24 RPS23 RPS6 RPL27 RPS11 RPL11 RPL4 RPS16 RPS12 RPL19 RPL10A RPL18A RPL15 RPS5 RPSA RPS27A RPL6 RPL13 RPL18 RPL10L RPL5 RPL9 RPL12 FAU RPS2 RACK1 RPL7 RPS24 RPLP0 RPL30 RPL21 RPS3 RPL3
44	39	RPS15A RPL14 RPL31 RPS14 RPS8 EEF2 RPL23 RPS23 RPS6 RPL27 RPS11 RPL11 RPL4 RPS16 RPS12 RPL19 RPL10A RPL18A RPL15 RPS5 RPSA RPS27A RPL6 RPL13 RPL18 RPL5 RPL9 RPL12 FAU RPS2 RACK1 RPL7 RPS24 RPS7 RPLP0 RPL30 RPL21 RPS3 RPL3
45	39	RPS15A RPL14 RPL31 RPL32 RPS8 EEF2 RPL23 RPL8 RPL24 RPS23 RPS6 RPL27 RPL11 RPL4 RPS16 RPS12 RPL19 RPL10A RPL18A RPL15 RPS5 RPSA RPS27A RPL6 RPL13 RPL18 RPL5 RPL9 RPL12 FAU RPS2 RPL7 RPS24 RPLP1 RPLP0 RPL30 RPL21 RPS3 RPL3
46	39	RPS15A RPL14 RPL31 RPS8 EEF2 RPL23 RPL24 RPS23 RPS6 RPL27 RPS11 RPL11 UBA52 RPL4 RPS16 RPS12 RPL19 RPL10A RPL18A RPL15 RPS5 RPSA RPS27A RPL6 RPL13 RPL18 RPL5 RPL9 RPL12 FAU RPS21 RPS2 RPL7 RPS24 RPLP1 RPLP0 RPL30 RPL21 RPS3
47	39	RPS15A RPL14 RPL31 RPS8 EEF2 RPL23 RPS23 RPS6 RPL27 RPS11 RPL11 RPL4 RPS16 RPS12 RPL19 RPL10A RPL18A RPL15 RPS5 RPSA RPS27A RPL6 RPL13 RPL18 RPL5 RPL9 RPL12 FAU RPS2 RACK1 RPL7 RPS24 RPS7 RPLP0 RPL17 RPL30 RPL21 RPS3 RPL3
48	39	RPS15A RPL14 RPL31 RPS8 EEF2 RPL23 RPS23 RPS6 RPL27 RPS11 RPL11 RPL4 RPS16 RPS12 RPL19 RPL10A RPL18A RPL15 RPS5 RPSA RPS4X RPS27A RPL6 RPL13 RPL18 RPL5 RPL9 RPL12 FAU RPS2 RPL7 RPS24 RPS7 RPLP1 RPLP0 RPL30 RPL21 RPS3 RPL3
49	39	RPS15A RPL14 RPL31 RPS8 EEF2 RPL23 RPS23 RPS6 RPL27 RPLP2 RPS11 RPL11 RPL4 RPS16 RPS12 RPL19 RPL10A RPL18A RPL15 RPS5 RPSA RPS27A RPL6 RPL13 RPL18 RPL5 RPL9 RPL12 FAU RPS21 RPS2 RPL7 RPS24 RPS7 RPLP1 RPLP0 RPL30 RPL21 RPS3
50	39	RPL23A RPS15A RPL14 RPL31 RPL32 RPS8 EEF2 RPL23 RPS23 RPS6 RPL27 RPL11 RPL4 RPS16 RPS12 RPL19 RPL10A RPL18A RPL15 RPS5 RPSA RPS27A RPL6 RPL13 RPL18 RPL5 RPL9 RPL12 FAU RPS2 RPL7 RPS24 RPS7 RPLP1 RPLP0 RPL30 RPL21 RPS3 RPL3
51	39	RPS15A RPL14 RPL31 RPL32 RPS8 EEF2 RPL23 RPL24 RPS23 RPS6 RPL27 RPL11 RPL4 RPS16 RPS12 RPL19 RPL10A RPL18A RPL15 RPS5 RPSA RPS4X RPS27A RPL6 RPL13 RPL18 RPL5 RPL9 RPL12 FAU RPS2 RPL7 RPS24 RPLP1 RPLP0 RPL30 RPL21 RPS3 RPL3
52	39	RPS15A RPL14 RPL31 RPS8 EEF2 RPL23 RPL8 RPS23 RPS6 RPL27 RPS11 RPL11 RPL4 RPS16 RPS12 RPL19 RPL10A RPL18A RPL15 RPS5 RPSA RPS27A RPL6 RPL13 RPL18 RPL5 RPL9 RPL12 FAU RPS2 RACK1 RPL7 RPS24 RPS7 RPLP0 RPL30 RPL21 RPS3 RPL3
53	39	RPS15A RPL14 RPL31 RPL32 RPS8 EEF2 RPL23 RPL8 RPS23 RPS6 RPL27 RPL11 RPL4 RPS16 RPS12 RPL19 RPL10A RPL18A RPL15 RPS5 RPSA RPS27A RPL6 RPL13 RPL18 RPL5 RPL9 RPL12 FAU RPS2 RACK1 RPL7 RPS24 RPS7 RPLP0 RPL30 RPL21 RPS3 RPL3
54	39	RPS15A RPL14 RPL31 RPL32 RPS8 EEF2 RPL23 RPS23 RPS6 RPL27 RPL11 UBA52 RPL4 RPS16 RPS12 RPL19 RPL10A RPL18A RPL15 RPS5 RPSA RPS27A RPL6 RPL13 RPL18 RPL5 RPL9 RPL12 FAU RPS2 RACK1 RPL7 RPS24 RPS7 RPLP0 RPL30 RPL21 RPS3 RPL3
55	39	RPS15A RPL14 RPL31 RPS8 EEF2 RPL23 RPS23 RPS6 RPL27 RPS11 RPL11 UBA52 RPL4 RPS16 RPS12 RPL19 RPL10A RPL18A RPL15 RPS5 RPSA RPS27A RPL6 RPL13 RPL18 RPL5 RPL9 RPL12 FAU RPS21 RPS2 RACK1 RPL7 RPS24 RPS7 RPLP0 RPL30 RPL21 RPS3
56	39	RPS15A RPL14 RPL31 RPL32 RPS8 EEF2 RPL23 RPS23 RPS6 RPL27 RPL11 RPL4 RPS16 RPS12 RPL19 RPL10A RPL18A RPL15 RPS5 RPSA RPS27A RPL6 RPL13 RPL18 RPL5 RPL9 RPL12 FAU RPS2 RACK1 RPL7 RPS24 RPS7 RPLP0 RPL17 RPL30 RPL21 RPS3 RPL3
57	39	RPS15A RPL14 RPL31 RPL32 RPS8 EEF2 RPL23 RPL24 RPS23 RPS6 RPL27 RPL11 RPL4 RPS16 RPS12 RPL19 RPL10A RPL18A RPL15 RPS5 RPSA RPS27A RPL6 RPL13 RPL18 RPS3A RPL5 RPL9 RPL12 FAU RPS2 RACK1 RPL7 RPS24 RPLP0 RPL30 RPL21 RPS3 RPL3
58	39	RPS15A RPL14 RPL31 RPS8 EEF2 RPL23 RPL24 RPS23 RPS6 RPL27 RPS11 RPL11 RPL4 RPS16 RPS12 RPL19 RPL10A RPL18A RPL15 RPS5 RPSA RPS27A RPL6 RPL13 RPL18 RPL5 RPL9 RPL12 FAU RPS21 RPS2 RPL7 RPS24 RPLP1 RPLP0 RPL17 RPL30 RPL21 RPS3
59	39	RPS15A RPL14 RPL31 RPS8 EEF2 RPL23 RPS23 RPS6 RPL27 RPS11 RPL11 RPL4 RPS16 RPS12 RPL19 RPL10A RPL18A RPL15 RPS5 RPSA RPS27A RPL6 RPL13 RPL18 RPL5 RPL9 RPL12 FAU RPS2 RPL7 RPS24 RPS7 RPLP1 RPLP0 RPL30 RPL21 RPS13 RPS3 RPL3
60	39	RPS15A RPL14 RPL31 RPS8 EEF2 RPL23 RPL8 RPL24 RPS23 RPS6 RPL27 RPS11 RPL11 RPL4 RPS16 RPS12 RPL19 RPL10A RPL18A RPL15 RPS5 RPSA RPS27A RPL6 RPL13 RPL18 RPL5 RPL9 RPL12 FAU RPS2 RACK1 RPL7 RPS24 RPLP0 RPL30 RPL21 RPS3 RPL3
61	39	RPS15A RPL14 RPL31 RPS8 EEF2 RPL23 RPS23 RPS6 RPL27 RPS11 RPL11 RPL4 RPS16 RPS12 RPL19 RPL10A RPL18A RPL15 RPS5 RPSA RPS27A RPL6 RPL13 RPL18 RPS3A RPL5 RPL9 RPL12 FAU RPS21 RPS2 RACK1 RPL7 RPS24 RPS7 RPLP0 RPL30 RPL21 RPS3
62	39	RPS15A RPL14 RPL31 RPS8 EEF2 RPL23 RPL24 RPS23 RPS6 RPL27 RPS11 RPL11 RPL4 RPS16 RPS12 RPL19 RPL10A RPL18A RPL15 RPS5 RPSA RPS27A RPL6 RPL13 RPL18 RPL10L RPL5 RPL9 RPL12 FAU RPS2 RPL7 RPS24 RPLP1 RPLP0 RPL30 RPL21 RPS3 RPL3
63	39	RPS15A RPL14 RPL31 RPS8 EEF2 RPL23 RPS23 RPS6 RPL27 RPS11 RPL11 RPL4 RPS16 RPS12 RPL19 RPL10A RPL18A RPL15 RPS5 RPSA RPS27A RPL6 RPL13 RPL18 RPS3A RPL5 RPL9 RPL12 FAU RPS21 RPS2 RPL7 RPS24 RPS7 RPLP1 RPLP0 RPL30 RPL21 RPS3
64	39	RPS15A RPL14 RPL31 RPS8 EEF2 RPL23 RPS23 RPS6 RPL27 RPS11 RPL11 UBA52 RPL4 RPS16 RPS12 RPL19 RPL10A RPL18A RPL15 RPS5 RPSA RPS27A RPL6 RPL13 RPL18 RPL5 RPL9 RPL12 FAU RPS2 RACK1 RPL7 RPS24 RPS7 RPLP0 RPL30 RPL21 RPS3 RPL3
65	39	RPS15A RPL14 RPL31 RPL32 RPS8 EEF2 RPL23 RPS23 RPS6 RPL27 RPL11 RPL4 RPS16 RPS12 RPL19 RPL10A RPL18A RPL15 RPS5 RPSA RPS4X RPS27A RPL6 RPL13 RPL18 RPL5 RPL9 RPL12 FAU RPS2 RACK1 RPL7 RPS24 RPS7 RPLP0 RPL30 RPL21 RPS3 RPL3
66	39	RPL23A RPS15A RPL14 RPL31 RPS8 EEF2 RPL23 RPS23 RPS6 RPL27 RPS11 RPL11 RPL4 RPS16 RPS12 RPL19 RPL10A RPL18A RPL15 RPS5 RPSA RPS27A RPL6 RPL13 RPL18 RPL5 RPL9 RPL12 FAU RPS2 RACK1 RPL7 RPS24 RPS7 RPLP0 RPL30 RPL21 RPS3 RPL3
67	39	RPL23A RPS15A RPL14 RPL31 RPS8 EEF2 RPL23 RPS23 RPS6 RPL27 RPS11 RPL11 RPL4 RPS16 RPS12 RPL19 RPL10A RPL18A RPL15 RPS5 RPSA RPS27A RPL6 RPL13 RPL18 RPL5 RPL9 RPL12 FAU RPS21 RPS2 RACK1 RPL7 RPS24 RPS7 RPLP0 RPL30 RPL21 RPS3
68	39	RPS15A RPL14 RPL31 RPS8 EEF2 RPL23 RPS23 RPS6 RPL27 RPS11 RPL11 RPL4 RPS16 RPS12 RPL19 RPL10A RPL18A RPL15 RPS5 RPSA RPS27A RPL6 RPL13 RPL18 RPS3A RPL5 RPL9 RPL12 FAU RPS2 RACK1 RPL7 RPS24 RPS7 RPLP0 RPL30 RPL21 RPS3 RPL3
69	39	RPS15A RPL14 RPL31 RPL32 RPS8 EEF2 RPL23 RPS23 RPS6 RPL27 RPL11 RPL4 RPS16 RPS12 RPL19 RPL10A RPL18A RPL15 RPS5 RPSA RPS27A RPL6 RPL13 RPL18 RPL5 RPL9 RPL12 FAU RPS2 RACK1 RPL7 RPS24 RPS7 RPLP0 RPL30 RPL21 RPS13 RPS3 RPL3
70	39	RPS15A RPL14 RPL31 RPS8 EEF2 RPL23 RPL24 RPS23 RPS6 RPL27 RPS11 RPL11 RPL4 RPS16 RPS12 RPL19 RPL10A RPL18A RPL15 RPS5 RPSA RPS27A RPL6 RPL13 RPL18 RPL5 RPL9 RPL12 FAU RPS2 RACK1 RPL7 RPS24 RPLP0 RPL30 RPL21 RPS13 RPS3 RPL3
71	39	RPL23A RPS15A RPL14 RPL31 RPS8 EEF2 RPL23 RPS23 RPS6 RPL27 RPS11 RPL11 RPL4 RPS16 RPS12 RPL19 RPL10A RPL18A RPL15 RPS5 RPSA RPS27A RPL6 RPL13 RPL18 RPL5 RPL9 RPL12 FAU RPS2 RPL7 RPS24 RPS7 RPLP1 RPLP0 RPL30 RPL21 RPS3 RPL3
72	39	RPL23A RPS15A RPL14 RPL31 RPS8 EEF2 RPL23 RPS23 RPS6 RPL27 RPS11 RPL11 RPL4 RPS16 RPS12 RPL19 RPL10A RPL18A RPL15 RPS5 RPSA RPS27A RPL6 RPL13 RPL18 RPL5 RPL9 RPL12 FAU RPS21 RPS2 RPL7 RPS24 RPS7 RPLP1 RPLP0 RPL30 RPL21 RPS3
73	39	RPS15A RPL14 RPL31 RPS8 EEF2 RPL23 RPS23 RPS6 RPL27 RPS11 RPL11 RPL4 RPS16 RPS12 RPL19 RPL10A RPL18A RPL15 RPS5 RPSA RPS4X RPS27A RPL6 RPL13 RPL18 RPL5 RPL9 RPL12 FAU RPS21 RPS2 RPL7 RPS24 RPS7 RPLP1 RPLP0 RPL30 RPL21 RPS3
74	39	RPS15A RPL14 RPL31 RPS8 EEF2 RPL23 RPL24 RPS23 RPS6 RPL27 RPS11 RPL11 RPL4 RPS16 RPS12 RPL19 RPL10A RPL18A RPL15 RPS5 RPSA RPS4X RPS27A RPL6 RPL13 RPL18 RPL5 RPL9 RPL12 FAU RPS21 RPS2 RACK1 RPL7 RPS24 RPLP0 RPL30 RPL21 RPS3
75	39	RPS15A RPL14 RPL31 RPL32 RPS8 EEF2 RPL23 RPS23 RPS6 RPL27 RPLP2 RPL11 RPL4 RPS16 RPS12 RPL19 RPL10A RPL18A RPL15 RPS5 RPSA RPS27A RPL6 RPL13 RPL18 RPL5 RPL9 RPL12 FAU RPS2 RPL7 RPS24 RPS7 RPLP1 RPLP0 RPL30 RPL21 RPS3 RPL3
76	39	RPL23A RPS15A RPL14 RPL31 RPS8 EEF2 RPL23 RPL24 RPS23 RPS6 RPL27 RPS11 RPL11 RPL4 RPS16 RPS12 RPL19 RPL10A RPL18A RPL15 RPS5 RPSA RPS27A RPL6 RPL13 RPL18 RPL5 RPL9 RPL12 FAU RPS21 RPS2 RPL7 RPS24 RPLP1 RPLP0 RPL30 RPL21 RPS3
77	39	RPS15A RPL14 RPL31 RPS8 EEF2 RPL23 RPL24 RPS23 RPS6 RPL27 RPS11 RPL11 RPL4 RPS16 RPS12 RPL19 RPL10A RPL18A RPL15 RPS5 RPSA RPS27A RPL6 RPL13 RPL18 RPL5 RPL9 RPL12 FAU RPS2 RPL7 RPS24 RPLP1 RPLP0 RPL30 RPL21 RPS13 RPS3 RPL3
78	39	RPS15A RPL14 RPL31 RPL32 RPS8 EEF2 RPL23 RPL24 RPS23 RPS6 RPL27 RPL11 RPL4 RPS16 RPS12 RPL19 RPL10A RPL18A RPL15 RPS5 RPSA RPS27A RPL6 RPL13 RPL18 RPL10L RPL5 RPL9 RPL12 FAU RPS2 RPL7 RPS24 RPLP1 RPLP0 RPL30 RPL21 RPS3 RPL3
79	39	RPS15A RPL14 RPL31 RPS14 RPS8 EEF2 RPL23 RPL24 RPS23 RPS6 RPL27 RPS11 RPL11 RPL4 RPS16 RPS12 RPL19 RPL10A RPL18A RPL15 RPS5 RPSA RPS27A RPL6 RPL13 RPL18 RPL5 RPL9 RPL12 FAU RPS2 RACK1 RPL7 RPS24 RPLP0 RPL30 RPL21 RPS3 RPL3
80	39	RPS15A RPL14 RPL31 RPS8 EEF2 RPL23 RPS23 RPS6 RPL27 RPS11 RPL11 RPL4 RPS16 RPS12 RPL19 RPL10A RPL18A RPL15 RPS5 RPSA RPS27A RPL6 RPL13 RPL18 RPL10L RPL5 RPL9 RPL12 FAU RPS21 RPS2 RACK1 RPL7 RPS24 RPS7 RPLP0 RPL30 RPL21 RPS3
81	39	RPS15A RPL14 RPL31 RPS8 EEF2 RPL23 RPL24 RPS23 RPS6 RPL27 RPS11 RPL11 RPL4 RPS16 RPS12 RPL19 RPL10A RPL18A RPL15 RPS5 RPSA RPS27A RPL6 RPL13 RPL18 RPL5 RPL9 RPL12 FAU RPS2 RPL7 RPS24 RPLP1 RPLP0 RPL17 RPL30 RPL21 RPS3 RPL3
82	39	RPS15A RPL14 RPL31 RPS8 EEF2 RPL23 RPL24 RPS23 RPS6 RPL27 RPS11 RPL11 UBA52 RPL4 RPS16 RPS12 RPL19 RPL10A RPL18A RPL15 RPS5 RPSA RPS27A RPL6 RPL13 RPL18 RPL5 RPL9 RPL12 FAU RPS2 RACK1 RPL7 RPS24 RPLP0 RPL30 RPL21 RPS3 RPL3
83	39	RPS15A RPL14 RPL31 RPS8 EEF2 RPL23 RPL24 RPS23 RPS6 RPL27 RPS11 RPL11 RPL4 RPS16 RPS12 RPL19 RPL10A RPL18A RPL15 RPS5 RPSA RPS4X RPS27A RPL6 RPL13 RPL18 RPL5 RPL9 RPL12 FAU RPS2 RACK1 RPL7 RPS24 RPLP0 RPL30 RPL21 RPS3 RPL3
84	39	RPS15A RPL14 RPL31 RPL32 RPS8 EEF2 RPL23 RPL24 RPS23 RPS6 RPL27 RPL11 RPL4 RPS16 RPS12 RPL19 RPL10A RPL18A RPL15 RPS5 RPSA RPS27A RPL6 RPL13 RPL18 RPL10L RPL5 RPL9 RPL12 FAU RPS2 RACK1 RPL7 RPS24 RPLP0 RPL30 RPL21 RPS3 RPL3
85	39	RPS15A RPL14 RPL31 RPL32 RPS8 EEF2 RPL23 RPL8 RPL24 RPS23 RPS6 RPL27 RPL11 RPL4 RPS16 RPS12 RPL19 RPL10A RPL18A RPL15 RPS5 RPSA RPS27A RPL6 RPL13 RPL18 RPL5 RPL9 RPL12 FAU RPS2 RACK1 RPL7 RPS24 RPLP0 RPL30 RPL21 RPS3 RPL3
86	39	RPS15A RPL14 RPL31 RPS8 EEF2 RPL23 RPL24 RPS23 RPS6 RPL27 RPS11 RPL11 RPL4 RPS16 RPS12 RPL19 RPL10A RPL18A RPL15 RPS5 RPSA RPS27A RPL6 RPL13 RPL18 RPL5 RPL9 RPL12 FAU RPS2 RACK1 RPL7 RPS24 RPLP0 RPL17 RPL30 RPL21 RPS3 RPL3
87	39	RPS15A RPL14 RPL31 RPL32 RPS8 EEF2 RPL23 RPL24 RPS23 RPS6 RPL27 RPL11 UBA52 RPL4 RPS16 RPS12 RPL19 RPL10A RPL18A RPL15 RPS5 RPSA RPS27A RPL6 RPL13 RPL18 RPL5 RPL9 RPL12 FAU RPS2 RPL7 RPS24 RPLP1 RPLP0 RPL30 RPL21 RPS3 RPL3
88	39	RPS15A RPL14 RPL31 RPL32 RPS8 EEF2 RPL23 RPS23 RPS6 RPL27 RPL11 RPL4 RPS16 RPS12 RPL19 RPL10A RPL18A RPL15 RPS5 RPSA RPS27A RPL6 RPL13 RPL18 RPL5 RPL9 RPL12 FAU RPS2 RPL7 RPS24 RPS7 RPLP1 RPLP0 RPL30 RPL21 RPS13 RPS3 RPL3
89	39	RPS15A RPL14 RPL31 RPS8 EEF2 RPL23 RPS23 RPS6 RPL27 RPS11 RPL11 RPL4 RPS16 RPS12 RPL19 RPL10A RPL18A RPL15 RPS5 RPSA RPS27A RPL6 RPL13 RPL18 RPL10L RPL5 RPL9 RPL12 FAU RPS2 RACK1 RPL7 RPS24 RPS7 RPLP0 RPL30 RPL21 RPS3 RPL3
90	39	RPS15A RPL14 RPL31 RPS8 EEF2 RPL23 RPS23 RPS6 RPL27 RPS11 RPL11 RPL4 RPS16 RPS12 RPL19 RPL10A RPL18A RPL15 RPS5 RPSA RPS27A RPL6 RPL13 RPL18 RPL5 RPL9 RPL12 FAU RPS21 RPS2 RACK1 RPL7 RPS24 RPS7 RPLP0 RPL17 RPL30 RPL21 RPS3
91	39	RPS15A RPL14 RPL31 RPS14 RPS8 EEF2 RPL23 RPS23 RPS6 RPL27 RPS11 RPL11 RPL4 RPS16 RPS12 RPL19 RPL10A RPL18A RPL15 RPS5 RPSA RPS27A RPL6 RPL13 RPL18 RPL5 RPL9 RPL12 FAU RPS21 RPS2 RACK1 RPL7 RPS24 RPS7 RPLP0 RPL30 RPL21 RPS3
92	39	RPS15A RPL14 RPL31 RPL32 RPS8 EEF2 RPL23 RPS23 RPS6 RPL27 RPL11 UBA52 RPL4 RPS16 RPS12 RPL19 RPL10A RPL18A RPL15 RPS5 RPSA RPS27A RPL6 RPL13 RPL18 RPL5 RPL9 RPL12 FAU RPS2 RPL7 RPS24 RPS7 RPLP1 RPLP0 RPL30 RPL21 RPS3 RPL3
93	39	RPS15A RPL14 RPL31 RPS8 EEF2 RPL23 RPS23 RPS6 RPL27 RPS11 RPL11 RPL4 RPS16 RPS12 RPL19 RPL10A RPL18A RPL15 RPS5 RPSA RPS27A RPL6 RPL13 RPL18 RPS3A RPL5 RPL9 RPL12 FAU RPS2 RPL7 RPS24 RPS7 RPLP1 RPLP0 RPL30 RPL21 RPS3 RPL3
94	39	RPS15A RPL14 RPL31 RPS8 EEF2 RPL23 RPS23 RPS6 RPL27 RPS11 RPL11 RPL4 RPS16 RPS12 RPL19 RPL10A RPL18A RPL15 RPS5 RPSA RPS27A RPL6 RPL13 RPL18 RPL5 RPL9 RPL12 FAU RPS2 RACK1 RPL7 RPS24 RPS7 RPLP0 RPL30 RPL21 RPS13 RPS3 RPL3
95	39	RPS15A RPL14 RPL31 RPS8 EEF2 RPL23 RPL24 RPS23 RPS6 RPL27 RPS11 RPL11 RPL4 RPS16 RPS12 RPL19 RPL10A RPL18A RPL15 RPS5 RPSA RPS27A RPL6 RPL13 RPL18 RPL5 RPL9 RPL12 FAU RPS21 RPS2 RACK1 RPL7 RPS24 RPLP0 RPL17 RPL30 RPL21 RPS3
96	39	RPS15A RPL14 RPL31 RPS8 EEF2 RPL23 RPL24 RPS23 RPS6 RPL27 RPLP2 RPS11 RPL11 RPL4 RPS16 RPS12 RPL19 RPL10A RPL18A RPL15 RPS5 RPSA RPS27A RPL6 RPL13 RPL18 RPL5 RPL9 RPL12 FAU RPS2 RPL7 RPS24 RPLP1 RPLP0 RPL30 RPL21 RPS3 RPL3
97	39	RPS15A RPL14 RPL31 RPL32 RPS8 EEF2 RPL23 RPL8 RPS23 RPS6 RPL27 RPL11 RPL4 RPS16 RPS12 RPL19 RPL10A RPL18A RPL15 RPS5 RPSA RPS27A RPL6 RPL13 RPL18 RPL5 RPL9 RPL12 FAU RPS2 RPL7 RPS24 RPS7 RPLP1 RPLP0 RPL30 RPL21 RPS3 RPL3
98	39	RPS15A RPL14 RPL31 RPS8 EEF2 RPL23 RPL24 RPS23 RPS6 RPL27 RPS11 RPL11 RPL4 RPS16 RPS12 RPL19 RPL10A RPL18A RPL15 RPS5 RPSA RPS4X RPS27A RPL6 RPL13 RPL18 RPL5 RPL9 RPL12 FAU RPS21 RPS2 RPL7 RPS24 RPLP1 RPLP0 RPL30 RPL21 RPS3
99	39	RPS15A RPL14 RPL31 RPS8 EEF2 RPL23 RPS23 RPS6 RPL27 RPS11 RPL11 RPL4 RPS16 RPS12 RPL19 RPL10A RPL18A RPL15 RPS5 RPSA RPS4X RPS27A RPL6 RPL13 RPL18 RPL5 RPL9 RPL12 FAU RPS21 RPS2 RACK1 RPL7 RPS24 RPS7 RPLP0 RPL30 RPL21 RPS3
100	39	RPS15A RPL14 RPL31 RPL32 RPS8 EEF2 RPL23 RPS23 RPS6 RPL27 RPL11 RPL4 RPS16 RPS12 RPL19 RPL10A RPL18A RPL15 RPS5 RPSA RPS27A RPL6 RPL13 RPL18 RPS3A RPL5 RPL9 RPL12 FAU RPS2 RACK1 RPL7 RPS24 RPS7 RPLP0 RPL30 RPL21 RPS3 RPL3
101	39	RPS15A RPL14 RPL31 RPS8 EEF2 RPL23 RPL8 RPL24 RPS23 RPS6 RPL27 RPS11 RPL11 RPL4 RPS16 RPS12 RPL19 RPL10A RPL18A RPL15 RPS5 RPSA RPS27A RPL6 RPL13 RPL18 RPL5 RPL9 RPL12 FAU RPS2 RPL7 RPS24 RPLP1 RPLP0 RPL30 RPL21 RPS3 RPL3
102	39	RPS15A RPL14 RPL31 RPS8 EEF2 RPL23 RPL24 RPS23 RPS6 RPL27 RPS11 RPL11 RPL4 RPS16 RPS12 RPL19 RPL10A RPL18A RPL15 RPS5 RPSA RPS27A RPL6 RPL13 RPL18 RPS3A RPL5 RPL9 RPL12 FAU RPS21 RPS2 RACK1 RPL7 RPS24 RPLP0 RPL30 RPL21 RPS3
103	39	RPS15A RPL14 RPL31 RPS8 EEF2 RPL23 RPS23 RPS6 RPL27 RPLP2 RPS11 RPL11 RPL4 RPS16 RPS12 RPL19 RPL10A RPL18A RPL15 RPS5 RPSA RPS27A RPL6 RPL13 RPL18 RPL5 RPL9 RPL12 FAU RPS2 RPL7 RPS24 RPS7 RPLP1 RPLP0 RPL30 RPL21 RPS3 RPL3
104	39	RPS15A RPL14 RPL31 RPL32 RPS8 EEF2 RPL23 RPL24 RPS23 RPS6 RPL27 RPL11 RPL4 RPS16 RPS12 RPL19 RPL10A RPL18A RPL15 RPS5 RPSA RPS27A RPL6 RPL13 RPL18 RPL5 RPL9 RPL12 FAU RPS2 RACK1 RPL7 RPS24 RPLP0 RPL17 RPL30 RPL21 RPS3 RPL3
105	39	RPS15A RPL14 RPL31 RPS8 EEF2 RPL23 RPS23 RPS6 RPL27 RPS11 RPL11 RPL4 RPS16 RPS12 RPL19 RPL10A RPL18A RPL15 RPS5 RPSA RPS27A RPL6 RPL13 RPL18 RPL5 RPL9 RPL12 FAU RPS21 RPS2 RPL7 RPS24 RPS7 RPLP1 RPLP0 RPL17 RPL30 RPL21 RPS3
106	39	RPS15A RPL14 RPL31 RPL32 RPS8 EEF2 RPL23 RPL24 RPS23 RPS6 RPL27 RPL11 UBA52 RPL4 RPS16 RPS12 RPL19 RPL10A RPL18A RPL15 RPS5 RPSA RPS27A RPL6 RPL13 RPL18 RPL5 RPL9 RPL12 FAU RPS2 RACK1 RPL7 RPS24 RPLP0 RPL30 RPL21 RPS3 RPL3
107	38	RPL23A RPS15A RPL14 RPL32 RPS8 EEF2 RPL23 RPL24 RPS23 RPS6 RPL27 RPL11 RPL4 RPS16 RPS12 RPL19 RPL10A RPL18A RPL15 RPS5 RPSA RPS27A RPL6 RPL13 RPL18 RPL5 RPL9 RPL12 FAU RPS20 RPS2 RACK1 RPL7 RPS24 RPLP0 RPL21 RPS3 RPL3
108	38	RPL23A RPS15A RPL14 RPL32 RPS8 EEF2 RPL23 RPS23 RPS6 RPL27 RPL11 RPL4 RPS16 RPS12 RPL19 RPL10A RPL18A RPL15 RPS5 RPSA RPS27A RPL6 RPL13 RPL18 RPL5 RPL9 RPL12 FAU RPS20 RPS2 RACK1 RPL7 RPS24 RPS7 RPLP0 RPL21 RPS3 RPL3
109	38	RPL23A RPS15A RPL14 RPL31 RPS8 EEF2 RPL23 RPL13A RPS6 RPL27 RPS11 RPL11 RPL4 RPS16 RPS12 RPL19 RPL10A RPL18A RPL15 RPS5 RPSA RPS27A RPL6 RPL13 RPL18 RPL5 RPL9 RPL12 FAU RPL7 RPS24 RPS7 RPLP1 RPLP0 RPL30 RPL21 RPS3 RPL3
110	38	RPS15A RPL14 RPL31 RPL32 RPS8 EEF2 RPL23 RPS23 RPS6 RPL27 RPL11 RPL4 RPS16 RPL19 RPL10A RPL18A RPL15 RPS5 RPSA RPS27A RPL6 RPL13 RPL7A RPL18 RPL5 RPL9 RPL12 FAU RPS2 RPL7 RPS7 RPLP1 RPLP0 RPL30 RPL21 RPS13 RPS3 RPL3
111	38	RPS15A RPL14 RPL31 RPL32 RPS8 EEF2 RPL23 RPL24 RPL13A RPS6 RPL27 RPL11 RPL4 RPS16 RPS12 RPL19 RPL10A RPL18A RPL15 RPS5 RPSA RPS27A RPL6 RPL13 RPL18 RPL10L RPL5 RPL9 RPL12 FAU RPL7 RPS24 RPLP1 RPLP0 RPL30 RPL21 RPS3 RPL3
112	38	RPS15A RPL14 RPL31 RPL32 RPS8 EEF2 RPL23 RPL24 RPS23 RPS6 RPL27 RPL11 RPL4 RPS16 RPS12 RPL19 RPL10A RPL18A RPL15 RPS5 RPS27A RPL6 RPL13 RPL18 RPL5 RPL9 RPL12 FAU RPL27A RPS2 RACK1 RPL7 RPS24 RPLP0 RPL30 RPL21 RPS3 RPL3
113	38	RPS15A RPL14 RPL31 RPS8 EEF2 RPL23 RPL24 RPS23 RPS6 RPL27 RPS11 RPL11 RPL4 RPS16 RPS12 RPL19 RPL10A RPL18A RPL15 RPS5 RPSA RPS27A RPL6 RPL18 RPL5 RPL9 RPL12 FAU RPS26 RPS21 RPS2 RACK1 RPL7 RPS24 RPLP0 RPL30 RPL21 RPS3
114	38	RPL23A RPS15A RPL14 RPL31 RPL32 RPS8 EEF2 RPL23 RPL24 RPS23 RPS6 RPL27 RPL11 RPL4 RPS16 RPL19 RPL10A RPL18A RPL15 RPS5 RPSA RPS27A RPL6 RPL13 RPL7A RPL18 RPL5 RPL9 RPL12 FAU RPS2 RACK1 RPL7 RPLP0 RPL30 RPL21 RPS3 RPL3
115	38	RPS15A RPL14 RPL31 RPS8 EEF2 RPL23 RPL24 RPS23 RPS6 RPL27 RPS11 RPL11 RPL4 RPS16 RPL19 RPL10A RPL18A RPL15 RPS5 RPSA RPS4X RPS27A RPL6 RPL13 RPL7A RPL18 RPL5 RPL9 RPL12 FAU RPS2 RPL7 RPLP1 RPLP0 RPL30 RPL21 RPS3 RPL3
116	38	RPS15A RPL14 RPL31 RPS8 EEF2 RPL23 RPL13A RPS6 RPL27 RPS11 RPL11 RPL4 RPS16 RPS12 RPL19 RPL10A RPL18A RPL15 RPS5 RPSA RPS27A RPL6 RPL13 RPL18 RPL10L RPL5 RPL9 RPL12 FAU RACK1 RPL7 RPS24 RPS7 RPLP0 RPL30 RPL21 RPS3 RPL3
117	38	RPS15A RPL14 RPL31 RPS14 RPS8 EEF2 RPL23 RPS23 RPS6 RPL27 RPS11 RPL11 RPL4 RPS16 RPL19 RPL10A RPL18A RPL15 RPS5 RPSA RPS27A RPL6 RPL13 RPL7A RPL18 RPL5 RPL9 RPL12 FAU RPS2 RPL7 RPS7 RPLP1 RPLP0 RPL30 RPL21 RPS3 RPL3
118	38	RPS15A RPL14 RPL31 RPS8 EEF2 RPL23 RPS23 RPS6 RPL27 RPS11 RPL11 RPL4 RPS16 RPL19 RPL10A RPL18A RPL15 RPS5 RPSA RPS4X RPS27A RPL6 RPL13 RPL7A RPL18 RPL5 RPL9 RPL12 FAU RPS2 RPL7 RPS7 RPLP1 RPLP0 RPL30 RPL21 RPS3 RPL3
119	38	RPS15A RPL14 RPL31 RPL32 RPS8 EEF2 RPL23 RPL24 RPS23 RPS6 RPL27 RPL11 RPL4 RPS16 RPS12 RPL19 RPL10A RPL18A RPL15 RPS5 RPSA RPS27A RPL6 RPL18 RPL5 RPL9 RPL12 FAU RPS26 RPS2 RPL7 RPS24 RPLP1 RPLP0 RPL30 RPL21 RPS3 RPL3
120	38	RPS15A RPL14 RPL31 RPS8 EEF2 RPL23 RPL24 RPS23 RPS6 RPL27 RPLP2 RPS11 RPL11 RPL4 RPS16 RPL19 RPL10A RPL18A RPL15 RPS5 RPSA RPS27A RPL6 RPL13 RPL7A RPL18 RPL5 RPL9 RPL12 FAU RPS2 RPL7 RPLP1 RPLP0 RPL30 RPL21 RPS3 RPL3
121	38	RPS15A RPL14 RPL31 RPS8 EEF2 RPL23 RPL24 RPS23 RPS6 RPL27 RPS11 RPL11 UBA52 RPL4 RPS16 RPL19 RPL10A RPL18A RPL15 RPS5 RPSA RPS27A RPL6 RPL13 RPL7A RPL18 RPL5 RPL9 RPL12 FAU RPS2 RPL7 RPLP1 RPLP0 RPL30 RPL21 RPS3 RPL3
122	38	RPS15A RPL14 RPS8 EEF2 RPL23 RPL24 RPS23 RPS6 RPL27 RPS11 RPL11 UBA52 RPL4 RPS16 RPS12 RPL19 RPL10A RPL18A RPL15 RPS5 RPSA RPS27A RPL6 RPL13 RPL18 RPL5 RPL9 RPL12 FAU RPS20 RPS21 RPS2 RACK1 RPL7 RPS24 RPLP0 RPL21 RPS3
123	38	RPS15A RPL14 RPS8 EEF2 RPL23 RPS23 RPS6 RPL27 RPS11 RPL11 RPL4 RPS16 RPS12 RPL19 RPL10A RPL18A RPL15 RPS5 RPSA RPS27A RPL6 RPL13 RPL18 RPL5 RPL9 RPL12 FAU RPS20 RPS21 RPS2 RACK1 RPL7 RPS24 RPS7 RPLP0 RPL21 RPS13 RPS3
124	38	UBC RPS15A RPL14 RPL31 RPS8 EEF2 RPL23 RPL24 RPS23 RPS6 RPL27 RPS11 RPL11 RPL4 RPS16 RPS12 RPL19 RPL10A RPL18A RPL15 RPS5 RPSA RPS27A RPL6 RPL13 RPL18 RPL5 RPL9 RPL12 RPS21 RPS2 RACK1 RPL7 RPS24 RPLP0 RPL30 RPL21 RPS3
125	38	RPS15A RPL14 RPL31 RPS14 RPS8 EEF2 RPL23 RPL24 RPS23 RPS6 RPL27 RPS11 RPL11 RPL4 RPS16 RPL19 RPL10A RPL18A RPL15 RPS5 RPSA RPS27A RPL6 RPL13 RPL7A RPL18 RPL5 RPL9 RPL12 FAU RPS2 RACK1 RPL7 RPLP0 RPL30 RPL21 RPS3 RPL3
126	38	RPS15A RPL14 RPL31 RPS8 EEF2 RPL23 RPS23 RPS6 RPL27 RPS11 RPL11 RPL4 RPS16 RPL19 RPL10A RPL18A RPL15 RPS5 RPSA RPS4X RPS27A RPL6 RPL13 RPL7A RPL18 RPL5 RPL9 RPL12 FAU RPS21 RPS2 RACK1 RPL7 RPS7 RPLP0 RPL30 RPL21 RPS3
127	38	RPS15A RPL14 RPL31 RPS8 EEF2 RPL23 RPL24 RPL13A RPS6 RPL27 RPS11 RPL11 UBA52 RPL4 RPS16 RPS12 RPL19 RPL10A RPL18A RPL15 RPS5 RPSA RPS27A RPL6 RPL13 RPL18 RPL5 RPL9 RPL12 FAU RACK1 RPL7 RPS24 RPLP0 RPL30 RPL21 RPS3 RPL3
128	38	RPS15A RPL14 RPS8 EEF2 RPL23 RPS23 RPS6 RPL27 RPS11 RPL11 RPL4 RPS16 RPS12 RPL19 RPL10A RPL18A RPL15 RPS5 RPSA RPS27A RPL6 RPL13 RPL18 RPL5 RPL9 RPL12 FAU RPS20 RPS2 RACK1 RPL7 RPS24 RPS7 RPLP0 RPL21 RPS13 RPS3 RPL3
129	38	RPS15A RPL14 RPS14 RPS8 EEF2 RPL23 RPL24 RPS23 RPS6 RPL27 RPS11 RPL11 RPL4 RPS16 RPS12 RPL19 RPL10A RPL18A RPL15 RPS5 RPSA RPS27A RPL6 RPL13 RPL18 RPL5 RPL9 RPL12 FAU RPS20 RPS2 RACK1 RPL7 RPS24 RPLP0 RPL21 RPS3 RPL3
130	38	RPS15A RPL14 RPL31 RPL32 RPS8 EEF2 RPL23 RPL8 RPS23 RPS6 RPL27 RPL11 RPL4 RPS16 RPL19 RPL10A RPL18A RPL15 RPS5 RPSA RPS27A RPL6 RPL13 RPL7A RPL18 RPL5 RPL9 RPL12 FAU RPS2 RPL7 RPS7 RPLP1 RPLP0 RPL30 RPL21 RPS3 RPL3
131	38	RPS15A RPL14 RPL31 RPL32 RPS8 EEF2 RPL23 RPL8 RPL13A RPS6 RPL27 RPL11 RPL4 RPS16 RPS12 RPL19 RPL10A RPL18A RPL15 RPS5 RPSA RPS27A RPL6 RPL13 RPL18 RPL5 RPL9 RPL12 FAU RACK1 RPL7 RPS24 RPS7 RPLP0 RPL30 RPL21 RPS3 RPL3
132	38	RPS15A RPL14 RPL31 RPS8 EEF2 RPL23 RPL13A RPS6 RPL27 RPS11 RPL11 RPL4 RPS16 RPS12 RPL19 RPL10A RPL18A RPL15 RPS5 RPSA RPS27A RPL6 RPL13 RPL18 RPS3A RPL5 RPL9 RPL12 FAU RACK1 RPL7 RPS24 RPS7 RPLP0 RPL30 RPL21 RPS3 RPL3
133	38	RPS15A RPL14 RPL31 RPS8 EEF2 RPL23 RPS23 RPS6 RPL27 RPS11 RPL11 RPL4 RPS16 RPL19 RPL10A RPL18A RPL15 RPS5 RPSA RPS27A RPL6 RPL13 RPL7A RPL18 RPS3A RPL5 RPL9 RPL12 FAU RPS21 RPS2 RPL7 RPS7 RPLP1 RPLP0 RPL30 RPL21 RPS3
134	38	RPS15A RPL14 RPS8 EEF2 RPL23 RPS23 RPS6 RPL27 RPS11 RPL11 UBA52 RPL4 RPS16 RPS12 RPL19 RPL10A RPL18A RPL15 RPS5 RPSA RPS27A RPL6 RPL13 RPL18 RPL5 RPL9 RPL12 FAU RPS20 RPS2 RACK1 RPL7 RPS24 RPS7 RPLP0 RPL21 RPS3 RPL3
135	38	RPL23A RPS15A RPL14 RPL31 RPS8 EEF2 RPL23 RPL24 RPS23 RPS6 RPL27 RPS11 RPL11 RPL4 RPS16 RPL19 RPL10A RPL18A RPL15 RPS5 RPSA RPS27A RPL6 RPL13 RPL7A RPL18 RPL5 RPL9 RPL12 FAU RPS21 RPS2 RACK1 RPL7 RPLP0 RPL30 RPL21 RPS3
136	38	RPS15A RPL14 RPL31 RPL32 RPS8 EEF2 RPL23 RPS23 RPS6 RPL27 RPL11 RPL4 RPS16 RPS12 RPL19 RPL10A RPL18A RPL15 RPS5 RPSA RPS27A RPL6 RPL18 RPL5 RPL9 RPL12 FAU RPS26 RPS2 RPL7 RPS24 RPS7 RPLP1 RPLP0 RPL30 RPL21 RPS3 RPL3
137	38	RPS15A RPL14 RPL31 RPS8 EEF2 RPL23 RPS23 RPS6 RPL27 RPS11 RPL11 RPL4 RPS16 RPL19 RPL10A RPL18A RPL15 RPS5 RPSA RPS27A RPL6 RPL13 RPL7A RPL18 RPL10L RPL5 RPL9 RPL12 FAU RPS21 RPS2 RPL7 RPS7 RPLP1 RPLP0 RPL30 RPL21 RPS3
138	38	RPS15A RPL14 RPL31 RPS8 EEF2 RPL23 RPL24 RPS23 RPS6 RPL27 RPS11 RPL11 UBA52 RPL4 RPS16 RPL19 RPL10A RPL18A RPL15 RPS5 RPSA RPS27A RPL6 RPL13 RPL7A RPL18 RPL5 RPL9 RPL12 FAU RPS21 RPS2 RPL7 RPLP1 RPLP0 RPL30 RPL21 RPS3
139	38	RPS15A RPL14 RPL31 RPS8 EEF2 RPL23 RPS23 RPS6 RPL27 RPS11 RPL11 RPL4 RPS16 RPL19 RPL10A RPL18A RPL15 RPS5 RPSA RPS27A RPL6 RPL13 RPL7A RPL18 RPL5 RPL9 RPL12 FAU RPS2 RPL7 RPS7 RPLP1 RPLP0 RPL30 RPL21 RPS13 RPS3 RPL3
140	38	RPS15A RPL14 RPL31 RPL32 RPS8 EEF2 RPL23 RPL24 RPL13A RPS6 RPL27 RPLP2 RPL11 RPL4 RPS16 RPS12 RPL19 RPL10A RPL18A RPL15 RPS5 RPSA RPS27A RPL6 RPL13 RPL18 RPL5 RPL9 RPL12 FAU RPL7 RPS24 RPLP1 RPLP0 RPL30 RPL21 RPS3 RPL3
141	38	RPS15A RPL14 RPL31 RPL32 RPS8 EEF2 RPL23 RPL24 RPS23 RPS6 RPL27 RPL11 RPL4 RPS16 RPL19 RPL10A RPL18A RPL15 RPS5 RPSA RPS27A RPL6 RPL13 RPL7A RPL18 RPL5 RPL9 RPL12 FAU RPS2 RPL7 RPLP1 RPLP0 RPL30 RPL21 RPS13 RPS3 RPL3
142	38	RPS15A RPL14 RPL31 RPS8 EEF2 RPL23 RPL24 RPS23 RPS6 RPL27 RPS11 RPL11 UBA52 RPL4 RPS16 RPL19 RPL10A RPL18A RPL15 RPS5 RPSA RPS27A RPL6 RPL13 RPL7A RPL18 RPL5 RPL9 RPL12 FAU RPS2 RACK1 RPL7 RPLP0 RPL30 RPL21 RPS3 RPL3
143	38	RPS15A RPL14 RPL31 RPS8 EEF2 RPL23 RPL24 RPL13A RPS6 RPL27 RPLP2 RPS11 RPL11 RPL4 RPS16 RPS12 RPL19 RPL10A RPL18A RPL15 RPS5 RPSA RPS27A RPL6 RPL13 RPL18 RPL5 RPL9 RPL12 FAU RPL7 RPS24 RPLP1 RPLP0 RPL30 RPL21 RPS3 RPL3
144	38	RPS15A RPL14 RPL31 RPS8 EEF2 RPL23 RPS23 RPS6 RPL27 RPS11 RPL11 RPL4 RPS16 RPL19 RPL10A RPL18A RPL15 RPS5 RPSA RPS27A RPL6 RPL13 RPL7A RPL18 RPL5 RPL9 RPL12 FAU RPS21 RPS2 RACK1 RPL7 RPS7 RPLP0 RPL30 RPL21 RPS13 RPS3
145	38	RPS15A RPL14 RPL31 RPS8 EEF2 RPL23 RPL24 RPS23 RPS6 RPL27 RPS11 RPL11 RPL4 RPS16 RPL19 RPL10A RPL18A RPL15 RPS5 RPSA RPS4X RPS27A RPL6 RPL13 RPL7A RPL18 RPL5 RPL9 RPL12 FAU RPS21 RPS2 RACK1 RPL7 RPLP0 RPL30 RPL21 RPS3
146	38	RPS15A RPL14 RPL31 RPL32 RPS8 EEF2 RPL23 RPL24 RPL13A RPS6 RPL27 RPL11 RPL4 RPS16 RPS12 RPL19 RPL10A RPL18A RPL15 RPS5 RPSA RPS4X RPS27A RPL6 RPL13 RPL18 RPL5 RPL9 RPL12 FAU RACK1 RPL7 RPS24 RPLP0 RPL30 RPL21 RPS3 RPL3
147	38	RPS15A RPL14 RPS8 EEF2 RPL23 RPL24 RPS23 RPS6 RPL27 RPS11 RPL11 RPL4 RPS16 RPS12 RPL19 RPL10A RPL18A RPL15 RPS5 RPSA RPS27A RPL6 RPL13 RPL18 RPL5 RPL9 RPL12 FAU RPS20 RPS21 RPS2 RACK1 RPL7 RPS24 RPLP0 RPL21 RPS13 RPS3
148	38	RPS15A RPL14 RPL32 RPS8 EEF2 RPL23 RPL24 RPS23 RPS6 RPL27 RPL11 UBA52 RPL4 RPS16 RPS12 RPL19 RPL10A RPL18A RPL15 RPS5 RPSA RPS27A RPL6 RPL13 RPL18 RPL5 RPL9 RPL12 FAU RPS20 RPS2 RACK1 RPL7 RPS24 RPLP0 RPL21 RPS3 RPL3
149	38	RPS15A RPL14 RPL32 RPS8 EEF2 RPL23 RPS23 RPS6 RPL27 RPL11 RPL4 RPS16 RPS12 RPL19 RPL10A RPL18A RPL15 RPS5 RPSA RPS27A RPL6 RPL13 RPL18 RPS3A RPL5 RPL9 RPL12 FAU RPS20 RPS2 RACK1 RPL7 RPS24 RPS7 RPLP0 RPL21 RPS3 RPL3
150	38	RPS15A RPL14 RPS8 EEF2 RPL23 RPL24 RPS23 RPS6 RPL27 RPS11 RPL11 RPL4 RPS16 RPS12 RPL19 RPL10A RPL18A RPL15 RPS5 RPSA RPS27A RPL6 RPL13 RPL18 RPS3A RPL5 RPL9 RPL12 FAU RPS20 RPS21 RPS2 RACK1 RPL7 RPS24 RPLP0 RPL21 RPS3
151	38	RPS15A RPL14 RPL31 RPS8 EEF2 RPL23 RPL8 RPL13A RPS6 RPL27 RPS11 RPL11 RPL4 RPS16 RPS12 RPL19 RPL10A RPL18A RPL15 RPS5 RPSA RPS27A RPL6 RPL13 RPL18 RPL5 RPL9 RPL12 FAU RACK1 RPL7 RPS24 RPS7 RPLP0 RPL30 RPL21 RPS3 RPL3
152	38	RPS15A RPL14 RPL31 RPS8 EEF2 RPL23 RPS23 RPS6 RPL27 RPLP2 RPS11 RPL11 RPL4 RPS16 RPL19 RPL10A RPL18A RPL15 RPS5 RPSA RPS27A RPL6 RPL13 RPL7A RPL18 RPL5 RPL9 RPL12 FAU RPS2 RPL7 RPS7 RPLP1 RPLP0 RPL30 RPL21 RPS3 RPL3
153	38	RPS15A RPL14 RPL31 RPS8 EEF2 RPL23 RPL24 RPS23 RPS6 RPL27 RPS11 RPL11 RPL4 RPS16 RPL19 RPL10A RPL18A RPL15 RPS5 RPSA RPS27A RPL6 RPL13 RPL7A RPL18 RPL5 RPL9 RPL12 FAU RPS2 RACK1 RPL7 RPLP0 RPL30 RPL21 RPS13 RPS3 RPL3
154	38	RPS15A RPL14 RPL31 RPS8 EEF2 RPL23 RPL24 RPS23 RPS6 RPL27 RPS11 RPL11 RPL4 RPS16 RPL19 RPL10A RPL18A RPL15 RPS5 RPSA RPS27A RPL6 RPL13 RPL7A RPL18 RPL5 RPL9 RPL12 FAU RPS21 RPS2 RPL7 RPLP1 RPLP0 RPL17 RPL30 RPL21 RPS3
155	38	RPS15A RPL14 RPL31 RPL32 RPS8 EEF2 RPL23 RPL13A RPS6 RPL27 RPL11 UBA52 RPL4 RPS16 RPS12 RPL19 RPL10A RPL18A RPL15 RPS5 RPSA RPS27A RPL6 RPL13 RPL18 RPL5 RPL9 RPL12 FAU RPL7 RPS24 RPS7 RPLP1 RPLP0 RPL30 RPL21 RPS3 RPL3
156	38	RPS15A RPL14 RPL31 RPL32 RPS8 EEF2 RPL23 RPL24 RPS23 RPS6 RPL27 RPL11 RPL4 RPS16 RPL19 RPL10A RPL18A RPL15 RPS5 RPSA RPS27A RPL6 RPL13 RPL7A RPL18 RPS3A RPL5 RPL9 RPL12 FAU RPS2 RPL7 RPLP1 RPLP0 RPL30 RPL21 RPS3 RPL3
157	38	RPS15A RPL14 RPL31 RPL32 RPS8 RPL23 RPL24 RPS23 RPS6 RPL27 RPL11 RPL4 RPS16 RPS12 RPL19 RPL10A RPL18A RPL15 RPS5 RPSA RPS27A RPL6 RPL13 RPL18 RPL5 RPL9 RPL12 FAU RPS2 RPL37A RPL7 RPS24 RPLP1 RPLP0 RPL30 RPL21 RPS3 RPL3
158	38	RPS15A RPL14 RPL31 RPL32 RPS8 EEF2 RPL23 RPL8 RPS23 RPS6 RPL27 RPL11 RPL4 RPS16 RPL19 RPL10A RPL18A RPL15 RPS5 RPSA RPS27A RPL6 RPL13 RPL7A RPL18 RPL5 RPL9 RPL12 FAU RPS2 RACK1 RPL7 RPS7 RPLP0 RPL30 RPL21 RPS3 RPL3
159	38	RPS15A RPL14 RPL31 RPL32 RPS8 EEF2 RPL23 RPS23 RPS6 RPL27 RPL11 RPL4 RPS16 RPL19 RPL10A RPL18A RPL15 RPS5 RPSA RPS27A RPL6 RPL13 RPL7A RPL18 RPL5 RPL9 RPL12 FAU RPS2 RACK1 RPL7 RPS7 RPLP0 RPL17 RPL30 RPL21 RPS3 RPL3
160	38	RPS15A RPL14 RPL31 RPL32 RPS8 EEF2 RPL23 RPL24 RPL13A RPS6 RPL27 RPL11 RPL4 RPS16 RPS12 RPL19 RPL10A RPL18A RPL15 RPS5 RPSA RPS27A RPL6 RPL13 RPL18 RPL5 RPL9 RPL12 FAU RPL7 RPS24 RPLP1 RPLP0 RPL17 RPL30 RPL21 RPS3 RPL3
161	38	RPS15A RPL14 RPL31 RPL32 RPS8 EEF2 RPL23 RPS23 RPS6 RPL27 RPL11 UBA52 RPL4 RPS16 RPL19 RPL10A RPL18A RPL15 RPS5 RPSA RPS27A RPL6 RPL13 RPL7A RPL18 RPL5 RPL9 RPL12 FAU RPS2 RPL7 RPS7 RPLP1 RPLP0 RPL30 RPL21 RPS3 RPL3
162	38	RPS15A RPL14 RPL31 RPS8 EEF2 RPL23 RPL8 RPS23 RPS6 RPL27 RPS11 RPL11 RPL4 RPS16 RPL19 RPL10A RPL18A RPL15 RPS5 RPSA RPS27A RPL6 RPL13 RPL7A RPL18 RPL5 RPL9 RPL12 FAU RPS2 RPL7 RPS7 RPLP1 RPLP0 RPL30 RPL21 RPS3 RPL3
163	38	RPS15A RPL14 RPL31 RPS8 EEF2 RPL23 RPL8 RPL24 RPL13A RPS6 RPL27 RPS11 RPL11 RPL4 RPS16 RPS12 RPL19 RPL10A RPL18A RPL15 RPS5 RPSA RPS27A RPL6 RPL13 RPL18 RPL5 RPL9 RPL12 FAU RACK1 RPL7 RPS24 RPLP0 RPL30 RPL21 RPS3 RPL3
164	38	RPS15A RPL14 RPL31 RPS8 EEF2 RPL23 RPS23 RPS6 RPL27 RPS11 RPL11 UBA52 RPL4 RPS16 RPL19 RPL10A RPL18A RPL15 RPS5 RPSA RPS27A RPL6 RPL13 RPL7A RPL18 RPL5 RPL9 RPL12 FAU RPS2 RACK1 RPL7 RPS7 RPLP0 RPL30 RPL21 RPS3 RPL3
165	38	RPS15A RPL14 RPL31 RPS8 EEF2 RPL23 RPL13A RPS6 RPL27 RPS11 RPL11 RPL4 RPS16 RPS12 RPL19 RPL10A RPL18A RPL15 RPS5 RPSA RPS27A RPL6 RPL13 RPL18 RPL10L RPL5 RPL9 RPL12 FAU RPL7 RPS24 RPS7 RPLP1 RPLP0 RPL30 RPL21 RPS3 RPL3
166	38	RPS15A RPL14 RPL31 RPL32 RPS8 EEF2 RPL23 RPL24 RPL13A RPS6 RPL27 RPL11 RPL4 RPS16 RPS12 RPL19 RPL10A RPL18A RPL15 RPS5 RPSA RPS27A RPL6 RPL13 RPL18 RPL10L RPL5 RPL9 RPL12 FAU RACK1 RPL7 RPS24 RPLP0 RPL30 RPL21 RPS3 RPL3
167	38	RPS15A RPL14 RPL31 RPS8 EEF2 RPL23 RPL24 RPS23 RPS6 RPL27 RPS11 RPL11 RPL4 RPS16 RPL19 RPL10A RPL18A RPL15 RPS5 RPSA RPS27A RPL6 RPL13 RPL7A RPL18 RPL10L RPL5 RPL9 RPL12 FAU RPS2 RACK1 RPL7 RPLP0 RPL30 RPL21 RPS3 RPL3
168	38	RPS15A RPL14 RPL31 RPL32 RPS8 EEF2 RPL23 RPL24 RPS23 RPS6 RPL27 RPL11 RPL4 RPS16 RPL19 RPL10A RPL18A RPL15 RPS5 RPSA RPS27A RPL6 RPL13 RPL7A RPL18 RPL5 RPL9 RPL12 FAU RPS2 RACK1 RPL7 RPLP0 RPL17 RPL30 RPL21 RPS3 RPL3
169	38	RPS15A RPL14 RPL31 RPS14 RPS8 EEF2 RPL23 RPL24 RPL13A RPS6 RPL27 RPS11 RPL11 RPL4 RPS16 RPS12 RPL19 RPL10A RPL18A RPL15 RPS5 RPSA RPS27A RPL6 RPL13 RPL18 RPL5 RPL9 RPL12 FAU RPL7 RPS24 RPLP1 RPLP0 RPL30 RPL21 RPS3 RPL3
170	38	RPS15A RPL14 RPL31 RPS14 RPS8 EEF2 RPL23 RPL24 RPS23 RPS6 RPL27 RPS11 RPL11 RPL4 RPS16 RPL19 RPL10A RPL18A RPL15 RPS5 RPSA RPS27A RPL6 RPL13 RPL7A RPL18 RPL5 RPL9 RPL12 FAU RPS2 RPL7 RPLP1 RPLP0 RPL30 RPL21 RPS3 RPL3
171	38	RPS15A RPL14 RPL31 RPS8 EEF2 RPL23 RPL8 RPL24 RPS23 RPS6 RPL27 RPS11 RPL11 RPL4 RPS16 RPL19 RPL10A RPL18A RPL15 RPS5 RPSA RPS27A RPL6 RPL13 RPL7A RPL18 RPL5 RPL9 RPL12 FAU RPS2 RACK1 RPL7 RPLP0 RPL30 RPL21 RPS3 RPL3
172	38	RPL23A RPS15A RPL14 RPL31 RPL32 RPS8 EEF2 RPL23 RPL13A RPS6 RPL27 RPL11 RPL4 RPS16 RPS12 RPL19 RPL10A RPL18A RPL15 RPS5 RPSA RPS27A RPL6 RPL13 RPL18 RPL5 RPL9 RPL12 FAU RPL7 RPS24 RPS7 RPLP1 RPLP0 RPL30 RPL21 RPS3 RPL3
173	38	RPS15A RPL14 RPL31 RPL32 RPS8 EEF2 RPL23 RPS23 RPS6 RPL27 RPL11 UBA52 RPL4 RPS16 RPL19 RPL10A RPL18A RPL15 RPS5 RPSA RPS27A RPL6 RPL13 RPL7A RPL18 RPL5 RPL9 RPL12 FAU RPS2 RACK1 RPL7 RPS7 RPLP0 RPL30 RPL21 RPS3 RPL3
174	38	RPS15A RPL14 RPL31 RPL32 RPS8 EEF2 RPL23 RPL24 RPL13A RPS6 RPL27 RPL11 RPL4 RPS16 RPS12 RPL19 RPL10A RPL18A RPL15 RPS5 RPSA RPS27A RPL6 RPL13 RPL18 RPL5 RPL9 RPL12 FAU RACK1 RPL7 RPS24 RPLP0 RPL17 RPL30 RPL21 RPS3 RPL3
175	38	RPS15A RPL14 RPL32 RPS8 EEF2 RPL23 RPS23 RPS6 RPL27 RPL11 UBA52 RPL4 RPS16 RPS12 RPL19 RPL10A RPL18A RPL15 RPS5 RPSA RPS27A RPL6 RPL13 RPL18 RPL5 RPL9 RPL12 FAU RPS20 RPS2 RACK1 RPL7 RPS24 RPS7 RPLP0 RPL21 RPS3 RPL3
176	38	RPS15A RPL14 RPL31 RPS8 EEF2 RPL23 RPL13A RPS6 RPL27 RPS11 RPL11 RPL4 RPS16 RPS12 RPL19 RPL10A RPL18A RPL15 RPS5 RPSA RPS4X RPS27A RPL6 RPL13 RPL18 RPL5 RPL9 RPL12 FAU RPL7 RPS24 RPS7 RPLP1 RPLP0 RPL30 RPL21 RPS3 RPL3
177	38	RPS15A RPL14 RPL31 RPS8 EEF2 RPL23 RPL24 RPL13A RPS6 RPL27 RPS11 RPL11 RPL4 RPS16 RPS12 RPL19 RPL10A RPL18A RPL15 RPS5 RPSA RPS27A RPL6 RPL13 RPL18 RPL5 RPL9 RPL12 FAU RACK1 RPL7 RPS24 RPLP0 RPL30 RPL21 RPS13 RPS3 RPL3
178	38	RPS15A RPL14 RPL31 RPS8 EEF2 RPL23 RPL24 RPL13A RPS6 RPL27 RPS11 RPL11 RPL4 RPS16 RPS12 RPL19 RPL10A RPL18A RPL15 RPS5 RPSA RPS27A RPL6 RPL13 RPL18 RPS3A RPL5 RPL9 RPL12 FAU RPL7 RPS24 RPLP1 RPLP0 RPL30 RPL21 RPS3 RPL3
179	38	RPS15A RPL14 RPL31 RPL32 RPS8 EEF2 RPL23 RPL24 RPS23 RPS6 RPL27 RPL11 RPL4 RPS16 RPL19 RPL10A RPL18A RPL15 RPS5 RPSA RPS27A RPL6 RPL13 RPL7A RPL18 RPL5 RPL9 RPL12 FAU RPS2 RPL7 RPLP1 RPLP0 RPL17 RPL30 RPL21 RPS3 RPL3
180	38	RPS15A RPL14 RPL31 RPS8 EEF2 RPL23 RPL24 RPL13A RPS6 RPL27 RPS11 RPL11 RPL4 RPS16 RPS12 RPL19 RPL10A RPL18A RPL15 RPS5 RPSA RPS27A RPL6 RPL13 RPL18 RPL5 RPL9 RPL12 FAU RPL7 RPS24 RPLP1 RPLP0 RPL17 RPL30 RPL21 RPS3 RPL3
181	38	RPS15A RPL14 RPS8 EEF2 RPL23 RPS23 RPS6 RPL27 RPS11 RPL11 RPL4 RPS16 RPS12 RPL19 RPL10A RPL18A RPL15 RPS5 RPSA RPS27A RPL6 RPL13 RPL18 RPL5 RPL9 RPL12 FAU RPS20 RPS21 RPS2 RACK1 RPL7 RPS24 RPS7 RPLP0 RPL17 RPL21 RPS3
182	38	RPL23A RPS15A RPL14 RPL31 RPL32 RPS8 EEF2 RPL23 RPS23 RPS6 RPL27 RPL11 RPL4 RPS16 RPL19 RPL10A RPL18A RPL15 RPS5 RPSA RPS27A RPL6 RPL13 RPL7A RPL18 RPL5 RPL9 RPL12 FAU RPS2 RACK1 RPL7 RPS7 RPLP0 RPL30 RPL21 RPS3 RPL3
183	38	RPS15A RPL14 RPL31 RPS8 EEF2 RPL23 RPL13A RPS6 RPL27 RPS11 RPL11 UBA52 RPL4 RPS16 RPS12 RPL19 RPL10A RPL18A RPL15 RPS5 RPSA RPS27A RPL6 RPL13 RPL18 RPL5 RPL9 RPL12 FAU RACK1 RPL7 RPS24 RPS7 RPLP0 RPL30 RPL21 RPS3 RPL3
184	38	RPS15A RPL14 RPL31 RPL32 RPS8 EEF2 RPL23 RPL24 RPS23 RPS6 RPL27 RPL11 UBA52 RPL4 RPS16 RPL19 RPL10A RPL18A RPL15 RPS5 RPSA RPS27A RPL6 RPL13 RPL7A RPL18 RPL5 RPL9 RPL12 FAU RPS2 RACK1 RPL7 RPLP0 RPL30 RPL21 RPS3 RPL3
185	38	RPS15A RPL14 RPL31 RPS8 EEF2 RPL23 RPL24 RPL13A RPS6 RPL27 RPS11 RPL11 RPL4 RPS16 RPS12 RPL19 RPL10A RPL18A RPL15 RPS5 RPSA RPS4X RPS27A RPL6 RPL13 RPL18 RPL5 RPL9 RPL12 FAU RACK1 RPL7 RPS24 RPLP0 RPL30 RPL21 RPS3 RPL3
186	38	RPL23A RPS15A RPL14 RPS8 EEF2 RPL23 RPL24 RPS23 RPS6 RPL27 RPS11 RPL11 RPL4 RPS16 RPS12 RPL19 RPL10A RPL18A RPL15 RPS5 RPSA RPS27A RPL6 RPL13 RPL18 RPL5 RPL9 RPL12 FAU RPS20 RPS2 RACK1 RPL7 RPS24 RPLP0 RPL21 RPS3 RPL3
187	38	RPL23A RPS15A RPL14 RPS8 EEF2 RPL23 RPL24 RPS23 RPS6 RPL27 RPS11 RPL11 RPL4 RPS16 RPS12 RPL19 RPL10A RPL18A RPL15 RPS5 RPSA RPS27A RPL6 RPL13 RPL18 RPL5 RPL9 RPL12 FAU RPS20 RPS21 RPS2 RACK1 RPL7 RPS24 RPLP0 RPL21 RPS3
188	38	RPS15A RPL14 RPS8 EEF2 RPL23 RPL8 RPS23 RPS6 RPL27 RPS11 RPL11 RPL4 RPS16 RPS12 RPL19 RPL10A RPL18A RPL15 RPS5 RPSA RPS27A RPL6 RPL13 RPL18 RPL5 RPL9 RPL12 FAU RPS20 RPS2 RACK1 RPL7 RPS24 RPS7 RPLP0 RPL21 RPS3 RPL3
189	38	RPS15A RPL14 RPL31 RPS8 EEF2 RPL23 RPL24 RPS23 RPS6 RPL27 RPS11 RPL11 UBA52 RPL4 RPS16 RPL19 RPL10A RPL18A RPL15 RPS5 RPSA RPS27A RPL6 RPL13 RPL7A RPL18 RPL5 RPL9 RPL12 FAU RPS21 RPS2 RACK1 RPL7 RPLP0 RPL30 RPL21 RPS3
190	38	RPS15A RPL14 RPL31 RPL32 RPS8 EEF2 RPL23 RPL13A RPS6 RPL27 RPL11 RPL4 RPS16 RPS12 RPL19 RPL10A RPL18A RPL15 RPS5 RPSA RPS27A RPL6 RPL13 RPL18 RPL10L RPL5 RPL9 RPL12 FAU RACK1 RPL7 RPS24 RPS7 RPLP0 RPL30 RPL21 RPS3 RPL3
191	38	RPS15A RPL14 RPL31 RPS8 EEF2 RPL23 RPL24 RPS23 RPS6 RPL27 RPS11 RPL11 RPL4 RPS16 RPL19 RPL10A RPL18A RPL15 RPS5 RPSA RPS27A RPL6 RPL13 RPL7A RPL18 RPL10L RPL5 RPL9 RPL12 FAU RPS21 RPS2 RPL7 RPLP1 RPLP0 RPL30 RPL21 RPS3
192	38	RPS15A RPL14 RPL31 RPS8 RPL23 RPL24 RPS23 RPS6 RPL27 RPS11 RPL11 RPL4 RPS16 RPS12 RPL19 RPL10A RPL18A RPL15 RPS5 RPSA RPS27A RPL6 RPL13 RPL18 RPL5 RPL9 RPL12 FAU RPS21 RPS2 RACK1 RPL37A RPL7 RPS24 RPLP0 RPL30 RPL21 RPS3
193	38	RPS15A RPL14 RPL31 RPS8 EEF2 RPL23 RPS23 RPS6 RPL27 RPS11 RPL11 RPL4 RPS16 RPL19 RPL10A RPL18A RPL15 RPS5 RPSA RPS27A RPL6 RPL13 RPL7A RPL18 RPS3A RPL5 RPL9 RPL12 FAU RPS2 RACK1 RPL7 RPS7 RPLP0 RPL30 RPL21 RPS3 RPL3
194	38	RPS15A RPL14 RPL31 RPL32 RPS8 EEF2 RPL23 RPL8 RPL24 RPL13A RPS6 RPL27 RPL11 RPL4 RPS16 RPS12 RPL19 RPL10A RPL18A RPL15 RPS5 RPSA RPS27A RPL6 RPL13 RPL18 RPL5 RPL9 RPL12 FAU RPL7 RPS24 RPLP1 RPLP0 RPL30 RPL21 RPS3 RPL3
195	38	RPS15A RPL14 RPL31 RPL32 RPS8 EEF2 RPL23 RPL24 RPS23 RPS6 RPL27 RPL11 RPL4 RPS16 RPL19 RPL10A RPL18A RPL15 RPS5 RPSA RPS27A RPL6 RPL13 RPL7A RPL18 RPL10L RPL5 RPL9 RPL12 FAU RPS2 RPL7 RPLP1 RPLP0 RPL30 RPL21 RPS3 RPL3
196	38	RPS15A RPL14 RPL31 RPS8 EEF2 RPL23 RPL24 RPS23 RPS6 RPL27 RPS11 RPL11 RPL4 RPS16 RPL19 RPL10A RPL18A RPL15 RPS5 RPSA RPS4X RPS27A RPL6 RPL13 RPL7A RPL18 RPL5 RPL9 RPL12 FAU RPS2 RACK1 RPL7 RPLP0 RPL30 RPL21 RPS3 RPL3
197	38	RPS15A RPL14 RPL31 RPL32 RPS8 EEF2 RPL23 RPL24 RPL13A RPS6 RPL27 RPL11 RPL4 RPS16 RPS12 RPL19 RPL10A RPL18A RPL15 RPS5 RPSA RPS4X RPS27A RPL6 RPL13 RPL18 RPL5 RPL9 RPL12 FAU RPL7 RPS24 RPLP1 RPLP0 RPL30 RPL21 RPS3 RPL3
198	38	RPS15A RPL14 RPL31 RPS8 EEF2 RPL23 RPS23 RPS6 RPL27 RPS11 RPL11 UBA52 RPL4 RPS16 RPL19 RPL10A RPL18A RPL15 RPS5 RPSA RPS27A RPL6 RPL13 RPL7A RPL18 RPL5 RPL9 RPL12 FAU RPS2 RPL7 RPS7 RPLP1 RPLP0 RPL30 RPL21 RPS3 RPL3
199	38	RPS15A RPL14 RPL31 RPS8 EEF2 RPL23 RPS23 RPS6 RPL27 RPS11 RPL11 RPL4 RPS16 RPL19 RPL10A RPL18A RPL15 RPS5 RPSA RPS27A RPL6 RPL13 RPL7A RPL18 RPS3A RPL5 RPL9 RPL12 FAU RPS21 RPS2 RACK1 RPL7 RPS7 RPLP0 RPL30 RPL21 RPS3
200	38	UBC RPS15A RPL14 RPL31 RPS8 EEF2 RPL23 RPS23 RPS6 RPL27 RPS11 RPL11 RPL4 RPS16 RPS12 RPL19 RPL10A RPL18A RPL15 RPS5 RPSA RPS27A RPL6 RPL13 RPL18 RPL5 RPL9 RPL12 RPS21 RPS2 RACK1 RPL7 RPS24 RPS7 RPLP0 RPL30 RPL21 RPS3
201	38	RPS15A RPL14 RPL31 RPS8 EEF2 RPL23 RPS23 RPS6 RPL27 RPS11 RPL11 UBA52 RPL4 RPS16 RPL19 RPL10A RPL18A RPL15 RPS5 RPSA RPS27A RPL6 RPL13 RPL7A RPL18 RPL5 RPL9 RPL12 FAU RPS21 RPS2 RPL7 RPS7 RPLP1 RPLP0 RPL30 RPL21 RPS3
202	38	RPL23A RPS15A RPL14 RPL31 RPS8 EEF2 RPL23 RPS23 RPS6 RPL27 RPS11 RPL11 RPL4 RPS16 RPL19 RPL10A RPL18A RPL15 RPS5 RPSA RPS27A RPL6 RPL13 RPL7A RPL18 RPL5 RPL9 RPL12 FAU RPS2 RACK1 RPL7 RPS7 RPLP0 RPL30 RPL21 RPS3 RPL3
203	38	RPS15A RPL14 RPL31 RPL32 RPS8 EEF2 RPL23 RPL8 RPL24 RPS23 RPS6 RPL27 RPL11 RPL4 RPS16 RPL19 RPL10A RPL18A RPL15 RPS5 RPSA RPS27A RPL6 RPL13 RPL7A RPL18 RPL5 RPL9 RPL12 FAU RPS2 RACK1 RPL7 RPLP0 RPL30 RPL21 RPS3 RPL3
204	38	RPS15A RPL14 RPL31 RPL32 RPS8 RPL23 RPS23 RPS6 RPL27 RPL11 RPL4 RPS16 RPS12 RPL19 RPL10A RPL18A RPL15 RPS5 RPSA RPS27A RPL6 RPL13 RPL18 RPL5 RPL9 RPL12 FAU RPS2 RPL37A RPL7 RPS24 RPS7 RPLP1 RPLP0 RPL30 RPL21 RPS3 RPL3
205	38	RPS15A RPL14 RPL31 RPS8 EEF2 RPL23 RPL24 RPS23 RPS6 RPL27 RPS11 RPL11 RPL4 RPS16 RPL19 RPL10A RPL18A RPL15 RPS5 RPSA RPS27A RPL6 RPL13 RPL7A RPL18 RPS3A RPL5 RPL9 RPL12 FAU RPS2 RPL7 RPLP1 RPLP0 RPL30 RPL21 RPS3 RPL3
206	38	RPS15A RPL14 RPL31 RPS8 EEF2 RPL23 RPL24 RPS23 RPS6 RPL27 RPS11 RPL11 RPL4 RPS16 RPL19 RPL10A RPL18A RPL15 RPS5 RPSA RPS27A RPL6 RPL13 RPL7A RPL18 RPL5 RPL9 RPL12 FAU RPS21 RPS2 RACK1 RPL7 RPLP0 RPL17 RPL30 RPL21 RPS3
207	38	RPS15A RPL14 RPL31 RPS8 EEF2 RPL23 RPS23 RPS6 RPL27 RPS11 RPL11 RPL4 RPS16 RPL19 RPL10A RPL18A RPL15 RPS5 RPSA RPS27A RPL6 RPL13 RPL7A RPL18 RPL5 RPL9 RPL12 FAU RPS2 RACK1 RPL7 RPS7 RPLP0 RPL17 RPL30 RPL21 RPS3 RPL3
208	38	RPS15A RPL14 RPL31 RPS14 RPS8 EEF2 RPL23 RPL24 RPS23 RPS6 RPL27 RPS11 RPL11 RPL4 RPS16 RPL19 RPL10A RPL18A RPL15 RPS5 RPSA RPS27A RPL6 RPL13 RPL7A RPL18 RPL5 RPL9 RPL12 FAU RPS21 RPS2 RACK1 RPL7 RPLP0 RPL30 RPL21 RPS3
209	38	RPS15A RPL14 RPL31 RPL32 RPS8 EEF2 RPL23 RPL24 RPS23 RPS6 RPL27 RPL11 RPL4 RPS16 RPL19 RPL10A RPL18A RPL15 RPS5 RPSA RPS27A RPL6 RPL13 RPL7A RPL18 RPL5 RPL9 RPL12 FAU RPS2 RACK1 RPL7 RPLP0 RPL30 RPL21 RPS13 RPS3 RPL3
210	38	RPS15A RPL14 RPL31 RPS8 EEF2 RPL23 RPL24 RPS23 RPS6 RPL27 RPS11 RPL11 RPL4 RPS16 RPL19 RPL10A RPL18A RPL15 RPS5 RPSA RPS27A RPL6 RPL13 RPL7A RPL18 RPL10L RPL5 RPL9 RPL12 FAU RPS21 RPS2 RACK1 RPL7 RPLP0 RPL30 RPL21 RPS3
211	38	RPS15A RPL14 RPL31 RPS8 EEF2 RPL23 RPL24 RPS23 RPS6 RPL27 RPS11 RPL11 RPL4 RPS16 RPL19 RPL10A RPL18A RPL15 RPS5 RPSA RPS27A RPL6 RPL13 RPL7A RPL18 RPS3A RPL5 RPL9 RPL12 FAU RPS21 RPS2 RPL7 RPLP1 RPLP0 RPL30 RPL21 RPS3
212	38	UBC RPS15A RPL14 RPL31 RPS8 EEF2 RPL23 RPL24 RPS23 RPS6 RPL27 RPS11 RPL11 RPL4 RPS16 RPS12 RPL19 RPL10A RPL18A RPL15 RPS5 RPSA RPS27A RPL6 RPL13 RPL18 RPL5 RPL9 RPL12 RPS2 RACK1 RPL7 RPS24 RPLP0 RPL30 RPL21 RPS3 RPL3
213	38	RPS15A RPL14 RPL31 RPL32 RPS8 EEF2 RPL23 RPL13A RPS6 RPL27 RPL11 RPL4 RPS16 RPS12 RPL19 RPL10A RPL18A RPL15 RPS5 RPSA RPS4X RPS27A RPL6 RPL13 RPL18 RPL5 RPL9 RPL12 FAU RACK1 RPL7 RPS24 RPS7 RPLP0 RPL30 RPL21 RPS3 RPL3
214	38	RPS15A RPL14 RPS8 EEF2 RPL23 RPL8 RPL24 RPS23 RPS6 RPL27 RPS11 RPL11 RPL4 RPS16 RPS12 RPL19 RPL10A RPL18A RPL15 RPS5 RPSA RPS27A RPL6 RPL13 RPL18 RPL5 RPL9 RPL12 FAU RPS20 RPS2 RACK1 RPL7 RPS24 RPLP0 RPL21 RPS3 RPL3
215	38	RPS15A RPL14 RPL31 RPL32 RPS8 EEF2 RPL23 RPS23 RPS6 RPL27 RPL11 RPL4 RPS16 RPL19 RPL10A RPL18A RPL15 RPS5 RPSA RPS4X RPS27A RPL6 RPL13 RPL7A RPL18 RPL5 RPL9 RPL12 FAU RPS2 RPL7 RPS7 RPLP1 RPLP0 RPL30 RPL21 RPS3 RPL3
216	38	RPS15A RPL14 RPL31 RPL32 RPS8 EEF2 RPL23 RPL8 RPL24 RPL13A RPS6 RPL27 RPL11 RPL4 RPS16 RPS12 RPL19 RPL10A RPL18A RPL15 RPS5 RPSA RPS27A RPL6 RPL13 RPL18 RPL5 RPL9 RPL12 FAU RACK1 RPL7 RPS24 RPLP0 RPL30 RPL21 RPS3 RPL3
217	38	RPL23A RPS15A RPL14 RPS8 EEF2 RPL23 RPS23 RPS6 RPL27 RPS11 RPL11 RPL4 RPS16 RPS12 RPL19 RPL10A RPL18A RPL15 RPS5 RPSA RPS27A RPL6 RPL13 RPL18 RPL5 RPL9 RPL12 FAU RPS20 RPS2 RACK1 RPL7 RPS24 RPS7 RPLP0 RPL21 RPS3 RPL3
218	38	RPS15A RPL14 RPS8 EEF2 RPL23 RPL24 RPS23 RPS6 RPL27 RPS11 RPL11 RPL4 RPS16 RPS12 RPL19 RPL10A RPL18A RPL15 RPS5 RPSA RPS27A RPL6 RPL13 RPL18 RPL5 RPL9 RPL12 FAU RPS20 RPS2 RACK1 RPL7 RPS24 RPLP0 RPL17 RPL21 RPS3 RPL3
219	38	RPS15A RPL14 RPS8 EEF2 RPL23 RPL24 RPS23 RPS6 RPL27 RPS11 RPL11 UBA52 RPL4 RPS16 RPS12 RPL19 RPL10A RPL18A RPL15 RPS5 RPSA RPS27A RPL6 RPL13 RPL18 RPL5 RPL9 RPL12 FAU RPS20 RPS2 RACK1 RPL7 RPS24 RPLP0 RPL21 RPS3 RPL3
220	38	RPL23A RPS15A RPL14 RPL31 RPL32 RPS8 EEF2 RPL23 RPL13A RPS6 RPL27 RPL11 RPL4 RPS16 RPS12 RPL19 RPL10A RPL18A RPL15 RPS5 RPSA RPS27A RPL6 RPL13 RPL18 RPL5 RPL9 RPL12 FAU RACK1 RPL7 RPS24 RPS7 RPLP0 RPL30 RPL21 RPS3 RPL3
221	38	RPS15A RPL14 RPL31 RPS8 RPL23 RPL24 RPS23 RPS6 RPL27 RPS11 RPL11 RPL4 RPS16 RPS12 RPL19 RPL10A RPL18A RPL15 RPS5 RPSA RPS27A RPL6 RPL13 RPL18 RPL5 RPL9 RPL12 FAU RPS2 RPL37A RPL7 RPS24 RPLP1 RPLP0 RPL30 RPL21 RPS3 RPL3
222	38	RPS15A RPL14 RPL31 RPS8 EEF2 RPL23 RPL24 RPS23 RPS6 RPL27 RPS11 RPL11 RPL4 RPS16 RPS12 RPL19 RPL10A RPL18A RPL15 RPS5 RPSA RPS27A RPL6 RPL18 RPL5 RPL9 RPL12 FAU RPS26 RPS2 RPL7 RPS24 RPLP1 RPLP0 RPL30 RPL21 RPS3 RPL3
223	38	RPS15A RPL14 RPL31 RPS14 RPS8 EEF2 RPL23 RPS23 RPS6 RPL27 RPS11 RPL11 RPL4 RPS16 RPL19 RPL10A RPL18A RPL15 RPS5 RPSA RPS27A RPL6 RPL13 RPL7A RPL18 RPL5 RPL9 RPL12 FAU RPS21 RPS2 RPL7 RPS7 RPLP1 RPLP0 RPL30 RPL21 RPS3
224	38	RPS15A RPL14 RPL31 RPL32 RPS8 EEF2 RPL23 RPL24 RPL13A RPS6 RPL27 RPL11 RPL4 RPS16 RPS12 RPL19 RPL10A RPL18A RPL15 RPS5 RPSA RPS27A RPL6 RPL13 RPL18 RPS3A RPL5 RPL9 RPL12 FAU RPL7 RPS24 RPLP1 RPLP0 RPL30 RPL21 RPS3 RPL3
225	38	RPS15A RPL14 RPL31 RPS8 EEF2 RPL23 RPL24 RPL13A RPS6 RPL27 RPS11 RPL11 RPL4 RPS16 RPS12 RPL19 RPL10A RPL18A RPL15 RPS5 RPSA RPS27A RPL6 RPL13 RPL18 RPL5 RPL9 RPL12 FAU RPL7 RPS24 RPLP1 RPLP0 RPL30 RPL21 RPS13 RPS3 RPL3
226	38	RPS15A RPL14 RPL31 RPS14 RPS8 EEF2 RPL23 RPS23 RPS6 RPL27 RPS11 RPL11 RPL4 RPS16 RPL19 RPL10A RPL18A RPL15 RPS5 RPSA RPS27A RPL6 RPL13 RPL7A RPL18 RPL5 RPL9 RPL12 FAU RPS2 RACK1 RPL7 RPS7 RPLP0 RPL30 RPL21 RPS3 RPL3
227	38	RPS15A RPL14 RPL31 RPL32 RPS8 EEF2 RPL23 RPL24 RPL13A RPS6 RPL27 RPL11 RPL4 RPS16 RPS12 RPL19 RPL10A RPL18A RPL15 RPS5 RPSA RPS27A RPL6 RPL13 RPL18 RPL5 RPL9 RPL12 FAU RPL7 RPS24 RPLP1 RPLP0 RPL30 RPL21 RPS13 RPS3 RPL3
228	38	RPS15A RPL14 RPL31 RPL32 RPS8 EEF2 RPL23 RPL24 RPL13A RPS6 RPL27 RPL11 UBA52 RPL4 RPS16 RPS12 RPL19 RPL10A RPL18A RPL15 RPS5 RPSA RPS27A RPL6 RPL13 RPL18 RPL5 RPL9 RPL12 FAU RPL7 RPS24 RPLP1 RPLP0 RPL30 RPL21 RPS3 RPL3
229	38	RPS15A RPL14 RPL31 RPS8 RPL23 RPS23 RPS6 RPL27 RPS11 RPL11 RPL4 RPS16 RPS12 RPL19 RPL10A RPL18A RPL15 RPS5 RPSA RPS27A RPL6 RPL13 RPL18 RPL5 RPL9 RPL12 FAU RPS21 RPS2 RPL37A RPL7 RPS24 RPS7 RPLP1 RPLP0 RPL30 RPL21 RPS3
230	38	RPS15A RPL14 RPS8 EEF2 RPL23 RPS23 RPS6 RPL27 RPS11 RPL11 UBA52 RPL4 RPS16 RPS12 RPL19 RPL10A RPL18A RPL15 RPS5 RPSA RPS27A RPL6 RPL13 RPL18 RPL5 RPL9 RPL12 FAU RPS20 RPS21 RPS2 RACK1 RPL7 RPS24 RPS7 RPLP0 RPL21 RPS3
231	38	RPS15A RPL14 RPL31 RPS8 EEF2 RPL23 RPS23 RPS6 RPL27 RPS11 RPL11 RPL4 RPS16 RPL19 RPL10A RPL18A RPL15 RPS5 RPSA RPS27A RPL6 RPL13 RPL7A RPL18 RPL10L RPL5 RPL9 RPL12 FAU RPS2 RPL7 RPS7 RPLP1 RPLP0 RPL30 RPL21 RPS3 RPL3
232	38	RPS15A RPL14 RPL31 RPL32 RPS8 EEF2 RPL23 RPL13A RPS6 RPL27 RPL11 UBA52 RPL4 RPS16 RPS12 RPL19 RPL10A RPL18A RPL15 RPS5 RPSA RPS27A RPL6 RPL13 RPL18 RPL5 RPL9 RPL12 FAU RACK1 RPL7 RPS24 RPS7 RPLP0 RPL30 RPL21 RPS3 RPL3
233	38	RPS15A RPL14 RPL31 RPS8 EEF2 RPL23 RPS23 RPS6 RPL27 RPS11 RPL11 RPL4 RPS16 RPS12 RPL19 RPL10A RPL18A RPL15 RPS5 RPSA RPS27A RPL6 RPL18 RPL5 RPL9 RPL12 FAU RPS26 RPS2 RACK1 RPL7 RPS24 RPS7 RPLP0 RPL30 RPL21 RPS3 RPL3
234	38	RPS15A RPL14 RPL31 RPS8 EEF2 RPL23 RPS23 RPS6 RPL27 RPS11 RPL11 RPL4 RPS16 RPL19 RPL10A RPL18A RPL15 RPS5 RPSA RPS27A RPL6 RPL13 RPL7A RPL18 RPL10L RPL5 RPL9 RPL12 FAU RPS2 RACK1 RPL7 RPS7 RPLP0 RPL30 RPL21 RPS3 RPL3
235	38	RPS15A RPL14 RPL31 RPS8 EEF2 RPL23 RPS23 RPS6 RPL27 RPS11 RPL11 RPL4 RPS16 RPL19 RPL10A RPL18A RPL15 RPS5 RPSA RPS4X RPS27A RPL6 RPL13 RPL7A RPL18 RPL5 RPL9 RPL12 FAU RPS21 RPS2 RPL7 RPS7 RPLP1 RPLP0 RPL30 RPL21 RPS3
236	38	RPS15A RPL14 RPS8 EEF2 RPL23 RPL24 RPS23 RPS6 RPL27 RPS11 RPL11 RPL4 RPS16 RPS12 RPL19 RPL10A RPL18A RPL15 RPS5 RPSA RPS27A RPL6 RPL13 RPL18 RPL5 RPL9 RPL12 FAU RPS20 RPS2 RACK1 RPL7 RPS24 RPLP0 RPL21 RPS13 RPS3 RPL3
237	38	RPS15A RPL14 RPL31 RPS8 EEF2 RPL23 RPL24 RPS23 RPS6 RPL27 RPS11 RPL11 RPL4 RPS16 RPL19 RPL10A RPL18A RPL15 RPS5 RPSA RPS27A RPL6 RPL13 RPL7A RPL18 RPL5 RPL9 RPL12 FAU RPS21 RPS2 RACK1 RPL7 RPLP0 RPL30 RPL21 RPS13 RPS3
238	38	RPS15A RPL14 RPL31 RPL32 RPS8 EEF2 RPL23 RPS23 RPS6 RPL27 RPLP2 RPL11 RPL4 RPS16 RPL19 RPL10A RPL18A RPL15 RPS5 RPSA RPS27A RPL6 RPL13 RPL7A RPL18 RPL5 RPL9 RPL12 FAU RPS2 RPL7 RPS7 RPLP1 RPLP0 RPL30 RPL21 RPS3 RPL3
239	38	RPL23A RPS15A RPL14 RPL31 RPS8 EEF2 RPL23 RPL24 RPS23 RPS6 RPL27 RPS11 RPL11 RPL4 RPS16 RPL19 RPL10A RPL18A RPL15 RPS5 RPSA RPS27A RPL6 RPL13 RPL7A RPL18 RPL5 RPL9 RPL12 FAU RPS2 RACK1 RPL7 RPLP0 RPL30 RPL21 RPS3 RPL3
240	38	RPS15A RPL14 RPL31 RPS8 EEF2 RPL23 RPL13A RPS6 RPL27 RPLP2 RPS11 RPL11 RPL4 RPS16 RPS12 RPL19 RPL10A RPL18A RPL15 RPS5 RPSA RPS27A RPL6 RPL13 RPL18 RPL5 RPL9 RPL12 FAU RPL7 RPS24 RPS7 RPLP1 RPLP0 RPL30 RPL21 RPS3 RPL3
241	38	RPS15A RPL14 RPL31 RPS14 RPS8 EEF2 RPL23 RPS23 RPS6 RPL27 RPS11 RPL11 RPL4 RPS16 RPL19 RPL10A RPL18A RPL15 RPS5 RPSA RPS27A RPL6 RPL13 RPL7A RPL18 RPL5 RPL9 RPL12 FAU RPS21 RPS2 RACK1 RPL7 RPS7 RPLP0 RPL30 RPL21 RPS3
242	38	RPS15A RPL14 RPL31 RPL32 RPS8 EEF2 RPL23 RPL24 RPS23 RPS6 RPL27 RPL11 UBA52 RPL4 RPS16 RPL19 RPL10A RPL18A RPL15 RPS5 RPSA RPS27A RPL6 RPL13 RPL7A RPL18 RPL5 RPL9 RPL12 FAU RPS2 RPL7 RPLP1 RPLP0 RPL30 RPL21 RPS3 RPL3
243	38	RPS15A RPL14 RPS14 RPS8 EEF2 RPL23 RPL24 RPS23 RPS6 RPL27 RPS11 RPL11 RPL4 RPS16 RPS12 RPL19 RPL10A RPL18A RPL15 RPS5 RPSA RPS27A RPL6 RPL13 RPL18 RPL5 RPL9 RPL12 FAU RPS20 RPS21 RPS2 RACK1 RPL7 RPS24 RPLP0 RPL21 RPS3
244	38	RPS15A RPL14 RPL31 RPS8 EEF2 RPL23 RPL13A RPS6 RPL27 RPS11 RPL11 RPL4 RPS16 RPS12 RPL19 RPL10A RPL18A RPL15 RPS5 RPSA RPS27A RPL6 RPL13 RPL18 RPL5 RPL9 RPL12 FAU RACK1 RPL7 RPS24 RPS7 RPLP0 RPL17 RPL30 RPL21 RPS3 RPL3
245	38	RPL23A RPS15A RPL14 RPL31 RPS8 EEF2 RPL23 RPL24 RPS23 RPS6 RPL27 RPS11 RPL11 RPL4 RPS16 RPL19 RPL10A RPL18A RPL15 RPS5 RPSA RPS27A RPL6 RPL13 RPL7A RPL18 RPL5 RPL9 RPL12 FAU RPS21 RPS2 RPL7 RPLP1 RPLP0 RPL30 RPL21 RPS3
246	38	RPS15A RPL14 RPL31 RPS8 EEF2 RPL23 RPS23 RPS6 RPL27 RPS11 RPL11 RPL4 RPS16 RPS12 RPL19 RPL10A RPL18A RPL15 RPS5 RPSA RPS27A RPL6 RPL18 RPL5 RPL9 RPL12 FAU RPS26 RPS21 RPS2 RACK1 RPL7 RPS24 RPS7 RPLP0 RPL30 RPL21 RPS3
247	38	RPS15A RPL14 RPS14 RPS8 EEF2 RPL23 RPS23 RPS6 RPL27 RPS11 RPL11 RPL4 RPS16 RPS12 RPL19 RPL10A RPL18A RPL15 RPS5 RPSA RPS27A RPL6 RPL13 RPL18 RPL5 RPL9 RPL12 FAU RPS20 RPS2 RACK1 RPL7 RPS24 RPS7 RPLP0 RPL21 RPS3 RPL3
248	38	RPS15A RPL14 RPL31 RPL32 RPS8 EEF2 RPL23 RPL24 RPL13A RPS6 RPL27 RPL11 RPL4 RPS16 RPS12 RPL19 RPL10A RPL18A RPL15 RPS5 RPSA RPS27A RPL6 RPL13 RPL18 RPL5 RPL9 RPL12 FAU RACK1 RPL7 RPS24 RPLP0 RPL30 RPL21 RPS13 RPS3 RPL3
249	38	RPS15A RPL14 RPL31 RPS8 EEF2 RPL23 RPL24 RPL13A RPS6 RPL27 RPS11 RPL11 RPL4 RPS16 RPS12 RPL19 RPL10A RPL18A RPL15 RPS5 RPSA RPS27A RPL6 RPL13 RPL18 RPL10L RPL5 RPL9 RPL12 FAU RACK1 RPL7 RPS24 RPLP0 RPL30 RPL21 RPS3 RPL3
250	38	RPS15A RPL14 RPL31 RPL32 RPS8 EEF2 RPL23 RPL13A RPS6 RPL27 RPLP2 RPL11 RPL4 RPS16 RPS12 RPL19 RPL10A RPL18A RPL15 RPS5 RPSA RPS27A RPL6 RPL13 RPL18 RPL5 RPL9 RPL12 FAU RPL7 RPS24 RPS7 RPLP1 RPLP0 RPL30 RPL21 RPS3 RPL3
251	38	RPS15A RPL14 RPL31 RPS8 EEF2 RPL23 RPL24 RPL13A RPS6 RPL27 RPS11 RPL11 RPL4 RPS16 RPS12 RPL19 RPL10A RPL18A RPL15 RPS5 RPSA RPS27A RPL6 RPL13 RPL18 RPS3A RPL5 RPL9 RPL12 FAU RACK1 RPL7 RPS24 RPLP0 RPL30 RPL21 RPS3 RPL3
252	38	RPS15A RPL14 RPL31 RPS8 EEF2 RPL23 RPL24 RPS23 RPS6 RPL27 RPS11 RPL11 RPL4 RPS16 RPL19 RPL10A RPL18A RPL15 RPS5 RPSA RPS27A RPL6 RPL13 RPL7A RPL18 RPS3A RPL5 RPL9 RPL12 FAU RPS21 RPS2 RACK1 RPL7 RPLP0 RPL30 RPL21 RPS3
253	38	RPL23A RPS15A RPL14 RPL31 RPS8 EEF2 RPL23 RPS23 RPS6 RPL27 RPS11 RPL11 RPL4 RPS16 RPL19 RPL10A RPL18A RPL15 RPS5 RPSA RPS27A RPL6 RPL13 RPL7A RPL18 RPL5 RPL9 RPL12 FAU RPS2 RPL7 RPS7 RPLP1 RPLP0 RPL30 RPL21 RPS3 RPL3
254	38	RPS15A RPL14 RPL31 RPS8 EEF2 RPL23 RPL24 RPS23 RPS6 RPL27 RPS11 RPL11 RPL4 RPS16 RPS12 RPL19 RPL10A RPL18A RPL15 RPS5 RPSA RPS27A RPL6 RPL18 RPL5 RPL9 RPL12 FAU RPS26 RPS2 RACK1 RPL7 RPS24 RPLP0 RPL30 RPL21 RPS3 RPL3
255	38	RPS15A RPL14 RPL31 RPL32 RPS8 EEF2 RPL23 RPL13A RPS6 RPL27 RPL11 RPL4 RPS16 RPS12 RPL19 RPL10A RPL18A RPL15 RPS5 RPSA RPS27A RPL6 RPL13 RPL18 RPL5 RPL9 RPL12 FAU RACK1 RPL7 RPS24 RPS7 RPLP0 RPL17 RPL30 RPL21 RPS3 RPL3
256	38	RPS15A RPL14 RPL31 RPS8 EEF2 RPL23 RPS23 RPS6 RPL27 RPS11 RPL11 RPL4 RPS16 RPL19 RPL10A RPL18A RPL15 RPS5 RPSA RPS27A RPL6 RPL13 RPL7A RPL18 RPL10L RPL5 RPL9 RPL12 FAU RPS21 RPS2 RACK1 RPL7 RPS7 RPLP0 RPL30 RPL21 RPS3
257	38	RPS15A RPL14 RPS8 EEF2 RPL23 RPS23 RPS6 RPL27 RPS11 RPL11 RPL4 RPS16 RPS12 RPL19 RPL10A RPL18A RPL15 RPS5 RPSA RPS4X RPS27A RPL6 RPL13 RPL18 RPL5 RPL9 RPL12 FAU RPS20 RPS2 RACK1 RPL7 RPS24 RPS7 RPLP0 RPL21 RPS3 RPL3
258	38	RPS15A RPL14 RPL32 RPS8 EEF2 RPL23 RPS23 RPS6 RPL27 RPL11 RPL4 RPS16 RPS12 RPL19 RPL10A RPL18A RPL15 RPS5 RPSA RPS27A RPL6 RPL13 RPL18 RPL5 RPL9 RPL12 FAU RPS20 RPS2 RACK1 RPL7 RPS24 RPS7 RPLP0 RPL17 RPL21 RPS3 RPL3
259	38	RPS15A RPL14 RPS8 EEF2 RPL23 RPS23 RPS6 RPL27 RPS11 RPL11 RPL4 RPS16 RPS12 RPL19 RPL10A RPL18A RPL15 RPS5 RPSA RPS27A RPL6 RPL13 RPL18 RPS3A RPL5 RPL9 RPL12 FAU RPS20 RPS21 RPS2 RACK1 RPL7 RPS24 RPS7 RPLP0 RPL21 RPS3
260	38	RPS15A RPL14 RPL31 RPL32 RPS8 EEF2 RPL23 RPL24 RPS23 RPS6 RPL27 RPL11 RPL4 RPS16 RPL19 RPL10A RPL18A RPL15 RPS5 RPSA RPS27A RPL6 RPL13 RPL7A RPL18 RPS3A RPL5 RPL9 RPL12 FAU RPS2 RACK1 RPL7 RPLP0 RPL30 RPL21 RPS3 RPL3
261	38	RPS15A RPL14 RPL31 RPS8 EEF2 RPL23 RPL24 RPS23 RPS6 RPL27 RPS11 RPL11 RPL4 RPS16 RPL19 RPL10A RPL18A RPL15 RPS5 RPSA RPS27A RPL6 RPL13 RPL7A RPL18 RPL5 RPL9 RPL12 FAU RPS2 RPL7 RPLP1 RPLP0 RPL30 RPL21 RPS13 RPS3 RPL3
262	38	UBC RPS15A RPL14 RPL31 RPS8 EEF2 RPL23 RPS23 RPS6 RPL27 RPS11 RPL11 RPL4 RPS16 RPS12 RPL19 RPL10A RPL18A RPL15 RPS5 RPSA RPS27A RPL6 RPL13 RPL18 RPL5 RPL9 RPL12 RPS2 RACK1 RPL7 RPS24 RPS7 RPLP0 RPL30 RPL21 RPS3 RPL3
263	38	RPS15A RPL14 RPS8 EEF2 RPL23 RPS23 RPS6 RPL27 RPS11 RPL11 RPL4 RPS16 RPS12 RPL19 RPL10A RPL18A RPL15 RPS5 RPSA RPS27A RPL6 RPL13 RPL18 RPS3A RPL5 RPL9 RPL12 FAU RPS20 RPS2 RACK1 RPL7 RPS24 RPS7 RPLP0 RPL21 RPS3 RPL3
264	38	RPS15A RPL14 RPL31 RPS14 RPS8 EEF2 RPL23 RPL13A RPS6 RPL27 RPS11 RPL11 RPL4 RPS16 RPS12 RPL19 RPL10A RPL18A RPL15 RPS5 RPSA RPS27A RPL6 RPL13 RPL18 RPL5 RPL9 RPL12 FAU RACK1 RPL7 RPS24 RPS7 RPLP0 RPL30 RPL21 RPS3 RPL3
265	38	RPS15A RPL14 RPS14 RPS8 EEF2 RPL23 RPS23 RPS6 RPL27 RPS11 RPL11 RPL4 RPS16 RPS12 RPL19 RPL10A RPL18A RPL15 RPS5 RPSA RPS27A RPL6 RPL13 RPL18 RPL5 RPL9 RPL12 FAU RPS20 RPS21 RPS2 RACK1 RPL7 RPS24 RPS7 RPLP0 RPL21 RPS3
266	38	RPS15A RPL14 RPL31 RPS8 RPL23 RPS23 RPS6 RPL27 RPS11 RPL11 RPL4 RPS16 RPS12 RPL19 RPL10A RPL18A RPL15 RPS5 RPSA RPS27A RPL6 RPL13 RPL18 RPL5 RPL9 RPL12 FAU RPS2 RACK1 RPL37A RPL7 RPS24 RPS7 RPLP0 RPL30 RPL21 RPS3 RPL3
267	38	RPL23A RPS15A RPL14 RPL31 RPL32 RPS8 EEF2 RPL23 RPL24 RPL13A RPS6 RPL27 RPL11 RPL4 RPS16 RPS12 RPL19 RPL10A RPL18A RPL15 RPS5 RPSA RPS27A RPL6 RPL13 RPL18 RPL5 RPL9 RPL12 FAU RACK1 RPL7 RPS24 RPLP0 RPL30 RPL21 RPS3 RPL3
268	38	RPS15A RPL14 RPL31 RPL32 RPS8 EEF2 RPL23 RPL13A RPS6 RPL27 RPL11 RPL4 RPS16 RPS12 RPL19 RPL10A RPL18A RPL15 RPS5 RPSA RPS4X RPS27A RPL6 RPL13 RPL18 RPL5 RPL9 RPL12 FAU RPL7 RPS24 RPS7 RPLP1 RPLP0 RPL30 RPL21 RPS3 RPL3
269	38	RPS15A RPL14 RPL31 RPS8 EEF2 RPL23 RPL8 RPL24 RPS23 RPS6 RPL27 RPS11 RPL11 RPL4 RPS16 RPL19 RPL10A RPL18A RPL15 RPS5 RPSA RPS27A RPL6 RPL13 RPL7A RPL18 RPL5 RPL9 RPL12 FAU RPS2 RPL7 RPLP1 RPLP0 RPL30 RPL21 RPS3 RPL3
270	38	RPS15A RPL14 RPL31 RPL32 RPS8 EEF2 RPL23 RPL8 RPL13A RPS6 RPL27 RPL11 RPL4 RPS16 RPS12 RPL19 RPL10A RPL18A RPL15 RPS5 RPSA RPS27A RPL6 RPL13 RPL18 RPL5 RPL9 RPL12 FAU RPL7 RPS24 RPS7 RPLP1 RPLP0 RPL30 RPL21 RPS3 RPL3
271	38	RPS15A RPL14 RPL31 RPS8 EEF2 RPL23 RPL8 RPL13A RPS6 RPL27 RPS11 RPL11 RPL4 RPS16 RPS12 RPL19 RPL10A RPL18A RPL15 RPS5 RPSA RPS27A RPL6 RPL13 RPL18 RPL5 RPL9 RPL12 FAU RPL7 RPS24 RPS7 RPLP1 RPLP0 RPL30 RPL21 RPS3 RPL3
272	38	RPS15A RPL14 RPL31 RPS8 EEF2 RPL23 RPL24 RPL13A RPS6 RPL27 RPS11 RPL11 RPL4 RPS16 RPS12 RPL19 RPL10A RPL18A RPL15 RPS5 RPSA RPS27A RPL6 RPL13 RPL18 RPL10L RPL5 RPL9 RPL12 FAU RPL7 RPS24 RPLP1 RPLP0 RPL30 RPL21 RPS3 RPL3
273	38	RPS15A RPL14 RPL31 RPS8 EEF2 RPL23 RPS23 RPS6 RPL27 RPS11 RPL11 RPL4 RPS16 RPL19 RPL10A RPL18A RPL15 RPS5 RPSA RPS27A RPL6 RPL13 RPL7A RPL18 RPL5 RPL9 RPL12 FAU RPS2 RACK1 RPL7 RPS7 RPLP0 RPL30 RPL21 RPS13 RPS3 RPL3
274	38	RPS15A RPL14 RPL31 RPS14 RPS8 EEF2 RPL23 RPL13A RPS6 RPL27 RPS11 RPL11 RPL4 RPS16 RPS12 RPL19 RPL10A RPL18A RPL15 RPS5 RPSA RPS27A RPL6 RPL13 RPL18 RPL5 RPL9 RPL12 FAU RPL7 RPS24 RPS7 RPLP1 RPLP0 RPL30 RPL21 RPS3 RPL3
275	38	RPS15A RPL14 RPL31 RPS8 EEF2 RPL23 RPL13A RPS6 RPL27 RPS11 RPL11 RPL4 RPS16 RPS12 RPL19 RPL10A RPL18A RPL15 RPS5 RPSA RPS27A RPL6 RPL13 RPL18 RPL5 RPL9 RPL12 FAU RPL7 RPS24 RPS7 RPLP1 RPLP0 RPL17 RPL30 RPL21 RPS3 RPL3
276	38	UBC RPS15A RPL14 RPL31 RPL32 RPS8 EEF2 RPL23 RPS23 RPS6 RPL27 RPL11 RPL4 RPS16 RPS12 RPL19 RPL10A RPL18A RPL15 RPS5 RPSA RPS27A RPL6 RPL13 RPL18 RPL5 RPL9 RPL12 RPS2 RACK1 RPL7 RPS24 RPS7 RPLP0 RPL30 RPL21 RPS3 RPL3
277	38	RPL23A RPS15A RPL14 RPL31 RPL32 RPS8 EEF2 RPL23 RPL24 RPS23 RPS6 RPL27 RPL11 RPL4 RPS16 RPL19 RPL10A RPL18A RPL15 RPS5 RPSA RPS27A RPL6 RPL13 RPL7A RPL18 RPL5 RPL9 RPL12 FAU RPS2 RPL7 RPLP1 RPLP0 RPL30 RPL21 RPS3 RPL3
278	38	RPS15A RPL14 RPL31 RPL32 RPS8 EEF2 RPL23 RPS23 RPS6 RPL27 RPL11 RPL4 RPS16 RPL19 RPL10A RPL18A RPL15 RPS5 RPSA RPS27A RPL6 RPL13 RPL7A RPL18 RPS3A RPL5 RPL9 RPL12 FAU RPS2 RPL7 RPS7 RPLP1 RPLP0 RPL30 RPL21 RPS3 RPL3
279	38	RPS15A RPL14 RPL31 RPS8 EEF2 RPL23 RPL13A RPS6 RPL27 RPS11 RPL11 RPL4 RPS16 RPS12 RPL19 RPL10A RPL18A RPL15 RPS5 RPSA RPS4X RPS27A RPL6 RPL13 RPL18 RPL5 RPL9 RPL12 FAU RACK1 RPL7 RPS24 RPS7 RPLP0 RPL30 RPL21 RPS3 RPL3
280	38	RPS15A RPL14 RPL32 RPS8 EEF2 RPL23 RPL24 RPS23 RPS6 RPL27 RPL11 RPL4 RPS16 RPS12 RPL19 RPL10A RPL18A RPL15 RPS5 RPSA RPS27A RPL6 RPL13 RPL18 RPL5 RPL9 RPL12 FAU RPS20 RPS2 RACK1 RPL7 RPS24 RPLP0 RPL21 RPS13 RPS3 RPL3
281	38	RPS15A RPL14 RPL32 RPS8 EEF2 RPL23 RPL24 RPS23 RPS6 RPL27 RPL11 RPL4 RPS16 RPS12 RPL19 RPL10A RPL18A RPL15 RPS5 RPSA RPS27A RPL6 RPL13 RPL18 RPS3A RPL5 RPL9 RPL12 FAU RPS20 RPS2 RACK1 RPL7 RPS24 RPLP0 RPL21 RPS3 RPL3
282	38	RPS15A RPL14 RPL31 RPL32 RPS8 EEF2 RPL23 RPS23 RPS6 RPL27 RPL11 RPL4 RPS16 RPL19 RPL10A RPL18A RPL15 RPS5 RPSA RPS27A RPL6 RPL13 RPL7A RPL18 RPL5 RPL9 RPL12 FAU RPS2 RACK1 RPL7 RPS7 RPLP0 RPL30 RPL21 RPS13 RPS3 RPL3
283	38	RPS15A RPL14 RPL31 RPS8 EEF2 RPL23 RPL8 RPS23 RPS6 RPL27 RPS11 RPL11 RPL4 RPS16 RPL19 RPL10A RPL18A RPL15 RPS5 RPSA RPS27A RPL6 RPL13 RPL7A RPL18 RPL5 RPL9 RPL12 FAU RPS2 RACK1 RPL7 RPS7 RPLP0 RPL30 RPL21 RPS3 RPL3
284	38	RPS15A RPL14 RPL31 RPS8 RPL23 RPL24 RPS23 RPS6 RPL27 RPS11 RPL11 RPL4 RPS16 RPS12 RPL19 RPL10A RPL18A RPL15 RPS5 RPSA RPS27A RPL6 RPL13 RPL18 RPL5 RPL9 RPL12 FAU RPS21 RPS2 RPL37A RPL7 RPS24 RPLP1 RPLP0 RPL30 RPL21 RPS3
285	38	RPS15A RPL14 RPL31 RPS8 EEF2 RPL23 RPS23 RPS6 RPL27 RPS11 RPL11 RPL4 RPS16 RPS12 RPL19 RPL10A RPL18A RPL15 RPS5 RPSA RPS27A RPL6 RPL18 RPL5 RPL9 RPL12 FAU RPS26 RPS21 RPS2 RPL7 RPS24 RPS7 RPLP1 RPLP0 RPL30 RPL21 RPS3
286	38	RPS15A RPL14 RPL31 RPS8 EEF2 RPL23 RPL13A RPS6 RPL27 RPS11 RPL11 RPL4 RPS16 RPS12 RPL19 RPL10A RPL18A RPL15 RPS5 RPSA RPS27A RPL6 RPL13 RPL18 RPS3A RPL5 RPL9 RPL12 FAU RPL7 RPS24 RPS7 RPLP1 RPLP0 RPL30 RPL21 RPS3 RPL3
287	38	RPS15A RPL14 RPL31 RPS8 EEF2 RPL23 RPS23 RPS6 RPL27 RPLP2 RPS11 RPL11 RPL4 RPS16 RPL19 RPL10A RPL18A RPL15 RPS5 RPSA RPS27A RPL6 RPL13 RPL7A RPL18 RPL5 RPL9 RPL12 FAU RPS21 RPS2 RPL7 RPS7 RPLP1 RPLP0 RPL30 RPL21 RPS3
288	38	RPS15A RPL14 RPL31 RPL32 RPS8 EEF2 RPL23 RPS23 RPS6 RPL27 RPL11 RPL4 RPS16 RPL19 RPL10A RPL18A RPL15 RPS5 RPSA RPS4X RPS27A RPL6 RPL13 RPL7A RPL18 RPL5 RPL9 RPL12 FAU RPS2 RACK1 RPL7 RPS7 RPLP0 RPL30 RPL21 RPS3 RPL3
289	38	RPS15A RPL14 RPL31 RPL32 RPS8 EEF2 RPL23 RPL13A RPS6 RPL27 RPL11 RPL4 RPS16 RPS12 RPL19 RPL10A RPL18A RPL15 RPS5 RPSA RPS27A RPL6 RPL13 RPL18 RPL5 RPL9 RPL12 FAU RACK1 RPL7 RPS24 RPS7 RPLP0 RPL30 RPL21 RPS13 RPS3 RPL3
290	38	RPS15A RPL14 RPL31 RPL32 RPS8 EEF2 RPL23 RPL24 RPS23 RPS6 RPL27 RPL11 RPL4 RPS16 RPL19 RPL10A RPL18A RPL15 RPS5 RPSA RPS27A RPL6 RPL13 RPL7A RPL18 RPL10L RPL5 RPL9 RPL12 FAU RPS2 RACK1 RPL7 RPLP0 RPL30 RPL21 RPS3 RPL3
291	38	RPL23A RPS15A RPL14 RPS8 EEF2 RPL23 RPS23 RPS6 RPL27 RPS11 RPL11 RPL4 RPS16 RPS12 RPL19 RPL10A RPL18A RPL15 RPS5 RPSA RPS27A RPL6 RPL13 RPL18 RPL5 RPL9 RPL12 FAU RPS20 RPS21 RPS2 RACK1 RPL7 RPS24 RPS7 RPLP0 RPL21 RPS3
292	38	RPS15A RPL14 RPL32 RPS8 EEF2 RPL23 RPS23 RPS6 RPL27 RPL11 RPL4 RPS16 RPS12 RPL19 RPL10A RPL18A RPL15 RPS5 RPSA RPS4X RPS27A RPL6 RPL13 RPL18 RPL5 RPL9 RPL12 FAU RPS20 RPS2 RACK1 RPL7 RPS24 RPS7 RPLP0 RPL21 RPS3 RPL3
293	38	RPS15A RPL14 RPL31 RPL32 RPS8 EEF2 RPL23 RPL24 RPS23 RPS6 RPL27 RPL11 RPL4 RPS16 RPS12 RPL19 RPL10A RPL18A RPL15 RPS5 RPSA RPS27A RPL6 RPL18 RPL5 RPL9 RPL12 FAU RPS26 RPS2 RACK1 RPL7 RPS24 RPLP0 RPL30 RPL21 RPS3 RPL3
294	38	RPS15A RPL14 RPL31 RPS8 EEF2 RPL23 RPS23 RPS6 RPL27 RPS11 RPL11 RPL4 RPS16 RPL19 RPL10A RPL18A RPL15 RPS5 RPSA RPS27A RPL6 RPL13 RPL7A RPL18 RPL5 RPL9 RPL12 FAU RPS21 RPS2 RPL7 RPS7 RPLP1 RPLP0 RPL17 RPL30 RPL21 RPS3
295	38	RPS15A RPL14 RPL31 RPS8 EEF2 RPL23 RPL8 RPL24 RPL13A RPS6 RPL27 RPS11 RPL11 RPL4 RPS16 RPS12 RPL19 RPL10A RPL18A RPL15 RPS5 RPSA RPS27A RPL6 RPL13 RPL18 RPL5 RPL9 RPL12 FAU RPL7 RPS24 RPLP1 RPLP0 RPL30 RPL21 RPS3 RPL3
296	38	RPS15A RPL14 RPL31 RPS8 EEF2 RPL23 RPL13A RPS6 RPL27 RPS11 RPL11 RPL4 RPS16 RPS12 RPL19 RPL10A RPL18A RPL15 RPS5 RPSA RPS27A RPL6 RPL13 RPL18 RPL5 RPL9 RPL12 FAU RPL7 RPS24 RPS7 RPLP1 RPLP0 RPL30 RPL21 RPS13 RPS3 RPL3
297	38	RPS15A RPL14 RPL31 RPL32 RPS8 EEF2 RPL23 RPL13A RPS6 RPL27 RPL11 RPL4 RPS16 RPS12 RPL19 RPL10A RPL18A RPL15 RPS5 RPSA RPS27A RPL6 RPL13 RPL18 RPS3A RPL5 RPL9 RPL12 FAU RACK1 RPL7 RPS24 RPS7 RPLP0 RPL30 RPL21 RPS3 RPL3
298	38	RPS15A RPL14 RPL31 RPS8 EEF2 RPL23 RPS23 RPS6 RPL27 RPS11 RPL11 RPL4 RPS16 RPL19 RPL10A RPL18A RPL15 RPS5 RPSA RPS4X RPS27A RPL6 RPL13 RPL7A RPL18 RPL5 RPL9 RPL12 FAU RPS2 RACK1 RPL7 RPS7 RPLP0 RPL30 RPL21 RPS3 RPL3
299	38	RPL23A RPS15A RPL14 RPL31 RPS8 EEF2 RPL23 RPL24 RPL13A RPS6 RPL27 RPS11 RPL11 RPL4 RPS16 RPS12 RPL19 RPL10A RPL18A RPL15 RPS5 RPSA RPS27A RPL6 RPL13 RPL18 RPL5 RPL9 RPL12 FAU RACK1 RPL7 RPS24 RPLP0 RPL30 RPL21 RPS3 RPL3
300	38	RPS15A RPL14 RPL31 RPL32 RPS8 EEF2 RPL23 RPL13A RPS6 RPL27 RPL11 RPL4 RPS16 RPS12 RPL19 RPL10A RPL18A RPL15 RPS5 RPSA RPS27A RPL6 RPL13 RPL18 RPS3A RPL5 RPL9 RPL12 FAU RPL7 RPS24 RPS7 RPLP1 RPLP0 RPL30 RPL21 RPS3 RPL3
301	38	RPS15A RPL14 RPL31 RPS8 EEF2 RPL23 RPL24 RPL13A RPS6 RPL27 RPS11 RPL11 RPL4 RPS16 RPS12 RPL19 RPL10A RPL18A RPL15 RPS5 RPSA RPS4X RPS27A RPL6 RPL13 RPL18 RPL5 RPL9 RPL12 FAU RPL7 RPS24 RPLP1 RPLP0 RPL30 RPL21 RPS3 RPL3
302	38	RPS15A RPL14 RPL31 RPS8 EEF2 RPL23 RPL24 RPS23 RPS6 RPL27 RPS11 RPL11 RPL4 RPS16 RPL19 RPL10A RPL18A RPL15 RPS5 RPSA RPS4X RPS27A RPL6 RPL13 RPL7A RPL18 RPL5 RPL9 RPL12 FAU RPS21 RPS2 RPL7 RPLP1 RPLP0 RPL30 RPL21 RPS3
303	38	RPS15A RPL14 RPL31 RPS8 EEF2 RPL23 RPS23 RPS6 RPL27 RPS11 RPL11 UBA52 RPL4 RPS16 RPL19 RPL10A RPL18A RPL15 RPS5 RPSA RPS27A RPL6 RPL13 RPL7A RPL18 RPL5 RPL9 RPL12 FAU RPS21 RPS2 RACK1 RPL7 RPS7 RPLP0 RPL30 RPL21 RPS3
304	38	RPS15A RPL14 RPL31 RPS8 RPL23 RPS23 RPS6 RPL27 RPS11 RPL11 RPL4 RPS16 RPS12 RPL19 RPL10A RPL18A RPL15 RPS5 RPSA RPS27A RPL6 RPL13 RPL18 RPL5 RPL9 RPL12 FAU RPS2 RPL37A RPL7 RPS24 RPS7 RPLP1 RPLP0 RPL30 RPL21 RPS3 RPL3
305	38	RPS15A RPL14 RPL32 RPS8 EEF2 RPL23 RPL24 RPS23 RPS6 RPL27 RPL11 RPL4 RPS16 RPS12 RPL19 RPL10A RPL18A RPL15 RPS5 RPSA RPS4X RPS27A RPL6 RPL13 RPL18 RPL5 RPL9 RPL12 FAU RPS20 RPS2 RACK1 RPL7 RPS24 RPLP0 RPL21 RPS3 RPL3
306	38	RPS15A RPL14 RPS8 EEF2 RPL23 RPL24 RPS23 RPS6 RPL27 RPS11 RPL11 RPL4 RPS16 RPS12 RPL19 RPL10A RPL18A RPL15 RPS5 RPSA RPS4X RPS27A RPL6 RPL13 RPL18 RPL5 RPL9 RPL12 FAU RPS20 RPS21 RPS2 RACK1 RPL7 RPS24 RPLP0 RPL21 RPS3
307	38	RPS15A RPL14 RPS8 EEF2 RPL23 RPS23 RPS6 RPL27 RPS11 RPL11 RPL4 RPS16 RPS12 RPL19 RPL10A RPL18A RPL15 RPS5 RPSA RPS27A RPL6 RPL13 RPL18 RPL5 RPL9 RPL12 FAU RPS20 RPS2 RACK1 RPL7 RPS24 RPS7 RPLP0 RPL17 RPL21 RPS3 RPL3
308	38	RPS15A RPL14 RPL31 RPL32 RPS8 EEF2 RPL23 RPS23 RPS6 RPL27 RPL11 RPL4 RPS16 RPS12 RPL19 RPL10A RPL18A RPL15 RPS5 RPS27A RPL6 RPL13 RPL18 RPL5 RPL9 RPL12 FAU RPL27A RPS2 RPL7 RPS24 RPS7 RPLP1 RPLP0 RPL30 RPL21 RPS3 RPL3
309	38	RPS15A RPL14 RPS8 EEF2 RPL23 RPL24 RPS23 RPS6 RPL27 RPS11 RPL11 RPL4 RPS16 RPS12 RPL19 RPL10A RPL18A RPL15 RPS5 RPSA RPS4X RPS27A RPL6 RPL13 RPL18 RPL5 RPL9 RPL12 FAU RPS20 RPS2 RACK1 RPL7 RPS24 RPLP0 RPL21 RPS3 RPL3
310	38	RPS15A RPL14 RPS8 EEF2 RPL23 RPL24 RPS23 RPS6 RPL27 RPS11 RPL11 RPL4 RPS16 RPS12 RPL19 RPL10A RPL18A RPL15 RPS5 RPSA RPS27A RPL6 RPL13 RPL18 RPL5 RPL9 RPL12 FAU RPS20 RPS21 RPS2 RACK1 RPL7 RPS24 RPLP0 RPL17 RPL21 RPS3
311	38	RPS15A RPL14 RPL31 RPS8 RPL23 RPL24 RPS23 RPS6 RPL27 RPS11 RPL11 RPL4 RPS16 RPS12 RPL19 RPL10A RPL18A RPL15 RPS5 RPSA RPS27A RPL6 RPL13 RPL18 RPL5 RPL9 RPL12 FAU RPS2 RACK1 RPL37A RPL7 RPS24 RPLP0 RPL30 RPL21 RPS3 RPL3
312	38	RPS15A RPL14 RPL31 RPL32 RPS8 EEF2 RPL23 RPS23 RPS6 RPL27 RPL11 RPL4 RPS16 RPL19 RPL10A RPL18A RPL15 RPS5 RPSA RPS27A RPL6 RPL13 RPL7A RPL18 RPL10L RPL5 RPL9 RPL12 FAU RPS2 RACK1 RPL7 RPS7 RPLP0 RPL30 RPL21 RPS3 RPL3
313	38	RPS15A RPL14 RPL31 RPS8 EEF2 RPL23 RPL13A RPS6 RPL27 RPS11 RPL11 UBA52 RPL4 RPS16 RPS12 RPL19 RPL10A RPL18A RPL15 RPS5 RPSA RPS27A RPL6 RPL13 RPL18 RPL5 RPL9 RPL12 FAU RPL7 RPS24 RPS7 RPLP1 RPLP0 RPL30 RPL21 RPS3 RPL3
314	38	RPS15A RPL14 RPL31 RPS8 EEF2 RPL23 RPL24 RPS23 RPS6 RPL27 RPS11 RPL11 RPL4 RPS16 RPL19 RPL10A RPL18A RPL15 RPS5 RPSA RPS27A RPL6 RPL13 RPL7A RPL18 RPL5 RPL9 RPL12 FAU RPS2 RPL7 RPLP1 RPLP0 RPL17 RPL30 RPL21 RPS3 RPL3
315	38	RPS15A RPL14 RPL31 RPL32 RPS8 EEF2 RPL23 RPL24 RPL13A RPS6 RPL27 RPL11 UBA52 RPL4 RPS16 RPS12 RPL19 RPL10A RPL18A RPL15 RPS5 RPSA RPS27A RPL6 RPL13 RPL18 RPL5 RPL9 RPL12 FAU RACK1 RPL7 RPS24 RPLP0 RPL30 RPL21 RPS3 RPL3
316	38	RPS15A RPL14 RPL31 RPL32 RPS8 EEF2 RPL23 RPL24 RPS23 RPS6 RPL27 RPL11 RPL4 RPS16 RPL19 RPL10A RPL18A RPL15 RPS5 RPSA RPS4X RPS27A RPL6 RPL13 RPL7A RPL18 RPL5 RPL9 RPL12 FAU RPS2 RPL7 RPLP1 RPLP0 RPL30 RPL21 RPS3 RPL3
317	38	RPS15A RPL14 RPL31 RPS14 RPS8 EEF2 RPL23 RPL24 RPL13A RPS6 RPL27 RPS11 RPL11 RPL4 RPS16 RPS12 RPL19 RPL10A RPL18A RPL15 RPS5 RPSA RPS27A RPL6 RPL13 RPL18 RPL5 RPL9 RPL12 FAU RACK1 RPL7 RPS24 RPLP0 RPL30 RPL21 RPS3 RPL3
318	38	RPL23A RPS15A RPL14 RPL31 RPS8 EEF2 RPL23 RPL13A RPS6 RPL27 RPS11 RPL11 RPL4 RPS16 RPS12 RPL19 RPL10A RPL18A RPL15 RPS5 RPSA RPS27A RPL6 RPL13 RPL18 RPL5 RPL9 RPL12 FAU RACK1 RPL7 RPS24 RPS7 RPLP0 RPL30 RPL21 RPS3 RPL3
319	38	RPL23A RPS15A RPL14 RPL31 RPS8 EEF2 RPL23 RPS23 RPS6 RPL27 RPS11 RPL11 RPL4 RPS16 RPL19 RPL10A RPL18A RPL15 RPS5 RPSA RPS27A RPL6 RPL13 RPL7A RPL18 RPL5 RPL9 RPL12 FAU RPS21 RPS2 RPL7 RPS7 RPLP1 RPLP0 RPL30 RPL21 RPS3
320	38	RPS15A RPL14 RPL31 RPL32 RPS8 EEF2 RPL23 RPL24 RPL13A RPS6 RPL27 RPL11 RPL4 RPS16 RPS12 RPL19 RPL10A RPL18A RPL15 RPS5 RPSA RPS27A RPL6 RPL13 RPL18 RPS3A RPL5 RPL9 RPL12 FAU RACK1 RPL7 RPS24 RPLP0 RPL30 RPL21 RPS3 RPL3
321	38	RPS15A RPL14 RPL31 RPL32 RPS8 RPL23 RPS23 RPS6 RPL27 RPL11 RPL4 RPS16 RPS12 RPL19 RPL10A RPL18A RPL15 RPS5 RPSA RPS27A RPL6 RPL13 RPL18 RPL5 RPL9 RPL12 FAU RPS2 RACK1 RPL37A RPL7 RPS24 RPS7 RPLP0 RPL30 RPL21 RPS3 RPL3
322	38	RPS15A RPL14 RPL31 RPS8 EEF2 RPL23 RPL24 RPS23 RPS6 RPL27 RPS11 RPL11 RPL4 RPS16 RPL19 RPL10A RPL18A RPL15 RPS5 RPSA RPS27A RPL6 RPL13 RPL7A RPL18 RPL5 RPL9 RPL12 FAU RPS21 RPS2 RPL7 RPLP1 RPLP0 RPL30 RPL21 RPS13 RPS3
323	38	RPS15A RPL14 RPL31 RPS8 EEF2 RPL23 RPS23 RPS6 RPL27 RPS11 RPL11 RPL4 RPS16 RPS12 RPL19 RPL10A RPL18A RPL15 RPS5 RPSA RPS27A RPL6 RPL18 RPL5 RPL9 RPL12 FAU RPS26 RPS2 RPL7 RPS24 RPS7 RPLP1 RPLP0 RPL30 RPL21 RPS3 RPL3
324	38	RPL23A RPS15A RPL14 RPL31 RPL32 RPS8 EEF2 RPL23 RPS23 RPS6 RPL27 RPL11 RPL4 RPS16 RPL19 RPL10A RPL18A RPL15 RPS5 RPSA RPS27A RPL6 RPL13 RPL7A RPL18 RPL5 RPL9 RPL12 FAU RPS2 RPL7 RPS7 RPLP1 RPLP0 RPL30 RPL21 RPS3 RPL3
325	38	RPS15A RPL14 RPL31 RPL32 RPS8 EEF2 RPL23 RPL24 RPS23 RPS6 RPL27 RPLP2 RPL11 RPL4 RPS16 RPL19 RPL10A RPL18A RPL15 RPS5 RPSA RPS27A RPL6 RPL13 RPL7A RPL18 RPL5 RPL9 RPL12 FAU RPS2 RPL7 RPLP1 RPLP0 RPL30 RPL21 RPS3 RPL3
326	38	RPS15A RPL14 RPL31 RPL32 RPS8 EEF2 RPL23 RPS23 RPS6 RPL27 RPL11 RPL4 RPS16 RPL19 RPL10A RPL18A RPL15 RPS5 RPSA RPS27A RPL6 RPL13 RPL7A RPL18 RPS3A RPL5 RPL9 RPL12 FAU RPS2 RACK1 RPL7 RPS7 RPLP0 RPL30 RPL21 RPS3 RPL3
327	38	RPS15A RPL14 RPL31 RPS8 EEF2 RPL23 RPL24 RPL13A RPS6 RPL27 RPS11 RPL11 UBA52 RPL4 RPS16 RPS12 RPL19 RPL10A RPL18A RPL15 RPS5 RPSA RPS27A RPL6 RPL13 RPL18 RPL5 RPL9 RPL12 FAU RPL7 RPS24 RPLP1 RPLP0 RPL30 RPL21 RPS3 RPL3
328	38	RPS15A RPL14 RPL31 RPL32 RPS8 EEF2 RPL23 RPS23 RPS6 RPL27 RPL11 RPL4 RPS16 RPS12 RPL19 RPL10A RPL18A RPL15 RPS5 RPS27A RPL6 RPL13 RPL18 RPL5 RPL9 RPL12 FAU RPL27A RPS2 RACK1 RPL7 RPS24 RPS7 RPLP0 RPL30 RPL21 RPS3 RPL3
329	38	RPS15A RPL14 RPL31 RPL32 RPS8 EEF2 RPL23 RPL24 RPS23 RPS6 RPL27 RPL11 RPL4 RPS16 RPL19 RPL10A RPL18A RPL15 RPS5 RPSA RPS4X RPS27A RPL6 RPL13 RPL7A RPL18 RPL5 RPL9 RPL12 FAU RPS2 RACK1 RPL7 RPLP0 RPL30 RPL21 RPS3 RPL3
330	38	RPS15A RPL14 RPL31 RPS8 EEF2 RPL23 RPS23 RPS6 RPL27 RPS11 RPL11 RPL4 RPS16 RPL19 RPL10A RPL18A RPL15 RPS5 RPSA RPS27A RPL6 RPL13 RPL7A RPL18 RPS3A RPL5 RPL9 RPL12 FAU RPS2 RPL7 RPS7 RPLP1 RPLP0 RPL30 RPL21 RPS3 RPL3
331	38	RPL23A RPS15A RPL14 RPL31 RPS8 EEF2 RPL23 RPL24 RPS23 RPS6 RPL27 RPS11 RPL11 RPL4 RPS16 RPL19 RPL10A RPL18A RPL15 RPS5 RPSA RPS27A RPL6 RPL13 RPL7A RPL18 RPL5 RPL9 RPL12 FAU RPS2 RPL7 RPLP1 RPLP0 RPL30 RPL21 RPS3 RPL3
332	38	RPS15A RPL14 RPL31 RPS8 EEF2 RPL23 RPL24 RPS23 RPS6 RPL27 RPLP2 RPS11 RPL11 RPL4 RPS16 RPL19 RPL10A RPL18A RPL15 RPS5 RPSA RPS27A RPL6 RPL13 RPL7A RPL18 RPL5 RPL9 RPL12 FAU RPS21 RPS2 RPL7 RPLP1 RPLP0 RPL30 RPL21 RPS3
333	38	RPS15A RPL14 RPL31 RPS8 EEF2 RPL23 RPS23 RPS6 RPL27 RPS11 RPL11 RPL4 RPS16 RPL19 RPL10A RPL18A RPL15 RPS5 RPSA RPS27A RPL6 RPL13 RPL7A RPL18 RPL5 RPL9 RPL12 FAU RPS21 RPS2 RACK1 RPL7 RPS7 RPLP0 RPL17 RPL30 RPL21 RPS3
334	38	RPS15A RPL14 RPL31 RPS8 EEF2 RPL23 RPL24 RPS23 RPS6 RPL27 RPS11 RPL11 RPL4 RPS16 RPL19 RPL10A RPL18A RPL15 RPS5 RPSA RPS27A RPL6 RPL13 RPL7A RPL18 RPL10L RPL5 RPL9 RPL12 FAU RPS2 RPL7 RPLP1 RPLP0 RPL30 RPL21 RPS3 RPL3
335	38	RPS15A RPL14 RPL31 RPL32 RPS8 EEF2 RPL23 RPL13A RPS6 RPL27 RPL11 RPL4 RPS16 RPS12 RPL19 RPL10A RPL18A RPL15 RPS5 RPSA RPS27A RPL6 RPL13 RPL18 RPL10L RPL5 RPL9 RPL12 FAU RPL7 RPS24 RPS7 RPLP1 RPLP0 RPL30 RPL21 RPS3 RPL3
336	38	RPS15A RPL14 RPL31 RPL32 RPS8 EEF2 RPL23 RPL24 RPS23 RPS6 RPL27 RPL11 RPL4 RPS16 RPS12 RPL19 RPL10A RPL18A RPL15 RPS5 RPS27A RPL6 RPL13 RPL18 RPL5 RPL9 RPL12 FAU RPL27A RPS2 RPL7 RPS24 RPLP1 RPLP0 RPL30 RPL21 RPS3 RPL3
337	38	RPS15A RPL14 RPL31 RPS8 EEF2 RPL23 RPL24 RPS23 RPS6 RPL27 RPS11 RPL11 RPL4 RPS16 RPL19 RPL10A RPL18A RPL15 RPS5 RPSA RPS27A RPL6 RPL13 RPL7A RPL18 RPL5 RPL9 RPL12 FAU RPS2 RACK1 RPL7 RPLP0 RPL17 RPL30 RPL21 RPS3 RPL3
338	38	RPS15A RPL14 RPL31 RPS8 EEF2 RPL23 RPL13A RPS6 RPL27 RPS11 RPL11 RPL4 RPS16 RPS12 RPL19 RPL10A RPL18A RPL15 RPS5 RPSA RPS27A RPL6 RPL13 RPL18 RPL5 RPL9 RPL12 FAU RACK1 RPL7 RPS24 RPS7 RPLP0 RPL30 RPL21 RPS13 RPS3 RPL3
339	38	RPS15A RPL14 RPS8 EEF2 RPL23 RPS23 RPS6 RPL27 RPS11 RPL11 RPL4 RPS16 RPS12 RPL19 RPL10A RPL18A RPL15 RPS5 RPSA RPS4X RPS27A RPL6 RPL13 RPL18 RPL5 RPL9 RPL12 FAU RPS20 RPS21 RPS2 RACK1 RPL7 RPS24 RPS7 RPLP0 RPL21 RPS3
340	38	RPL23A RPS15A RPL14 RPL31 RPL32 RPS8 EEF2 RPL23 RPL24 RPL13A RPS6 RPL27 RPL11 RPL4 RPS16 RPS12 RPL19 RPL10A RPL18A RPL15 RPS5 RPSA RPS27A RPL6 RPL13 RPL18 RPL5 RPL9 RPL12 FAU RPL7 RPS24 RPLP1 RPLP0 RPL30 RPL21 RPS3 RPL3
341	38	RPS15A RPL14 RPL31 RPS8 RPL23 RPS23 RPS6 RPL27 RPS11 RPL11 RPL4 RPS16 RPS12 RPL19 RPL10A RPL18A RPL15 RPS5 RPSA RPS27A RPL6 RPL13 RPL18 RPL5 RPL9 RPL12 FAU RPS21 RPS2 RACK1 RPL37A RPL7 RPS24 RPS7 RPLP0 RPL30 RPL21 RPS3
342	38	RPS15A RPL14 RPL31 RPS8 EEF2 RPL23 RPL24 RPL13A RPS6 RPL27 RPS11 RPL11 RPL4 RPS16 RPS12 RPL19 RPL10A RPL18A RPL15 RPS5 RPSA RPS27A RPL6 RPL13 RPL18 RPL5 RPL9 RPL12 FAU RACK1 RPL7 RPS24 RPLP0 RPL17 RPL30 RPL21 RPS3 RPL3
343	38	UBC RPS15A RPL14 RPL31 RPL32 RPS8 EEF2 RPL23 RPL24 RPS23 RPS6 RPL27 RPL11 RPL4 RPS16 RPS12 RPL19 RPL10A RPL18A RPL15 RPS5 RPSA RPS27A RPL6 RPL13 RPL18 RPL5 RPL9 RPL12 RPS2 RACK1 RPL7 RPS24 RPLP0 RPL30 RPL21 RPS3 RPL3
344	38	RPS15A RPL14 RPL31 RPL32 RPS8 EEF2 RPL23 RPL13A RPS6 RPL27 RPL11 RPL4 RPS16 RPS12 RPL19 RPL10A RPL18A RPL15 RPS5 RPSA RPS27A RPL6 RPL13 RPL18 RPL5 RPL9 RPL12 FAU RPL7 RPS24 RPS7 RPLP1 RPLP0 RPL17 RPL30 RPL21 RPS3 RPL3
345	38	RPS15A RPL14 RPL31 RPL32 RPS8 EEF2 RPL23 RPL13A RPS6 RPL27 RPL11 RPL4 RPS16 RPS12 RPL19 RPL10A RPL18A RPL15 RPS5 RPSA RPS27A RPL6 RPL13 RPL18 RPL5 RPL9 RPL12 FAU RPL7 RPS24 RPS7 RPLP1 RPLP0 RPL30 RPL21 RPS13 RPS3 RPL3
346	38	RPS15A RPL14 RPL31 RPS8 EEF2 RPL23 RPL24 RPS23 RPS6 RPL27 RPS11 RPL11 RPL4 RPS16 RPS12 RPL19 RPL10A RPL18A RPL15 RPS5 RPSA RPS27A RPL6 RPL18 RPL5 RPL9 RPL12 FAU RPS26 RPS21 RPS2 RPL7 RPS24 RPLP1 RPLP0 RPL30 RPL21 RPS3
347	38	RPS15A RPL14 RPL31 RPL32 RPS8 EEF2 RPL23 RPS23 RPS6 RPL27 RPL11 RPL4 RPS16 RPL19 RPL10A RPL18A RPL15 RPS5 RPSA RPS27A RPL6 RPL13 RPL7A RPL18 RPL5 RPL9 RPL12 FAU RPS2 RPL7 RPS7 RPLP1 RPLP0 RPL17 RPL30 RPL21 RPS3 RPL3
348	38	RPL23A RPS15A RPL14 RPL31 RPS8 EEF2 RPL23 RPS23 RPS6 RPL27 RPS11 RPL11 RPL4 RPS16 RPL19 RPL10A RPL18A RPL15 RPS5 RPSA RPS27A RPL6 RPL13 RPL7A RPL18 RPL5 RPL9 RPL12 FAU RPS21 RPS2 RACK1 RPL7 RPS7 RPLP0 RPL30 RPL21 RPS3
349	38	RPL23A RPS15A RPL14 RPL31 RPS8 EEF2 RPL23 RPL24 RPL13A RPS6 RPL27 RPS11 RPL11 RPL4 RPS16 RPS12 RPL19 RPL10A RPL18A RPL15 RPS5 RPSA RPS27A RPL6 RPL13 RPL18 RPL5 RPL9 RPL12 FAU RPL7 RPS24 RPLP1 RPLP0 RPL30 RPL21 RPS3 RPL3
350	38	RPS15A RPL14 RPL31 RPL32 RPS8 RPL23 RPL24 RPS23 RPS6 RPL27 RPL11 RPL4 RPS16 RPS12 RPL19 RPL10A RPL18A RPL15 RPS5 RPSA RPS27A RPL6 RPL13 RPL18 RPL5 RPL9 RPL12 FAU RPS2 RACK1 RPL37A RPL7 RPS24 RPLP0 RPL30 RPL21 RPS3 RPL3
351	38	RPS15A RPL14 RPS8 EEF2 RPL23 RPL24 RPS23 RPS6 RPL27 RPS11 RPL11 RPL4 RPS16 RPS12 RPL19 RPL10A RPL18A RPL15 RPS5 RPSA RPS27A RPL6 RPL13 RPL18 RPS3A RPL5 RPL9 RPL12 FAU RPS20 RPS2 RACK1 RPL7 RPS24 RPLP0 RPL21 RPS3 RPL3
352	38	RPS15A RPL14 RPL31 RPS8 EEF2 RPL23 RPL24 RPS23 RPS6 RPL27 RPS11 RPL11 RPL4 RPS16 RPL19 RPL10A RPL18A RPL15 RPS5 RPSA RPS27A RPL6 RPL13 RPL7A RPL18 RPS3A RPL5 RPL9 RPL12 FAU RPS2 RACK1 RPL7 RPLP0 RPL30 RPL21 RPS3 RPL3
353	38	RPS15A RPL14 RPL32 RPS8 EEF2 RPL23 RPL8 RPS23 RPS6 RPL27 RPL11 RPL4 RPS16 RPS12 RPL19 RPL10A RPL18A RPL15 RPS5 RPSA RPS27A RPL6 RPL13 RPL18 RPL5 RPL9 RPL12 FAU RPS20 RPS2 RACK1 RPL7 RPS24 RPS7 RPLP0 RPL21 RPS3 RPL3
354	38	RPS15A RPL14 RPL32 RPS8 EEF2 RPL23 RPL8 RPL24 RPS23 RPS6 RPL27 RPL11 RPL4 RPS16 RPS12 RPL19 RPL10A RPL18A RPL15 RPS5 RPSA RPS27A RPL6 RPL13 RPL18 RPL5 RPL9 RPL12 FAU RPS20 RPS2 RACK1 RPL7 RPS24 RPLP0 RPL21 RPS3 RPL3
355	38	RPS15A RPL14 RPL32 RPS8 EEF2 RPL23 RPL24 RPS23 RPS6 RPL27 RPL11 RPL4 RPS16 RPS12 RPL19 RPL10A RPL18A RPL15 RPS5 RPSA RPS27A RPL6 RPL13 RPL18 RPL5 RPL9 RPL12 FAU RPS20 RPS2 RACK1 RPL7 RPS24 RPLP0 RPL17 RPL21 RPS3 RPL3
356	38	RPS15A RPL14 RPL31 RPS14 RPS8 EEF2 RPL23 RPL24 RPS23 RPS6 RPL27 RPS11 RPL11 RPL4 RPS16 RPL19 RPL10A RPL18A RPL15 RPS5 RPSA RPS27A RPL6 RPL13 RPL7A RPL18 RPL5 RPL9 RPL12 FAU RPS21 RPS2 RPL7 RPLP1 RPLP0 RPL30 RPL21 RPS3
357	38	RPS15A RPL14 RPL31 RPL32 RPS8 EEF2 RPL23 RPL8 RPL24 RPS23 RPS6 RPL27 RPL11 RPL4 RPS16 RPL19 RPL10A RPL18A RPL15 RPS5 RPSA RPS27A RPL6 RPL13 RPL7A RPL18 RPL5 RPL9 RPL12 FAU RPS2 RPL7 RPLP1 RPLP0 RPL30 RPL21 RPS3 RPL3
358	38	RPS15A RPL14 RPL31 RPS8 EEF2 RPL23 RPS23 RPS6 RPL27 RPS11 RPL11 RPL4 RPS16 RPL19 RPL10A RPL18A RPL15 RPS5 RPSA RPS27A RPL6 RPL13 RPL7A RPL18 RPL5 RPL9 RPL12 FAU RPS21 RPS2 RPL7 RPS7 RPLP1 RPLP0 RPL30 RPL21 RPS13 RPS3
359	38	RPS15A RPL14 RPL32 RPS8 EEF2 RPL23 RPS23 RPS6 RPL27 RPL11 RPL4 RPS16 RPS12 RPL19 RPL10A RPL18A RPL15 RPS5 RPSA RPS27A RPL6 RPL13 RPL18 RPL5 RPL9 RPL12 FAU RPS20 RPS2 RACK1 RPL7 RPS24 RPS7 RPLP0 RPL21 RPS13 RPS3 RPL3
360	38	RPS15A RPL14 RPL31 RPL32 RPS8 EEF2 RPL23 RPS23 RPS6 RPL27 RPL11 RPL4 RPS16 RPL19 RPL10A RPL18A RPL15 RPS5 RPSA RPS27A RPL6 RPL13 RPL7A RPL18 RPL10L RPL5 RPL9 RPL12 FAU RPS2 RPL7 RPS7 RPLP1 RPLP0 RPL30 RPL21 RPS3 RPL3
361	38	RPS15A RPL14 RPL31 RPS8 EEF2 RPL23 RPS23 RPS6 RPL27 RPS11 RPL11 RPL4 RPS16 RPL19 RPL10A RPL18A RPL15 RPS5 RPSA RPS27A RPL6 RPL13 RPL7A RPL18 RPL5 RPL9 RPL12 FAU RPS2 RPL7 RPS7 RPLP1 RPLP0 RPL17 RPL30 RPL21 RPS3 RPL3
362	38	RPS15A RPL14 RPL31 RPL32 RPS8 EEF2 RPL23 RPS23 RPS6 RPL27 RPL11 RPL4 RPS16 RPS12 RPL19 RPL10A RPL18A RPL15 RPS5 RPSA RPS27A RPL6 RPL18 RPL5 RPL9 RPL12 FAU RPS26 RPS2 RACK1 RPL7 RPS24 RPS7 RPLP0 RPL30 RPL21 RPS3 RPL3
363	37	RPS15A RPL14 RPS8 RPL23 RPL24 RPS23 RPS6 RPS11 RPL11 RPL4 RPS16 RPS12 RPL19 RPL10A RPS28 RPL15 RPS5 RPSA RPS27A RPL6 RPL13 RPL18 RPL5 RPL9 RPL12 FAU RPS20 RPS21 RPS2 RACK1 RPL7 RPS24 RPLP0 RPL17 RPL21 RPS27L RPS3
364	37	RPL14 RPL31 RPL32 RPS8 EEF2 RPL23 RPL24 RPS23 RPS6 RPL27 RPL22 RPL11 RPL4 RPS16 RPS12 RPL19 RPL10A RPL18A RPL15 RPSA RPS27A RPL6 RPL13 RPL18 RPL5 RPL9 RPL12 FAU RPS2 RPL7 RPS24 RPLP1 RPLP0 RPL30 RPL21 RPS3 RPL3
365	37	RPL14 RPL31 RPS8 EEF2 RPL23 RPL24 RPS23 RPS6 RPL27 RPL22 RPS11 RPL11 RPL4 RPS16 RPS12 RPL19 RPL10A RPL18A RPL15 RPSA RPS27A RPL6 RPL13 RPL18 RPL5 RPL9 RPL12 FAU RPS21 RPS2 RPL7 RPS24 RPLP1 RPLP0 RPL30 RPL21 RPS3
366	37	RPL14 RPL31 RPS8 EEF2 RPL23 RPL24 RPS23 RPS6 RPL27 RPL22 RPS11 RPL11 RPL4 RPS16 RPS12 RPL19 RPL10A RPL18A RPL15 RPSA RPS27A RPL6 RPL13 RPL18 RPL5 RPL9 RPL12 FAU RPS2 RPL7 RPS24 RPLP1 RPLP0 RPL30 RPL21 RPS3 RPL3
367	37	RPL14 RPL31 RPS8 EEF2 RPL23 RPL8 RPL24 RPL13A RPL35 RPS6 RPL27 RPS11 RPL11 RPL4 RPS16 RPS12 RPL19 RPL10A RPL18A RPL15 RPS5 RPSA RPS27A RPL6 RPL13 RPL18 RPL5 RPL9 RPL12 FAU RACK1 RPL7 RPS24 RPLP0 RPL30 RPL21 RPL3
368	37	RPL14 RPL31 RPS8 EEF2 RPL23 RPL13A RPL35 RPS6 RPL27 RPS11 RPL11 RPL4 RPS16 RPS12 RPL19 RPL10A RPL18A RPL15 RPS5 RPSA RPS27A RPL6 RPL13 RPL18 RPL5 RPL9 RPL12 FAU RPL7 RPS24 RPS7 RPLP1 RPLP0 RPL30 RPL21 RPS13 RPL3
369	37	RPL14 RPL31 RPL32 RPS8 EEF2 RPL23 RPL13A RPL35 RPS6 RPL27 RPL11 RPL4 RPS16 RPS12 RPL19 RPL10A RPL18A RPL15 RPS5 RPSA RPS4X RPS27A RPL6 RPL13 RPL18 RPL5 RPL9 RPL12 FAU RACK1 RPL7 RPS24 RPS7 RPLP0 RPL30 RPL21 RPL3
370	37	RPS15A RPL14 RPL32 RPS8 EEF2 RPL23 RPS23 RPS6 RPL27 RPL11 RPL4 RPS16 RPS12 RPL19 RPL10A RPL18A RPL15 RPS5 RPS27A RPL6 RPL13 RPL18 RPL5 RPL9 RPL12 FAU RPL27A RPS20 RPS2 RACK1 RPL7 RPS24 RPS7 RPLP0 RPL21 RPS3 RPL3
371	37	RPS15A RPL14 RPL31 RPL32 RPS8 EEF2 RPL23 RPL24 RPL13A RPS6 RPL27 RPL11 RPL4 RPS16 RPL19 RPL10A RPL18A RPL15 RPS5 RPSA RPS4X RPS27A RPL6 RPL13 RPL7A RPL18 RPL5 RPL9 RPL12 FAU RACK1 RPL7 RPLP0 RPL30 RPL21 RPS3 RPL3
372	37	RPS15A RPL14 RPL31 RPL32 RPS8 EEF2 RPL23 RPL24 RPL13A RPS6 RPL27 RPL11 RPL4 RPS16 RPS12 RPL19 RPL10A RPL18A RPL15 RPS5 RPS27A RPL6 RPL13 RPL18 RPL5 RPL9 RPL12 FAU RPL27A RACK1 RPL7 RPS24 RPLP0 RPL30 RPL21 RPS3 RPL3
373	37	RPS15A RPL14 RPL31 RPL32 EEF2 RPL23 RPL13A RPS6 RPL27 RPL11 RPL4 RPS16 RPS12 RPL19 RPL10A RPL18A RPL15 RPS5 RPS27A RPL6 RPL13 RPL18 RPS3A RPL5 RPL9 RPL12 FAU RACK1 RPL7 RPL26 RPS24 RPS7 RPLP0 RPL30 RPL21 RPS3 RPL3
374	37	RPL23A RPS15A RPL14 RPL31 RPS8 EEF2 RPL23 RPS23 RPS6 RPS11 RPL11 RPL4 RPS16 RPS12 RPL19 RPL10A RPL18A RPL15 RPS5 RPSA RPS27A RPL6 RPL18 RPL5 RPL9 RPL12 FAU RPS21 RPS2 RPL7 RPS19 RPS24 RPS7 RPLP1 RPLP0 RPL21 RPS3
375	37	RPL14 RPL31 RPS8 EEF2 RPL23 RPL8 RPL35 RPS23 RPS6 RPL27 RPS11 RPL11 RPL4 RPS16 RPS12 RPL19 RPL10A RPL18A RPL15 RPS5 RPSA RPS27A RPL6 RPL13 RPL18 RPL5 RPL9 RPL12 FAU RACK1 RPL7 RPS24 RPS7 RPLP0 RPL30 RPL21 RPL3
376	37	RPS15A RPL14 RPL31 RPS8 RPL23 RPS23 RPS6 RPL27 RPS11 RPL11 RPL4 RPS16 RPL19 RPL10A RPL18A RPL15 RPS5 RPSA RPS27A RPL6 RPL13 RPL7A RPL18 RPL5 RPL9 RPL12 FAU RPS21 RPS2 RPL37A RPL7 RPS7 RPLP1 RPLP0 RPL30 RPL21 RPS3
377	37	RPS15A RPL14 RPL31 RPL32 RPS8 EEF2 RPL23 RPL13A RPS6 RPL27 RPL11 RPL4 RPS16 RPL19 RPL10A RPL18A RPL15 RPS5 RPSA RPS27A RPL6 RPL13 RPL7A RPL18 RPS3A RPL5 RPL9 RPL12 FAU RPL7 RPS7 RPLP1 RPLP0 RPL30 RPL21 RPS3 RPL3
378	37	RPS15A RPL14 RPS8 EEF2 RPL23 RPS23 RPS6 RPL27 RPLP2 RPS11 RPL11 RPL4 RPS16 RPS12 RPL19 RPL10A RPL18A RPL15 RPS5 RPSA RPS27A RPL6 RPL13 RPL18 RPL5 RPL9 RPL12 FAU RPS20 RPS2 RPL7 RPS24 RPS7 RPLP0 RPL21 RPS3 RPL3
379	37	RPS15A RPL14 RPS14 RPS8 EEF2 RPL23 RPL24 RPS23 RPS6 RPS11 RPL11 RPL4 RPS16 RPS12 RPL19 RPL10A RPS28 RPL15 RPS5 RPSA RPS27A RPL6 RPL13 RPL18 RPL5 RPL9 RPL12 FAU RPS20 RPS21 RPS2 RACK1 RPL7 RPS24 RPLP0 RPL21 RPS3
380	37	RPS15A RPL14 RPS14 RPS8 RPL23 RPL24 RPS23 RPS6 RPS11 RPL11 RPL4 RPS16 RPS12 RPL19 RPL10A RPS28 RPL15 RPS5 RPSA RPS27A RPL6 RPL18 RPL5 RPL9 RPL12 FAU RPS20 RPS21 RPS2 RACK1 RPL7 RPS19 RPS24 RPLP0 RPL21 RPS27L RPS3
381	37	RPS15A RPL14 RPL31 RPL32 RPS8 EEF2 RPL23 RPL13A RPS6 RPL27 RPLP2 RPL11 RPL4 RPS16 RPL19 RPL10A RPL18A RPL15 RPS5 RPSA RPS27A RPL6 RPL13 RPL7A RPL18 RPL5 RPL9 RPL12 FAU RPL7 RPS7 RPLP1 RPLP0 RPL30 RPL21 RPS3 RPL3
382	37	RPS15A RPL14 RPL31 RPS14 EEF2 RPL23 RPL13A RPS6 RPL27 RPS11 RPL11 RPL4 RPS16 RPS12 RPL19 RPL10A RPL18A RPL15 RPS5 RPS27A RPL6 RPL13 RPL18 RPL5 RPL9 RPL12 FAU RACK1 RPL7 RPL26 RPS24 RPS7 RPLP0 RPL30 RPL21 RPS3 RPL3
383	37	RPS15A RPL14 RPL31 RPL32 EEF2 RPL23 RPL24 RPL13A RPS6 RPL27 RPL11 RPL4 RPS16 RPS12 RPL19 RPL10A RPL18A RPL15 RPS5 RPS4X RPS27A RPL6 RPL13 RPL18 RPL5 RPL9 RPL12 FAU RPL7 RPL26 RPS24 RPLP1 RPLP0 RPL30 RPL21 RPS3 RPL3
384	37	RPS15A RPL14 RPL31 RPS8 EEF2 RPL23 RPS23 RPS6 RPS11 RPL11 RPL4 RPS16 RPS12 RPL19 RPL10A RPL18A RPL15 RPS5 RPSA RPS27A RPL6 RPL18 RPL10L RPL5 RPL9 RPL12 FAU RPS21 RPS2 RPL7 RPS19 RPS24 RPS7 RPLP1 RPLP0 RPL21 RPS3
385	37	RPS15A RPL14 RPS8 EEF2 RPL23 RPS23 RPS6 RPL27 RPS11 RPL11 RPL4 RPS16 RPL19 RPL10A RPL18A RPL15 RPS5 RPSA RPS4X RPS27A RPL6 RPL13 RPL7A RPL18 RPL5 RPL9 RPL12 FAU RPS20 RPS2 RACK1 RPL7 RPS7 RPLP0 RPL21 RPS3 RPL3
386	37	RPS15A RPL14 RPS8 EEF2 RPL23 RPS23 RPS6 RPL27 RPS11 RPL11 RPL4 RPS16 RPL19 RPL10A RPL18A RPL15 RPS5 RPSA RPS27A RPL6 RPL13 RPL7A RPL18 RPL5 RPL9 RPL12 FAU RPS20 RPS2 RACK1 RPL7 RPS7 RPLP0 RPL17 RPL21 RPS3 RPL3
387	37	RPL23A RPS15A RPL14 RPL31 RPL32 RPS8 EEF2 RPL23 RPL24 RPL13A RPS6 RPL27 RPL11 RPL4 RPS16 RPL19 RPL10A RPL18A RPL15 RPS5 RPSA RPS27A RPL6 RPL13 RPL7A RPL18 RPL5 RPL9 RPL12 FAU RACK1 RPL7 RPLP0 RPL30 RPL21 RPS3 RPL3
388	37	RPS15A RPL14 RPS8 EEF2 RPL23 RPS23 RPS6 RPS11 RPL11 RPL4 RPS16 RPS12 RPL19 RPL10A RPL18A RPL15 RPS5 RPSA RPS27A RPL6 RPL18 RPL5 RPL9 RPL12 FAU RPS26 RPS20 RPS2 RACK1 RPL7 RPS19 RPS24 RPS7 RPLP0 RPL21 RPS3 RPL3
389	37	RPS15A RPL14 RPS8 EEF2 RPL23 RPL24 RPS23 RPS6 RPL27 RPS11 RPL11 RPL4 RPS16 RPL19 RPL10A RPL18A RPL15 RPS5 RPSA RPS27A RPL6 RPL13 RPL7A RPL18 RPL5 RPL9 RPL12 FAU RPS20 RPS21 RPS2 RACK1 RPL7 RPLP0 RPL17 RPL21 RPS3
390	37	RPS15A RPL14 RPL31 RPS8 RPL23 RPL24 RPL13A RPS6 RPL27 RPS11 RPL11 RPL4 RPS16 RPS12 RPL19 RPL10A RPL18A RPL15 RPS5 RPSA RPS27A RPL6 RPL13 RPL18 RPL5 RPL9 RPL12 FAU RPL37A RPL7 RPS24 RPLP1 RPLP0 RPL30 RPL21 RPS3 RPL3
391	37	RPS15A RPL14 RPS8 EEF2 RPL23 RPL24 RPS23 RPS6 RPL27 RPS11 RPL11 UBA52 RPL4 RPS16 RPL19 RPL10A RPL18A RPL15 RPS5 RPSA RPS27A RPL6 RPL13 RPL7A RPL18 RPL5 RPL9 RPL12 FAU RPS20 RPS2 RACK1 RPL7 RPLP0 RPL21 RPS3 RPL3
392	37	RPS15A RPL14 RPS8 EEF2 RPL23 RPS23 RPS6 RPS11 RPL11 RPL4 RPS16 RPS12 RPL19 RPL10A RPS28 RPL15 RPS5 RPSA RPS27A RPL6 RPL13 RPL18 RPL5 RPL9 RPL12 FAU RPS20 RPS21 RPS2 RACK1 RPL7 RPS24 RPS7 RPLP0 RPL21 RPS13 RPS3
393	37	RPL23A RPL14 RPL31 RPS8 EEF2 RPL23 RPL35 RPS23 RPS6 RPL27 RPS11 RPL11 RPL4 RPS16 RPS12 RPL19 RPL10A RPL18A RPL15 RPS5 RPSA RPS27A RPL6 RPL13 RPL18 RPL5 RPL9 RPL12 FAU RPL7 RPS24 RPS7 RPLP1 RPLP0 RPL30 RPL21 RPL3
394	37	RPL14 RPL31 RPS8 EEF2 RPL23 RPL24 RPL35 RPS23 RPS6 RPL27 RPS11 RPL11 RPL4 RPS16 RPS12 RPL19 RPL10A RPL18A RPL15 RPS5 RPSA RPS27A RPL6 RPL13 RPL18 RPL5 RPL9 RPL12 FAU RPL7 RPS24 RPLP1 RPLP0 RPL30 RPL21 RPS13 RPL3
395	37	RPS15A RPL14 RPL32 RPS8 EEF2 RPL23 RPS23 RPS6 RPL27 RPLP2 RPL11 RPL4 RPS16 RPS12 RPL19 RPL10A RPL18A RPL15 RPS5 RPSA RPS27A RPL6 RPL13 RPL18 RPL5 RPL9 RPL12 FAU RPS20 RPS2 RPL7 RPS24 RPS7 RPLP0 RPL21 RPS3 RPL3
396	37	RPL14 RPL31 RPS8 EEF2 RPL23 RPL24 RPL35 RPS23 RPS6 RPL27 RPS11 RPL11 RPL4 RPS16 RPS12 RPL19 RPL10A RPL18A RPL15 RPS5 RPSA RPS27A RPL6 RPL13 RPL18 RPL5 RPL9 RPL12 FAU RACK1 RPL7 RPS24 RPLP0 RPL30 RPL21 RPS13 RPL3
397	37	RPL14 RPL31 RPS8 EEF2 RPL23 RPL35 RPS23 RPS6 RPL27 RPS11 RPL11 UBA52 RPL4 RPS16 RPS12 RPL19 RPL10A RPL18A RPL15 RPS5 RPSA RPS27A RPL6 RPL13 RPL18 RPL5 RPL9 RPL12 FAU RPL7 RPS24 RPS7 RPLP1 RPLP0 RPL30 RPL21 RPL3
398	37	RPS15A RPL14 RPL31 RPL32 RPS8 EEF2 RPL23 RPL24 RPL13A RPS6 RPL27 RPL11 RPL4 RPS16 RPL19 RPL10A RPL18A RPL15 RPS5 RPSA RPS4X RPS27A RPL6 RPL13 RPL7A RPL18 RPL5 RPL9 RPL12 FAU RPL7 RPLP1 RPLP0 RPL30 RPL21 RPS3 RPL3
399	37	RPS15A RPL14 RPL32 RPS8 RPL23 RPS23 RPS6 RPL27 RPL11 RPL4 RPS16 RPS12 RPL19 RPL10A RPL18A RPL15 RPS5 RPSA RPS27A RPL6 RPL13 RPL18 RPL5 RPL9 RPL12 FAU RPS20 RPS2 RACK1 RPL37A RPL7 RPS24 RPS7 RPLP0 RPL21 RPS3 RPL3
400	37	RPS15A RPL14 RPL31 EEF2 RPL23 RPL13A RPS6 RPL27 RPS11 RPL11 UBA52 RPL4 RPS16 RPS12 RPL19 RPL10A RPL18A RPL15 RPS5 RPS27A RPL6 RPL13 RPL18 RPL5 RPL9 RPL12 FAU RACK1 RPL7 RPL26 RPS24 RPS7 RPLP0 RPL30 RPL21 RPS3 RPL3
401	37	RPS15A RPL14 RPL31 RPL32 EEF2 RPL23 RPL13A RPS6 RPL27 RPLP2 RPL11 RPL4 RPS16 RPS12 RPL19 RPL10A RPL18A RPL15 RPS5 RPS27A RPL6 RPL13 RPL18 RPL5 RPL9 RPL12 FAU RPL7 RPL26 RPS24 RPS7 RPLP1 RPLP0 RPL30 RPL21 RPS3 RPL3
402	37	UBC RPS15A RPL14 RPL31 RPL32 RPS8 EEF2 RPL23 RPL13A RPS6 RPL27 RPL11 RPL4 RPS16 RPS12 RPL19 RPL10A RPL18A RPL15 RPS5 RPSA RPS27A RPL6 RPL13 RPL18 RPL5 RPL9 RPL12 RACK1 RPL7 RPS24 RPS7 RPLP0 RPL30 RPL21 RPS3 RPL3
403	37	RPS15A RPL14 RPL31 RPL32 RPS8 EEF2 RPL23 RPL13A RPS6 RPL27 RPL11 RPL4 RPS16 RPL19 RPL10A RPL18A RPL15 RPS5 RPSA RPS27A RPL6 RPL13 RPL7A RPL18 RPL5 RPL9 RPL12 FAU RACK1 RPL7 RPS7 RPLP0 RPL17 RPL30 RPL21 RPS3 RPL3
404	37	RPL14 RPL31 RPS8 EEF2 RPL23 RPL24 RPL13A RPL35 RPS6 RPL27 RPS11 RPL11 UBA52 RPL4 RPS16 RPS12 RPL19 RPL10A RPL18A RPL15 RPS5 RPSA RPS27A RPL6 RPL13 RPL18 RPL5 RPL9 RPL12 FAU RACK1 RPL7 RPS24 RPLP0 RPL30 RPL21 RPL3
405	37	RPS15A RPL14 RPL31 EEF2 RPL23 RPL13A RPS6 RPL27 RPS11 RPL11 RPL4 RPS16 RPS12 RPL19 RPL10A RPL18A RPL15 RPS5 RPS27A RPL6 RPL13 RPL18 RPL10L RPL5 RPL9 RPL12 FAU RPL7 RPL26 RPS24 RPS7 RPLP1 RPLP0 RPL30 RPL21 RPS3 RPL3
406	37	RPS15A RPL14 RPS8 EEF2 RPL23 RPL8 RPS23 RPS6 RPS11 RPL11 RPL4 RPS16 RPS12 RPL19 RPL10A RPL18A RPL15 RPS5 RPSA RPS27A RPL6 RPL18 RPL5 RPL9 RPL12 FAU RPS20 RPS2 RACK1 RPL7 RPS19 RPS24 RPS7 RPLP0 RPL21 RPS3 RPL3
407	37	RPS15A RPL14 RPS8 EEF2 RPL23 RPS23 RPS6 RPS11 RPL11 UBA52 RPL4 RPS16 RPS12 RPL19 RPL10A RPS28 RPL15 RPS5 RPSA RPS27A RPL6 RPL13 RPL18 RPL5 RPL9 RPL12 FAU RPS20 RPS21 RPS2 RACK1 RPL7 RPS24 RPS7 RPLP0 RPL21 RPS3
408	37	RPL23A RPS15A RPL14 RPS8 EEF2 RPL23 RPL24 RPS23 RPS6 RPS11 RPL11 RPL4 RPS16 RPS12 RPL19 RPL10A RPS28 RPL15 RPS5 RPSA RPS27A RPL6 RPL13 RPL18 RPL5 RPL9 RPL12 FAU RPS20 RPS21 RPS2 RACK1 RPL7 RPS24 RPLP0 RPL21 RPS3
409	37	RPL23A RPS15A RPL14 RPS8 EEF2 RPL23 RPS23 RPS6 RPS11 RPL11 RPL4 RPS16 RPS12 RPL19 RPL10A RPS28 RPL15 RPS5 RPSA RPS27A RPL6 RPL18 RPL5 RPL9 RPL12 FAU RPS20 RPS21 RPS2 RACK1 RPL7 RPS19 RPS24 RPS7 RPLP0 RPL21 RPS3
410	37	RPS15A RPL14 RPL31 RPS8 EEF2 RPL23 RPL24 RPS23 RPS6 RPL27 RPS11 RPL11 RPL36 RPL4 RPS16 RPS12 RPL19 RPL10A RPL18A RPL15 RPS5 RPS27A RPL6 RPL13 RPL18 RPL5 RPL9 RPL12 FAU RPL7 RPS24 RPLP1 RPLP0 RPL30 RPL21 RPS3 RPL3
411	37	RPL23A RPS15A RPL14 RPL31 RPL32 EEF2 RPL23 RPL13A RPS6 RPL27 RPL11 RPL4 RPS16 RPS12 RPL19 RPL10A RPL18A RPL15 RPS5 RPS27A RPL6 RPL13 RPL18 RPL5 RPL9 RPL12 FAU RACK1 RPL7 RPL26 RPS24 RPS7 RPLP0 RPL30 RPL21 RPS3 RPL3
412	37	RPL14 RPL31 RPL32 RPS8 EEF2 RPL23 RPL24 RPL13A RPL35 RPS6 RPL27 RPL11 UBA52 RPL4 RPS16 RPS12 RPL19 RPL10A RPL18A RPL15 RPS5 RPSA RPS27A RPL6 RPL13 RPL18 RPL5 RPL9 RPL12 FAU RACK1 RPL7 RPS24 RPLP0 RPL30 RPL21 RPL3
413	37	RPS15A RPL14 RPL31 EEF2 RPL23 RPL24 RPL13A RPS6 RPL27 RPS11 RPL11 UBA52 RPL4 RPS16 RPS12 RPL19 RPL10A RPL18A RPL15 RPS5 RPS27A RPL6 RPL13 RPL18 RPL5 RPL9 RPL12 FAU RPL7 RPL26 RPS24 RPLP1 RPLP0 RPL30 RPL21 RPS3 RPL3
414	37	RPS15A RPL14 RPS8 EEF2 RPL23 RPL24 RPS23 RPS6 RPS11 RPL11 RPL4 RPS16 RPS12 RPL19 RPL10A RPS28 RPL15 RPS5 RPSA RPS27A RPL6 RPL13 RPL18 RPS3A RPL5 RPL9 RPL12 FAU RPS20 RPS21 RPS2 RACK1 RPL7 RPS24 RPLP0 RPL21 RPS3
415	37	RPS15A RPL14 RPS8 EEF2 RPL23 RPS23 RPS6 RPS11 RPL11 RPL4 RPS16 RPS12 RPL19 RPL10A RPS28 RPL15 RPS5 RPSA RPS27A RPL6 RPL18 RPL5 RPL9 RPL12 FAU RPS20 RPS21 RPS2 RACK1 RPL7 RPS19 RPS24 RPS7 RPLP0 RPL21 RPS13 RPS3
416	37	RPS15A RPL14 RPS14 RPS8 RPL23 RPS23 RPS6 RPS11 RPL11 RPL4 RPS16 RPS12 RPL19 RPL10A RPS28 RPL15 RPS5 RPSA RPS27A RPL6 RPL18 RPL5 RPL9 RPL12 FAU RPS20 RPS21 RPS2 RACK1 RPL7 RPS19 RPS24 RPS7 RPLP0 RPL21 RPS27L RPS3
417	37	RPS15A RPL14 RPL31 RPL32 RPS8 EEF2 RPL23 RPL8 RPL13A RPS6 RPL27 RPL11 RPL4 RPS16 RPL19 RPL10A RPL18A RPL15 RPS5 RPSA RPS27A RPL6 RPL13 RPL7A RPL18 RPL5 RPL9 RPL12 FAU RACK1 RPL7 RPS7 RPLP0 RPL30 RPL21 RPS3 RPL3
418	37	RPS15A RPL14 RPL31 RPS8 EEF2 RPL23 RPS23 RPS6 RPS11 RPL11 RPL4 RPS16 RPS12 RPL19 RPL10A RPL18A RPL15 RPS5 RPSA RPS27A RPL6 RPL18 RPL5 RPL9 RPL12 FAU RPS26 RPS2 RPL7 RPS19 RPS24 RPS7 RPLP1 RPLP0 RPL21 RPS3 RPL3
419	37	RPS15A RPL14 RPS8 EEF2 RPL23 RPS23 RPS6 RPS11 RPL11 UBA52 RPL4 RPS16 RPS12 RPL19 RPL10A RPL18A RPL15 RPS5 RPSA RPS27A RPL6 RPL18 RPL5 RPL9 RPL12 FAU RPS20 RPS2 RACK1 RPL7 RPS19 RPS24 RPS7 RPLP0 RPL21 RPS3 RPL3
420	37	RPS15A RPL14 RPL31 EEF2 RPL23 RPL24 RPL13A RPS6 RPL27 RPS11 RPL11 RPL4 RPS16 RPS12 RPL19 RPL10A RPL18A RPL15 RPS5 RPS27A RPL6 RPL13 RPL18 RPS3A RPL5 RPL9 RPL12 FAU RPL7 RPL26 RPS24 RPLP1 RPLP0 RPL30 RPL21 RPS3 RPL3
421	37	RPL14 RPL31 RPS8 EEF2 RPL23 RPL8 RPL24 RPL35 RPS23 RPS6 RPL27 RPS11 RPL11 RPL4 RPS16 RPS12 RPL19 RPL10A RPL18A RPL15 RPS5 RPSA RPS27A RPL6 RPL13 RPL18 RPL5 RPL9 RPL12 FAU RPL7 RPS24 RPLP1 RPLP0 RPL30 RPL21 RPL3
422	37	RPL14 RPL31 RPL32 RPS8 EEF2 RPL23 RPL24 RPL35 RPS23 RPS6 RPL27 RPL11 RPL4 RPS16 RPS12 RPL19 RPL10A RPL18A RPL15 RPS5 RPSA RPS27A RPL6 RPL13 RPL18 RPL5 RPL9 RPL12 FAU RPL7 RPS24 RPLP1 RPLP0 RPL30 RPL21 RPS13 RPL3
423	37	RPS15A RPL14 RPL31 RPL32 EEF2 RPL23 RPL13A RPS6 RPL27 RPL11 RPL4 RPS16 RPS12 RPL19 RPL10A RPL18A RPL15 RPS5 RPS27A RPL6 RPL13 RPL18 RPL5 RPL9 RPL12 FAU RPL7 RPL26 RPS24 RPS7 RPLP1 RPLP0 RPL17 RPL30 RPL21 RPS3 RPL3
424	37	UBC RPS15A RPL14 RPL31 RPS8 EEF2 RPL23 RPL24 RPL13A RPS6 RPL27 RPS11 RPL11 RPL4 RPS16 RPS12 RPL19 RPL10A RPL18A RPL15 RPS5 RPSA RPS27A RPL6 RPL13 RPL18 RPL5 RPL9 RPL12 RACK1 RPL7 RPS24 RPLP0 RPL30 RPL21 RPS3 RPL3
425	37	RPS15A RPL14 RPS8 RPL23 RPS23 RPS6 RPS11 RPL11 RPL4 RPS16 RPS12 RPL19 RPL10A RPS28 RPL15 RPS5 RPSA RPS27A RPL6 RPL18 RPS3A RPL5 RPL9 RPL12 FAU RPS20 RPS21 RPS2 RACK1 RPL7 RPS19 RPS24 RPS7 RPLP0 RPL21 RPS27L RPS3
426	37	RPS15A RPL14 RPL31 RPS8 EEF2 RPL23 RPL24 RPS23 RPS6 RPS11 RPL11 RPL4 RPS16 RPS12 RPL19 RPL10A RPL18A RPL15 RPS5 RPSA RPS27A RPL6 RPL18 RPL5 RPL9 RPL12 FAU RPS26 RPS21 RPS2 RACK1 RPL7 RPS19 RPS24 RPLP0 RPL21 RPS3
427	37	RPS15A RPL14 RPL31 RPL32 EEF2 RPL23 RPL13A RPS6 RPL27 RPL11 UBA52 RPL4 RPS16 RPS12 RPL19 RPL10A RPL18A RPL15 RPS5 RPS27A RPL6 RPL13 RPL18 RPL5 RPL9 RPL12 FAU RPL7 RPL26 RPS24 RPS7 RPLP1 RPLP0 RPL30 RPL21 RPS3 RPL3
428	37	RPS15A RPL14 RPL31 RPL32 RPS8 EEF2 RPL23 RPL24 RPL13A RPS6 RPL27 RPL11 UBA52 RPL4 RPS16 RPL19 RPL10A RPL18A RPL15 RPS5 RPSA RPS27A RPL6 RPL13 RPL7A RPL18 RPL5 RPL9 RPL12 FAU RACK1 RPL7 RPLP0 RPL30 RPL21 RPS3 RPL3
429	37	RPL23A RPS15A RPL14 RPL31 RPS8 EEF2 RPL23 RPL13A RPS6 RPL27 RPS11 RPL11 RPL4 RPS16 RPL19 RPL10A RPL18A RPL15 RPS5 RPSA RPS27A RPL6 RPL13 RPL7A RPL18 RPL5 RPL9 RPL12 FAU RPL7 RPS7 RPLP1 RPLP0 RPL30 RPL21 RPS3 RPL3
430	37	RPL14 RPL31 RPS14 RPS8 EEF2 RPL23 RPL35 RPS23 RPS6 RPL27 RPS11 RPL11 RPL4 RPS16 RPS12 RPL19 RPL10A RPL18A RPL15 RPS5 RPSA RPS27A RPL6 RPL13 RPL18 RPL5 RPL9 RPL12 FAU RPL7 RPS24 RPS7 RPLP1 RPLP0 RPL30 RPL21 RPL3
431	37	RPL14 RPL31 RPL32 RPS8 EEF2 RPL23 RPL35 RPS23 RPS6 RPL27 RPL11 UBA52 RPL4 RPS16 RPS12 RPL19 RPL10A RPL18A RPL15 RPS5 RPSA RPS27A RPL6 RPL13 RPL18 RPL5 RPL9 RPL12 FAU RACK1 RPL7 RPS24 RPS7 RPLP0 RPL30 RPL21 RPL3
432	37	RPL14 RPL31 RPS8 EEF2 RPL23 RPL8 RPL35 RPS23 RPS6 RPL27 RPS11 RPL11 RPL4 RPS16 RPS12 RPL19 RPL10A RPL18A RPL15 RPS5 RPSA RPS27A RPL6 RPL13 RPL18 RPL5 RPL9 RPL12 FAU RPL7 RPS24 RPS7 RPLP1 RPLP0 RPL30 RPL21 RPL3
433	37	RPL14 RPL31 RPL32 RPS8 EEF2 RPL23 RPL8 RPL24 RPL35 RPS23 RPS6 RPL27 RPL11 RPL4 RPS16 RPS12 RPL19 RPL10A RPL18A RPL15 RPS5 RPSA RPS27A RPL6 RPL13 RPL18 RPL5 RPL9 RPL12 FAU RPL7 RPS24 RPLP1 RPLP0 RPL30 RPL21 RPL3
434	37	RPS15A RPL14 RPS8 EEF2 RPL23 RPL24 RPS23 RPS6 RPS11 RPL11 RPL4 RPS16 RPS12 RPL19 RPL10A RPS28 RPL15 RPS5 RPSA RPS27A RPL6 RPL18 RPL5 RPL9 RPL12 FAU RPS26 RPS20 RPS21 RPS2 RACK1 RPL7 RPS19 RPS24 RPLP0 RPL21 RPS3
435	37	RPL14 RPL31 RPS8 EEF2 RPL23 RPL35 RPS23 RPS6 RPL27 RPS11 RPL11 RPL4 RPS16 RPS12 RPL19 RPL10A RPL18A RPL15 RPS5 RPSA RPS27A RPL6 RPL13 RPL18 RPL5 RPL9 RPL12 FAU RPL7 RPS24 RPS7 RPLP1 RPLP0 RPL30 RPL21 RPS13 RPL3
436	37	RPS15A RPL14 RPL31 RPL32 EEF2 RPL23 RPL13A RPS6 RPL27 RPL11 RPL4 RPS16 RPS12 RPL19 RPL10A RPL18A RPL15 RPS5 RPS27A RPL6 RPL13 RPL18 RPL5 RPL9 RPL12 FAU RACK1 RPL7 RPL26 RPS24 RPS7 RPLP0 RPL17 RPL30 RPL21 RPS3 RPL3
437	37	RPL14 RPL31 RPL32 RPS8 EEF2 RPL23 RPL24 RPL13A RPL35 RPS6 RPL27 RPL11 RPL4 RPS16 RPS12 RPL19 RPL10A RPL18A RPL15 RPS5 RPSA RPS27A RPL6 RPL13 RPL18 RPL5 RPL9 RPL12 FAU RPL7 RPS24 RPLP1 RPLP0 RPL17 RPL30 RPL21 RPL3
438	37	RPS15A RPL14 RPL32 RPS8 EEF2 RPL23 RPL24 RPS23 RPS6 RPL27 RPL11 RPL4 RPS16 RPS12 RPL19 RPL10A RPL18A RPL15 RPS5 RPSA RPS27A RPL6 RPL18 RPL5 RPL9 RPL12 FAU RPS26 RPS20 RPS2 RACK1 RPL7 RPS24 RPLP0 RPL21 RPS3 RPL3
439	37	RPS15A RPL14 RPS8 EEF2 RPL23 RPL24 RPS23 RPS6 RPS11 RPL11 RPL4 RPS16 RPS12 RPL19 RPL10A RPL18A RPL15 RPS5 RPSA RPS4X RPS27A RPL6 RPL18 RPL5 RPL9 RPL12 FAU RPS20 RPS2 RACK1 RPL7 RPS19 RPS24 RPLP0 RPL21 RPS3 RPL3
440	37	RPS15A RPL14 RPL31 RPS8 EEF2 RPL23 RPL8 RPL13A RPS6 RPL27 RPS11 RPL11 RPL4 RPS16 RPL19 RPL10A RPL18A RPL15 RPS5 RPSA RPS27A RPL6 RPL13 RPL7A RPL18 RPL5 RPL9 RPL12 FAU RPL7 RPS7 RPLP1 RPLP0 RPL30 RPL21 RPS3 RPL3
441	37	RPS15A RPL14 RPS14 RPS8 RPL23 RPL24 RPS23 RPS6 RPS11 RPL11 RPL4 RPS16 RPS12 RPL19 RPL10A RPS28 RPL15 RPS5 RPSA RPS27A RPL6 RPL13 RPL18 RPL5 RPL9 RPL12 FAU RPS20 RPS21 RPS2 RACK1 RPL7 RPS24 RPLP0 RPL21 RPS27L RPS3
442	37	RPS15A RPL14 RPL31 EEF2 RPL23 RPL8 RPL13A RPS6 RPL27 RPS11 RPL11 RPL4 RPS16 RPS12 RPL19 RPL10A RPL18A RPL15 RPS5 RPS27A RPL6 RPL13 RPL18 RPL5 RPL9 RPL12 FAU RPL7 RPL26 RPS24 RPS7 RPLP1 RPLP0 RPL30 RPL21 RPS3 RPL3
443	37	RPS15A RPL14 RPL31 RPS8 EEF2 RPL23 RPL13A RPS6 RPL27 RPS11 RPL11 RPL4 RPS16 RPL19 RPL10A RPL18A RPL15 RPS5 RPSA RPS27A RPL6 RPL13 RPL7A RPL18 RPL5 RPL9 RPL12 FAU RPL7 RPS7 RPLP1 RPLP0 RPL17 RPL30 RPL21 RPS3 RPL3
444	37	RPS15A RPL14 RPL31 RPL32 RPS8 EEF2 RPL23 RPL24 RPL13A RPS6 RPL27 RPLP2 RPL11 RPL4 RPS16 RPL19 RPL10A RPL18A RPL15 RPS5 RPSA RPS27A RPL6 RPL13 RPL7A RPL18 RPL5 RPL9 RPL12 FAU RPL7 RPLP1 RPLP0 RPL30 RPL21 RPS3 RPL3
445	37	RPS15A RPL14 RPL31 RPS8 EEF2 RPL23 RPS23 RPS6 RPS11 RPL11 RPL4 RPS16 RPS12 RPL19 RPL10A RPL18A RPL15 RPS5 RPSA RPS27A RPL6 RPL18 RPL5 RPL9 RPL12 FAU RPS21 RPS2 RACK1 RPL7 RPS19 RPS24 RPS7 RPLP0 RPL21 RPS13 RPS3
446	37	RPL14 RPL31 RPL32 RPS8 EEF2 RPL23 RPL24 RPL13A RPL35 RPS6 RPL27 RPL11 RPL4 RPS16 RPS12 RPL19 RPL10A RPL18A RPL15 RPS5 RPSA RPS27A RPL6 RPL13 RPL18 RPS3A RPL5 RPL9 RPL12 FAU RACK1 RPL7 RPS24 RPLP0 RPL30 RPL21 RPL3
447	37	RPL14 RPL31 RPS8 EEF2 RPL23 RPL24 RPL13A RPL35 RPS6 RPL27 RPS11 RPL11 RPL4 RPS16 RPS12 RPL19 RPL10A RPL18A RPL15 RPS5 RPSA RPS4X RPS27A RPL6 RPL13 RPL18 RPL5 RPL9 RPL12 FAU RACK1 RPL7 RPS24 RPLP0 RPL30 RPL21 RPL3
448	37	RPS15A RPL14 RPL31 RPS8 EEF2 RPL23 RPL8 RPL13A RPS6 RPL27 RPS11 RPL11 RPL4 RPS16 RPL19 RPL10A RPL18A RPL15 RPS5 RPSA RPS27A RPL6 RPL13 RPL7A RPL18 RPL5 RPL9 RPL12 FAU RACK1 RPL7 RPS7 RPLP0 RPL30 RPL21 RPS3 RPL3
449	37	RPL14 RPL31 RPL32 RPS8 EEF2 RPL23 RPL35 RPS23 RPS6 RPL27 RPL11 RPL4 RPS16 RPS12 RPL19 RPL10A RPL18A RPL15 RPS5 RPSA RPS27A RPL6 RPL13 RPL18 RPL10L RPL5 RPL9 RPL12 FAU RPL7 RPS24 RPS7 RPLP1 RPLP0 RPL30 RPL21 RPL3
450	37	RPL14 RPL31 RPS8 EEF2 RPL23 RPL35 RPS23 RPS6 RPL27 RPS11 RPL11 RPL4 RPS16 RPS12 RPL19 RPL10A RPL18A RPL15 RPS5 RPSA RPS27A RPL6 RPL13 RPL18 RPL10L RPL5 RPL9 RPL12 FAU RACK1 RPL7 RPS24 RPS7 RPLP0 RPL30 RPL21 RPL3
451	37	RPL23A RPL14 RPL31 RPL32 RPS8 EEF2 RPL23 RPL24 RPL13A RPL35 RPS6 RPL27 RPL11 RPL4 RPS16 RPS12 RPL19 RPL10A RPL18A RPL15 RPS5 RPSA RPS27A RPL6 RPL13 RPL18 RPL5 RPL9 RPL12 FAU RPL7 RPS24 RPLP1 RPLP0 RPL30 RPL21 RPL3
452	37	RPS15A RPL14 RPL31 EEF2 RPL23 RPL13A RPS6 RPL27 RPS11 RPL11 UBA52 RPL4 RPS16 RPS12 RPL19 RPL10A RPL18A RPL15 RPS5 RPS27A RPL6 RPL13 RPL18 RPL5 RPL9 RPL12 FAU RPL7 RPL26 RPS24 RPS7 RPLP1 RPLP0 RPL30 RPL21 RPS3 RPL3
453	37	RPS15A RPL14 RPS8 RPL23 RPS23 RPS6 RPS11 RPL11 RPL4 RPS16 RPS12 RPL19 RPL10A RPS28 RPL15 RPS5 RPSA RPS27A RPL6 RPL18 RPL5 RPL9 RPL12 FAU RPS26 RPS20 RPS21 RPS2 RACK1 RPL7 RPS19 RPS24 RPS7 RPLP0 RPL21 RPS27L RPS3
454	37	RPS15A RPL14 RPS14 RPS8 RPL23 RPS23 RPS6 RPS11 RPL11 RPL4 RPS16 RPS12 RPL19 RPL10A RPS28 RPL15 RPS5 RPSA RPS27A RPL6 RPL13 RPL18 RPL5 RPL9 RPL12 FAU RPS20 RPS21 RPS2 RACK1 RPL7 RPS24 RPS7 RPLP0 RPL21 RPS27L RPS3
455	37	RPS15A RPL14 RPL31 RPS8 EEF2 RPL23 RPS23 RPS6 RPS11 RPL11 RPL4 RPS16 RPS12 RPL19 RPL10A RPL18A RPL15 RPS5 RPSA RPS27A RPL6 RPL18 RPS3A RPL5 RPL9 RPL12 FAU RPS2 RPL7 RPS19 RPS24 RPS7 RPLP1 RPLP0 RPL21 RPS3 RPL3
456	37	RPL14 RPL31 RPL32 RPS8 EEF2 RPL23 RPL24 RPL13A RPL35 RPS6 RPL27 RPL11 RPL4 RPS16 RPS12 RPL19 RPL10A RPL18A RPL15 RPS5 RPSA RPS27A RPL6 RPL13 RPL18 RPL10L RPL5 RPL9 RPL12 FAU RACK1 RPL7 RPS24 RPLP0 RPL30 RPL21 RPL3
457	37	RPS15A RPL14 RPS8 EEF2 RPL23 RPL24 RPS23 RPS6 RPS11 RPL11 RPL4 RPS16 RPS12 RPL19 RPL10A RPL18A RPL15 RPS5 RPSA RPS27A RPL6 RPL18 RPL5 RPL9 RPL12 FAU RPS20 RPS2 RACK1 RPL7 RPS19 RPS24 RPLP0 RPL21 RPS13 RPS3 RPL3
458	37	RPS15A RPL14 RPL31 RPS8 RPL23 RPL13A RPS6 RPL27 RPS11 RPL11 RPL4 RPS16 RPS12 RPL19 RPL10A RPL18A RPL15 RPS5 RPSA RPS27A RPL6 RPL13 RPL18 RPL5 RPL9 RPL12 FAU RACK1 RPL37A RPL7 RPS24 RPS7 RPLP0 RPL30 RPL21 RPS3 RPL3
459	37	RPS15A RPL14 RPL31 RPS8 EEF2 RPL23 RPL24 RPL13A RPS6 RPL27 RPS11 RPL11 RPL4 RPS16 RPL19 RPL10A RPL18A RPL15 RPS5 RPSA RPS27A RPL6 RPL13 RPL7A RPL18 RPL10L RPL5 RPL9 RPL12 FAU RACK1 RPL7 RPLP0 RPL30 RPL21 RPS3 RPL3
460	37	RPS15A RPL14 RPL31 RPS8 EEF2 RPL23 RPL13A RPS6 RPL27 RPS11 RPL11 RPL4 RPS16 RPL19 RPL10A RPL18A RPL15 RPS5 RPSA RPS4X RPS27A RPL6 RPL13 RPL7A RPL18 RPL5 RPL9 RPL12 FAU RPL7 RPS7 RPLP1 RPLP0 RPL30 RPL21 RPS3 RPL3
461	37	RPS15A RPL14 RPL31 RPL32 EEF2 RPL23 RPL13A RPS6 RPL27 RPL11 RPL4 RPS16 RPS12 RPL19 RPL10A RPL18A RPL15 RPS5 RPS27A RPL6 RPL13 RPL18 RPL5 RPL9 RPL12 FAU RPL27A RPL7 RPL26 RPS24 RPS7 RPLP1 RPLP0 RPL30 RPL21 RPS3 RPL3
462	37	RPS15A RPL14 RPL31 RPL32 RPS8 RPL23 RPL24 RPS23 RPS6 RPL27 RPL11 RPL4 RPS16 RPL19 RPL10A RPL18A RPL15 RPS5 RPSA RPS27A RPL6 RPL13 RPL7A RPL18 RPL5 RPL9 RPL12 FAU RPS2 RACK1 RPL37A RPL7 RPLP0 RPL30 RPL21 RPS3 RPL3
463	37	RPS15A RPL14 RPL31 EEF2 RPL23 RPL8 RPL13A RPS6 RPL27 RPS11 RPL11 RPL4 RPS16 RPS12 RPL19 RPL10A RPL18A RPL15 RPS5 RPS27A RPL6 RPL13 RPL18 RPL5 RPL9 RPL12 FAU RACK1 RPL7 RPL26 RPS24 RPS7 RPLP0 RPL30 RPL21 RPS3 RPL3
464	37	RPS15A RPL14 RPL31 RPL32 EEF2 RPL23 RPL13A RPS6 RPL27 RPL11 RPL4 RPS16 RPS12 RPL19 RPL10A RPL18A RPL15 RPS5 RPS27A RPL6 RPL13 RPL18 RPL10L RPL5 RPL9 RPL12 FAU RPL7 RPL26 RPS24 RPS7 RPLP1 RPLP0 RPL30 RPL21 RPS3 RPL3
465	37	RPL14 RPL31 RPS14 RPS8 EEF2 RPL23 RPL35 RPS23 RPS6 RPL27 RPS11 RPL11 RPL4 RPS16 RPS12 RPL19 RPL10A RPL18A RPL15 RPS5 RPSA RPS27A RPL6 RPL13 RPL18 RPL5 RPL9 RPL12 FAU RACK1 RPL7 RPS24 RPS7 RPLP0 RPL30 RPL21 RPL3
466	37	RPS15A RPL14 RPL31 RPS8 EEF2 RPL23 RPS23 RPS6 RPS11 RPL11 RPL4 RPS16 RPS12 RPL19 RPL10A RPL18A RPL15 RPS5 RPSA RPS27A RPL6 RPL18 RPL10L RPL5 RPL9 RPL12 FAU RPS21 RPS2 RACK1 RPL7 RPS19 RPS24 RPS7 RPLP0 RPL21 RPS3
467	37	RPL14 RPL31 RPS8 EEF2 RPL23 RPL24 RPL35 RPS23 RPS6 RPL27 RPS11 RPL11 RPL4 RPS16 RPS12 RPL19 RPL10A RPL18A RPL15 RPS5 RPSA RPS27A RPL6 RPL13 RPL18 RPL10L RPL5 RPL9 RPL12 FAU RPL7 RPS24 RPLP1 RPLP0 RPL30 RPL21 RPL3
468	37	RPS15A RPL14 RPL31 RPL32 RPS8 EEF2 RPL23 RPL24 RPL13A RPS6 RPL27 RPL11 RPL4 RPS16 RPL19 RPL10A RPL18A RPL15 RPS5 RPSA RPS27A RPL6 RPL13 RPL7A RPL18 RPL10L RPL5 RPL9 RPL12 FAU RPL7 RPLP1 RPLP0 RPL30 RPL21 RPS3 RPL3
469	37	RPL23A RPL14 RPL31 RPL32 RPS8 EEF2 RPL23 RPL35 RPS23 RPS6 RPL27 RPL11 RPL4 RPS16 RPS12 RPL19 RPL10A RPL18A RPL15 RPS5 RPSA RPS27A RPL6 RPL13 RPL18 RPL5 RPL9 RPL12 FAU RACK1 RPL7 RPS24 RPS7 RPLP0 RPL30 RPL21 RPL3
470	37	RPS15A RPL14 RPS8 EEF2 RPL23 RPL24 RPS23 RPS6 RPS11 RPL11 RPL4 RPS16 RPS12 RPL19 RPL10A RPS28 RPL15 RPS5 RPSA RPS27A RPL6 RPL18 RPS3A RPL5 RPL9 RPL12 FAU RPS20 RPS21 RPS2 RACK1 RPL7 RPS19 RPS24 RPLP0 RPL21 RPS3
471	37	RPS15A RPL14 RPS8 EEF2 RPL23 RPL24 RPS23 RPS6 RPS11 RPL11 RPL4 RPS16 RPS12 RPL19 RPL10A RPS28 RPL15 RPS5 RPSA RPS27A RPL6 RPL13 RPL18 RPL5 RPL9 RPL12 FAU RPS20 RPS21 RPS2 RACK1 RPL7 RPS24 RPLP0 RPL21 RPS13 RPS3
472	37	RPS15A RPL14 RPL31 RPL32 EEF2 RPL23 RPL24 RPS23 RPS6 RPL27 RPL11 RPL4 RPS16 RPS12 RPL19 RPL10A RPL18A RPL15 RPSA RPS27A RPL6 RPL13 RPL18 RPL5 RPL9 RPL12 FAU RPS2 RACK1 RPL7 RPS24 RPLP0 RPL30 RPL21 RPS3 RPL29 RPL3
473	37	RPS15A RPL14 RPL31 RPL32 EEF2 RPL23 RPS23 RPS6 RPL27 RPL11 RPL4 RPS16 RPS12 RPL19 RPL10A RPL18A RPL15 RPSA RPS27A RPL6 RPL13 RPL18 RPL5 RPL9 RPL12 FAU RPS2 RACK1 RPL7 RPS24 RPS7 RPLP0 RPL30 RPL21 RPS3 RPL29 RPL3
474	37	RPS15A RPL14 RPS8 RPL23 RPL24 RPS23 RPS6 RPS11 RPL11 UBA52 RPL4 RPS16 RPS12 RPL19 RPL10A RPS28 RPL15 RPS5 RPSA RPS27A RPL6 RPL18 RPL5 RPL9 RPL12 FAU RPS20 RPS21 RPS2 RACK1 RPL7 RPS19 RPS24 RPLP0 RPL21 RPS27L RPS3
475	37	RPS15A RPL14 RPS8 EEF2 RPL23 RPL24 RPS23 RPS6 RPL27 RPS11 RPL11 RPL4 RPS16 RPS12 RPL19 RPL10A RPL18A RPL15 RPS5 RPSA RPS27A RPL6 RPL18 RPL5 RPL9 RPL12 FAU RPS26 RPS20 RPS2 RACK1 RPL7 RPS24 RPLP0 RPL21 RPS3 RPL3
476	37	RPS15A RPL14 RPL32 RPS8 EEF2 RPL23 RPL24 RPS23 RPS6 RPL27 RPL11 RPL4 RPS16 RPL19 RPL10A RPL18A RPL15 RPS5 RPSA RPS4X RPS27A RPL6 RPL13 RPL7A RPL18 RPL5 RPL9 RPL12 FAU RPS20 RPS2 RACK1 RPL7 RPLP0 RPL21 RPS3 RPL3
477	37	RPL14 RPL31 RPS14 RPS8 EEF2 RPL23 RPL24 RPL13A RPL35 RPS6 RPL27 RPS11 RPL11 RPL4 RPS16 RPS12 RPL19 RPL10A RPL18A RPL15 RPS5 RPSA RPS27A RPL6 RPL13 RPL18 RPL5 RPL9 RPL12 FAU RACK1 RPL7 RPS24 RPLP0 RPL30 RPL21 RPL3
478	37	RPS15A RPL14 RPL31 RPS14 RPS8 EEF2 RPL23 RPL24 RPS23 RPS6 RPS11 RPL11 RPL4 RPS16 RPS12 RPL19 RPL10A RPL18A RPL15 RPS5 RPSA RPS27A RPL6 RPL18 RPL5 RPL9 RPL12 FAU RPS21 RPS2 RACK1 RPL7 RPS19 RPS24 RPLP0 RPL21 RPS3
479	37	RPS15A RPL14 RPL32 RPS8 EEF2 RPL23 RPS23 RPS6 RPL27 RPL11 RPL4 RPS16 RPL19 RPL10A RPL18A RPL15 RPS5 RPSA RPS27A RPL6 RPL13 RPL7A RPL18 RPL5 RPL9 RPL12 FAU RPS20 RPS2 RACK1 RPL7 RPS7 RPLP0 RPL21 RPS13 RPS3 RPL3
480	37	RPS15A RPL14 RPL31 RPL32 RPS8 RPL23 RPL24 RPL13A RPS6 RPL27 RPL11 RPL4 RPS16 RPS12 RPL19 RPL10A RPL18A RPL15 RPS5 RPSA RPS27A RPL6 RPL13 RPL18 RPL5 RPL9 RPL12 FAU RACK1 RPL37A RPL7 RPS24 RPLP0 RPL30 RPL21 RPS3 RPL3
481	37	RPL23A RPS15A RPL14 RPL31 EEF2 RPL23 RPL13A RPS6 RPL27 RPS11 RPL11 RPL4 RPS16 RPS12 RPL19 RPL10A RPL18A RPL15 RPS5 RPS27A RPL6 RPL13 RPL18 RPL5 RPL9 RPL12 FAU RACK1 RPL7 RPL26 RPS24 RPS7 RPLP0 RPL30 RPL21 RPS3 RPL3
482	37	RPS15A RPL14 RPS8 RPL23 RPL24 RPS23 RPS6 RPS11 RPL11 RPL4 RPS16 RPS12 RPL19 RPL10A RPS28 RPL15 RPS5 RPSA RPS4X RPS27A RPL6 RPL13 RPL18 RPL5 RPL9 RPL12 FAU RPS20 RPS21 RPS2 RACK1 RPL7 RPS24 RPLP0 RPL21 RPS27L RPS3
483	37	RPL23A RPS15A RPL14 RPL31 RPS8 EEF2 RPL23 RPL24 RPL13A RPS6 RPL27 RPS11 RPL11 RPL4 RPS16 RPL19 RPL10A RPL18A RPL15 RPS5 RPSA RPS27A RPL6 RPL13 RPL7A RPL18 RPL5 RPL9 RPL12 FAU RPL7 RPLP1 RPLP0 RPL30 RPL21 RPS3 RPL3
484	37	RPS15A RPL14 RPL31 RPL32 RPS8 EEF2 RPL23 RPS23 RPS6 RPL27 RPL11 RPL36 RPL4 RPS16 RPS12 RPL19 RPL10A RPL18A RPL15 RPS5 RPS27A RPL6 RPL13 RPL18 RPL5 RPL9 RPL12 FAU RACK1 RPL7 RPS24 RPS7 RPLP0 RPL30 RPL21 RPS3 RPL3
485	37	RPS15A RPL14 RPL31 RPL32 RPS8 EEF2 RPL23 RPL13A RPS6 RPL27 RPL11 UBA52 RPL4 RPS16 RPL19 RPL10A RPL18A RPL15 RPS5 RPSA RPS27A RPL6 RPL13 RPL7A RPL18 RPL5 RPL9 RPL12 FAU RACK1 RPL7 RPS7 RPLP0 RPL30 RPL21 RPS3 RPL3
486	37	RPS15A RPL14 RPS8 EEF2 RPL23 RPS23 RPS6 RPS11 RPL11 RPL4 RPS16 RPS12 RPL19 RPL10A RPL18A RPL15 RPS5 RPSA RPS27A RPL6 RPL18 RPS3A RPL5 RPL9 RPL12 FAU RPS20 RPS2 RACK1 RPL7 RPS19 RPS24 RPS7 RPLP0 RPL21 RPS3 RPL3
487	37	UBC RPS15A RPL14 RPS8 EEF2 RPL23 RPS23 RPS6 RPL27 RPS11 RPL11 RPL4 RPS16 RPS12 RPL19 RPL10A RPL18A RPL15 RPS5 RPSA RPS27A RPL6 RPL13 RPL18 RPL5 RPL9 RPL12 RPS20 RPS2 RACK1 RPL7 RPS24 RPS7 RPLP0 RPL21 RPS3 RPL3
488	37	RPL14 RPL31 RPL32 RPS8 EEF2 RPL23 RPL24 RPL35 RPS23 RPS6 RPL27 RPL11 RPL4 RPS16 RPS12 RPL19 RPL10A RPL18A RPL15 RPS5 RPSA RPS27A RPL6 RPL13 RPL18 RPL5 RPL9 RPL12 FAU RACK1 RPL7 RPS24 RPLP0 RPL30 RPL21 RPS13 RPL3
489	37	RPS15A RPL14 RPS8 EEF2 RPL23 RPL24 RPS23 RPS6 RPS11 RPL11 UBA52 RPL4 RPS16 RPS12 RPL19 RPL10A RPS28 RPL15 RPS5 RPSA RPS27A RPL6 RPL18 RPL5 RPL9 RPL12 FAU RPS20 RPS21 RPS2 RACK1 RPL7 RPS19 RPS24 RPLP0 RPL21 RPS3
490	37	RPS15A RPL14 RPS8 RPL23 RPS23 RPS6 RPS11 RPL11 RPL4 RPS16 RPS12 RPL19 RPL10A RPS28 RPL15 RPS5 RPSA RPS4X RPS27A RPL6 RPL13 RPL18 RPL5 RPL9 RPL12 FAU RPS20 RPS21 RPS2 RACK1 RPL7 RPS24 RPS7 RPLP0 RPL21 RPS27L RPS3
491	37	RPS15A RPL14 RPS8 RPL23 RPS23 RPS6 RPS11 RPL11 RPL4 RPS16 RPS12 RPL19 RPL10A RPS28 RPL15 RPS5 RPSA RPS27A RPL6 RPL18 RPL5 RPL9 RPL12 FAU RPS20 RPS21 RPS2 RACK1 RPL7 RPS19 RPS24 RPS7 RPLP0 RPL21 RPS27L RPS13 RPS3
492	37	RPS15A RPL14 RPL31 RPL32 RPS8 RPL23 RPS23 RPS6 RPL27 RPL11 RPL4 RPS16 RPL19 RPL10A RPL18A RPL15 RPS5 RPSA RPS27A RPL6 RPL13 RPL7A RPL18 RPL5 RPL9 RPL12 FAU RPS2 RACK1 RPL37A RPL7 RPS7 RPLP0 RPL30 RPL21 RPS3 RPL3
493	37	RPS15A RPL14 RPL31 RPS8 EEF2 RPL23 RPL13A RPS6 RPL27 RPS11 RPL11 RPL36 RPL4 RPS16 RPS12 RPL19 RPL10A RPL18A RPL15 RPS5 RPS27A RPL6 RPL13 RPL18 RPL5 RPL9 RPL12 FAU RPL7 RPS24 RPS7 RPLP1 RPLP0 RPL30 RPL21 RPS3 RPL3
494	37	RPS15A RPL14 RPS8 EEF2 RPL23 RPS23 RPS6 RPS11 RPL11 RPL4 RPS16 RPS12 RPL19 RPL10A RPL18A RPL15 RPS5 RPSA RPS27A RPL6 RPL18 RPL5 RPL9 RPL12 FAU RPS20 RPS21 RPS2 RACK1 RPL7 RPS19 RPS24 RPS7 RPLP0 RPL21 RPS13 RPS3
495	37	RPL14 RPL31 RPS8 EEF2 RPL23 RPL8 RPL24 RPL13A RPL35 RPS6 RPL27 RPS11 RPL11 RPL4 RPS16 RPS12 RPL19 RPL10A RPL18A RPL15 RPS5 RPSA RPS27A RPL6 RPL13 RPL18 RPL5 RPL9 RPL12 FAU RPL7 RPS24 RPLP1 RPLP0 RPL30 RPL21 RPL3
496	37	RPS15A RPL14 RPL31 RPS8 EEF2 RPL23 RPL24 RPS23 RPS6 RPS11 RPL11 RPL4 RPS16 RPS12 RPL19 RPL10A RPL18A RPL15 RPS5 RPSA RPS27A RPL6 RPL18 RPL5 RPL9 RPL12 FAU RPS21 RPS2 RPL7 RPS19 RPS24 RPLP1 RPLP0 RPL17 RPL21 RPS3
497	37	RPS15A RPL14 RPL31 RPL32 RPS8 EEF2 RPL23 RPL8 RPL24 RPL13A RPS6 RPL27 RPL11 RPL4 RPS16 RPL19 RPL10A RPL18A RPL15 RPS5 RPSA RPS27A RPL6 RPL13 RPL7A RPL18 RPL5 RPL9 RPL12 FAU RACK1 RPL7 RPLP0 RPL30 RPL21 RPS3 RPL3
498	37	RPL23A RPL14 RPL31 RPS8 EEF2 RPL23 RPL24 RPL35 RPS23 RPS6 RPL27 RPS11 RPL11 RPL4 RPS16 RPS12 RPL19 RPL10A RPL18A RPL15 RPS5 RPSA RPS27A RPL6 RPL13 RPL18 RPL5 RPL9 RPL12 FAU RACK1 RPL7 RPS24 RPLP0 RPL30 RPL21 RPL3
499	37	RPS15A RPL14 RPL31 RPS8 EEF2 RPL23 RPS23 RPS6 RPL27 RPS11 RPL11 RPL36 RPL4 RPS16 RPS12 RPL19 RPL10A RPL18A RPL15 RPS5 RPS27A RPL6 RPL13 RPL18 RPL5 RPL9 RPL12 FAU RPL7 RPS24 RPS7 RPLP1 RPLP0 RPL30 RPL21 RPS3 RPL3
500	37	RPS15A RPL14 RPL31 EEF2 RPL23 RPL13A RPS6 RPL27 RPS11 RPL11 RPL36 RPL4 RPS16 RPS12 RPL19 RPL10A RPL18A RPL15 RPS5 RPS27A RPL6 RPL13 RPL18 RPL5 RPL9 RPL12 FAU RPL7 RPL26 RPS24 RPS7 RPLP1 RPLP0 RPL30 RPL21 RPS3 RPL3
501	37	RPS15A RPL14 RPL31 RPS14 RPS8 EEF2 RPL23 RPS23 RPS6 RPS11 RPL11 RPL4 RPS16 RPS12 RPL19 RPL10A RPL18A RPL15 RPS5 RPSA RPS27A RPL6 RPL18 RPL5 RPL9 RPL12 FAU RPS21 RPS2 RACK1 RPL7 RPS19 RPS24 RPS7 RPLP0 RPL21 RPS3
502	37	RPL23A RPL14 RPL31 RPL32 RPS8 EEF2 RPL23 RPL35 RPS23 RPS6 RPL27 RPL11 RPL4 RPS16 RPS12 RPL19 RPL10A RPL18A RPL15 RPS5 RPSA RPS27A RPL6 RPL13 RPL18 RPL5 RPL9 RPL12 FAU RPL7 RPS24 RPS7 RPLP1 RPLP0 RPL30 RPL21 RPL3
503	37	RPS15A RPL14 RPL31 RPL32 RPS8 EEF2 RPL23 RPL24 RPL13A RPS6 RPL27 RPL11 UBA52 RPL4 RPS16 RPL19 RPL10A RPL18A RPL15 RPS5 RPSA RPS27A RPL6 RPL13 RPL7A RPL18 RPL5 RPL9 RPL12 FAU RPL7 RPLP1 RPLP0 RPL30 RPL21 RPS3 RPL3
504	37	RPL23A RPL14 RPL31 RPS8 EEF2 RPL23 RPL24 RPL13A RPL35 RPS6 RPL27 RPS11 RPL11 RPL4 RPS16 RPS12 RPL19 RPL10A RPL18A RPL15 RPS5 RPSA RPS27A RPL6 RPL13 RPL18 RPL5 RPL9 RPL12 FAU RPL7 RPS24 RPLP1 RPLP0 RPL30 RPL21 RPL3
505	37	RPL14 RPL31 RPL32 RPS8 EEF2 RPL23 RPL8 RPL13A RPL35 RPS6 RPL27 RPL11 RPL4 RPS16 RPS12 RPL19 RPL10A RPL18A RPL15 RPS5 RPSA RPS27A RPL6 RPL13 RPL18 RPL5 RPL9 RPL12 FAU RPL7 RPS24 RPS7 RPLP1 RPLP0 RPL30 RPL21 RPL3
506	37	RPS15A RPL14 RPL31 RPS8 EEF2 RPL23 RPL24 RPS23 RPS6 RPL27 RPS11 RPL11 RPL36 RPL4 RPS16 RPS12 RPL19 RPL10A RPL18A RPL15 RPS5 RPS27A RPL6 RPL13 RPL18 RPL5 RPL9 RPL12 FAU RACK1 RPL7 RPS24 RPLP0 RPL30 RPL21 RPS3 RPL3
507	37	RPS15A RPL14 RPS8 RPL23 RPS23 RPS6 RPS11 RPL11 RPL4 RPS16 RPS12 RPL19 RPL10A RPS28 RPL15 RPS5 RPSA RPS27A RPL6 RPL13 RPL18 RPL5 RPL9 RPL12 FAU RPS20 RPS21 RPS2 RACK1 RPL7 RPS24 RPS7 RPLP0 RPL17 RPL21 RPS27L RPS3
508	37	RPS15A RPL14 RPS8 EEF2 RPL23 RPL8 RPL24 RPS23 RPS6 RPS11 RPL11 RPL4 RPS16 RPS12 RPL19 RPL10A RPL18A RPL15 RPS5 RPSA RPS27A RPL6 RPL18 RPL5 RPL9 RPL12 FAU RPS20 RPS2 RACK1 RPL7 RPS19 RPS24 RPLP0 RPL21 RPS3 RPL3
509	37	RPS15A RPL14 RPL31 RPS8 EEF2 RPL23 RPL24 RPS23 RPS6 RPS11 RPL11 RPL4 RPS16 RPS12 RPL19 RPL10A RPL18A RPL15 RPS5 RPSA RPS4X RPS27A RPL6 RPL18 RPL5 RPL9 RPL12 FAU RPS2 RPL7 RPS19 RPS24 RPLP1 RPLP0 RPL21 RPS3 RPL3
510	37	RPS15A RPL14 RPL31 RPL32 RPS8 EEF2 RPL23 RPL8 RPL13A RPS6 RPL27 RPL11 RPL4 RPS16 RPL19 RPL10A RPL18A RPL15 RPS5 RPSA RPS27A RPL6 RPL13 RPL7A RPL18 RPL5 RPL9 RPL12 FAU RPL7 RPS7 RPLP1 RPLP0 RPL30 RPL21 RPS3 RPL3
511	37	RPL14 RPL31 RPS8 EEF2 RPL23 RPL35 RPS23 RPS6 RPL27 RPS11 RPL11 RPL4 RPS16 RPS12 RPL19 RPL10A RPL18A RPL15 RPS5 RPSA RPS27A RPL6 RPL13 RPL18 RPL5 RPL9 RPL12 FAU RACK1 RPL7 RPS24 RPS7 RPLP0 RPL30 RPL21 RPS13 RPL3
512	37	RPL14 RPL31 RPL32 RPS8 EEF2 RPL23 RPL24 RPL35 RPS23 RPS6 RPL27 RPL11 RPL4 RPS16 RPS12 RPL19 RPL10A RPL18A RPL15 RPS5 RPSA RPS27A RPL6 RPL13 RPL18 RPS3A RPL5 RPL9 RPL12 FAU RACK1 RPL7 RPS24 RPLP0 RPL30 RPL21 RPL3
513	37	RPL14 RPL31 RPS14 RPS8 EEF2 RPL23 RPL24 RPL13A RPL35 RPS6 RPL27 RPS11 RPL11 RPL4 RPS16 RPS12 RPL19 RPL10A RPL18A RPL15 RPS5 RPSA RPS27A RPL6 RPL13 RPL18 RPL5 RPL9 RPL12 FAU RPL7 RPS24 RPLP1 RPLP0 RPL30 RPL21 RPL3
514	37	RPS15A RPL14 RPL31 EEF2 RPL23 RPL24 RPL13A RPS6 RPL27 RPS11 RPL11 RPL4 RPS16 RPS12 RPL19 RPL10A RPL18A RPL15 RPS5 RPS27A RPL6 RPL13 RPL18 RPL5 RPL9 RPL12 FAU RPL7 RPL26 RPS24 RPLP1 RPLP0 RPL17 RPL30 RPL21 RPS3 RPL3
515	37	RPS15A RPL14 RPL31 RPL32 RPS8 RPL23 RPL13A RPS6 RPL27 RPL11 RPL4 RPS16 RPS12 RPL19 RPL10A RPL18A RPL15 RPS5 RPSA RPS27A RPL6 RPL13 RPL18 RPL5 RPL9 RPL12 FAU RPL37A RPL7 RPS24 RPS7 RPLP1 RPLP0 RPL30 RPL21 RPS3 RPL3
516	37	RPS15A RPL14 RPL31 RPS8 EEF2 RPL23 RPS23 RPS6 RPS11 RPL11 RPL4 RPS16 RPS12 RPL19 RPL10A RPL18A RPL15 RPS5 RPSA RPS27A RPL6 RPL18 RPL5 RPL9 RPL12 FAU RPS26 RPS21 RPS2 RACK1 RPL7 RPS19 RPS24 RPS7 RPLP0 RPL21 RPS3
517	37	RPS15A RPL14 RPL32 RPS8 EEF2 RPL23 RPL24 RPS23 RPS6 RPL27 RPL11 RPL4 RPS16 RPL19 RPL10A RPL18A RPL15 RPS5 RPSA RPS27A RPL6 RPL13 RPL7A RPL18 RPL5 RPL9 RPL12 FAU RPS20 RPS2 RACK1 RPL7 RPLP0 RPL21 RPS13 RPS3 RPL3
518	37	RPS15A RPL14 RPL31 RPS8 EEF2 RPL23 RPS23 RPS6 RPS11 RPL11 UBA52 RPL4 RPS16 RPS12 RPL19 RPL10A RPL18A RPL15 RPS5 RPSA RPS27A RPL6 RPL18 RPL5 RPL9 RPL12 FAU RPS2 RACK1 RPL7 RPS19 RPS24 RPS7 RPLP0 RPL21 RPS3 RPL3
519	37	RPS15A RPL14 RPL31 RPL32 EEF2 RPL23 RPL24 RPL13A RPS6 RPL27 RPL11 RPL4 RPS16 RPS12 RPL19 RPL10A RPL18A RPL15 RPS5 RPS27A RPL6 RPL13 RPL18 RPS3A RPL5 RPL9 RPL12 FAU RPL7 RPL26 RPS24 RPLP1 RPLP0 RPL30 RPL21 RPS3 RPL3
520	37	RPS15A RPL14 RPL31 RPL32 RPS8 EEF2 RPL23 RPL24 RPS23 RPS6 RPL27 RPL11 RPL4 RPS16 RPL19 RPL10A RPL18A RPL15 RPS5 RPS27A RPL6 RPL13 RPL7A RPL18 RPL5 RPL9 RPL12 FAU RPL27A RPS2 RPL7 RPLP1 RPLP0 RPL30 RPL21 RPS3 RPL3
521	37	RPS15A RPL14 RPL31 EEF2 RPL23 RPL13A RPS6 RPL27 RPS11 RPL11 RPL4 RPS16 RPS12 RPL19 RPL10A RPL18A RPL15 RPS5 RPS4X RPS27A RPL6 RPL13 RPL18 RPL5 RPL9 RPL12 FAU RACK1 RPL7 RPL26 RPS24 RPS7 RPLP0 RPL30 RPL21 RPS3 RPL3
522	37	RPS15A RPL14 RPL31 RPS8 EEF2 RPL23 RPL24 RPS23 RPS6 RPS11 RPL11 RPL4 RPS16 RPS12 RPL19 RPL10A RPL18A RPL15 RPS5 RPSA RPS27A RPL6 RPL18 RPL5 RPL9 RPL12 FAU RPS26 RPS21 RPS2 RPL7 RPS19 RPS24 RPLP1 RPLP0 RPL21 RPS3
523	37	RPL14 RPL31 RPL32 RPS8 EEF2 RPL23 RPL24 RPL35 RPS23 RPS6 RPL27 RPL11 RPL4 RPS16 RPS12 RPL19 RPL10A RPL18A RPL15 RPS5 RPSA RPS27A RPL6 RPL13 RPL18 RPL5 RPL9 RPL12 FAU RACK1 RPL7 RPS24 RPLP0 RPL17 RPL30 RPL21 RPL3
524	37	RPS15A RPL14 RPL31 RPS8 EEF2 RPL23 RPL13A RPS6 RPL27 RPS11 RPL11 RPL4 RPS16 RPL19 RPL10A RPL18A RPL15 RPS5 RPSA RPS27A RPL6 RPL13 RPL7A RPL18 RPL5 RPL9 RPL12 FAU RACK1 RPL7 RPS7 RPLP0 RPL30 RPL21 RPS13 RPS3 RPL3
525	37	RPL14 RPL31 RPS8 EEF2 RPL23 RPL13A RPL35 RPS6 RPL27 RPS11 RPL11 RPL4 RPS16 RPS12 RPL19 RPL10A RPL18A RPL15 RPS5 RPSA RPS27A RPL6 RPL13 RPL18 RPS3A RPL5 RPL9 RPL12 FAU RPL7 RPS24 RPS7 RPLP1 RPLP0 RPL30 RPL21 RPL3
526	37	RPS15A RPL14 RPS8 EEF2 RPL23 RPL24 RPS23 RPS6 RPL27 RPLP2 RPS11 RPL11 RPL4 RPS16 RPS12 RPL19 RPL10A RPL18A RPL15 RPS5 RPSA RPS27A RPL6 RPL13 RPL18 RPL5 RPL9 RPL12 FAU RPS20 RPS21 RPS2 RPL7 RPS24 RPLP0 RPL21 RPS3
527	37	RPS15A RPL14 RPS8 RPL23 RPS23 RPS6 RPS11 RPL11 UBA52 RPL4 RPS16 RPS12 RPL19 RPL10A RPS28 RPL15 RPS5 RPSA RPS27A RPL6 RPL18 RPL5 RPL9 RPL12 FAU RPS20 RPS21 RPS2 RACK1 RPL7 RPS19 RPS24 RPS7 RPLP0 RPL21 RPS27L RPS3
528	37	RPL14 RPL31 RPL32 RPS8 EEF2 RPL23 RPL13A RPL35 RPS6 RPL27 RPL11 RPL4 RPS16 RPS12 RPL19 RPL10A RPL18A RPL15 RPS5 RPSA RPS27A RPL6 RPL13 RPL18 RPL5 RPL9 RPL12 FAU RPL7 RPS24 RPS7 RPLP1 RPLP0 RPL30 RPL21 RPS13 RPL3
529	37	RPS15A RPL14 RPS8 EEF2 RPL23 RPL24 RPS23 RPS6 RPS11 RPL11 RPL4 RPS16 RPS12 RPL19 RPL10A RPL18A RPL15 RPS5 RPSA RPS27A RPL6 RPL18 RPL5 RPL9 RPL12 FAU RPS20 RPS21 RPS2 RACK1 RPL7 RPS19 RPS24 RPLP0 RPL17 RPL21 RPS3
530	37	RPL23A RPS15A RPL14 RPS8 EEF2 RPL23 RPS23 RPS6 RPL27 RPS11 RPL11 RPL4 RPS16 RPL19 RPL10A RPL18A RPL15 RPS5 RPSA RPS27A RPL6 RPL13 RPL7A RPL18 RPL5 RPL9 RPL12 FAU RPS20 RPS21 RPS2 RACK1 RPL7 RPS7 RPLP0 RPL21 RPS3
531	37	UBC RPS15A RPL14 RPL31 RPL32 RPS8 EEF2 RPL23 RPL24 RPL13A RPS6 RPL27 RPL11 RPL4 RPS16 RPS12 RPL19 RPL10A RPL18A RPL15 RPS5 RPSA RPS27A RPL6 RPL13 RPL18 RPL5 RPL9 RPL12 RACK1 RPL7 RPS24 RPLP0 RPL30 RPL21 RPS3 RPL3
532	37	RPS15A RPL14 RPL31 RPS8 EEF2 RPL23 RPL13A RPS6 RPL27 RPS11 RPL11 RPL4 RPS16 RPL19 RPL10A RPL18A RPL15 RPS5 RPSA RPS27A RPL6 RPL13 RPL7A RPL18 RPS3A RPL5 RPL9 RPL12 FAU RACK1 RPL7 RPS7 RPLP0 RPL30 RPL21 RPS3 RPL3
533	37	RPL14 RPL31 RPS8 EEF2 RPL23 RPL35 RPS23 RPS6 RPL27 RPLP2 RPS11 RPL11 RPL4 RPS16 RPS12 RPL19 RPL10A RPL18A RPL15 RPS5 RPSA RPS27A RPL6 RPL13 RPL18 RPL5 RPL9 RPL12 FAU RPL7 RPS24 RPS7 RPLP1 RPLP0 RPL30 RPL21 RPL3
534	37	RPS15A RPL14 RPL31 RPL32 RPS8 RPL23 RPL13A RPS6 RPL27 RPL11 RPL4 RPS16 RPS12 RPL19 RPL10A RPL18A RPL15 RPS5 RPSA RPS27A RPL6 RPL13 RPL18 RPL5 RPL9 RPL12 FAU RACK1 RPL37A RPL7 RPS24 RPS7 RPLP0 RPL30 RPL21 RPS3 RPL3
535	37	RPS15A RPL14 RPL31 RPS8 EEF2 RPL23 RPS23 RPS6 RPS11 RPL11 RPL4 RPS16 RPS12 RPL19 RPL10A RPL18A RPL15 RPS5 RPSA RPS27A RPL6 RPL18 RPL10L RPL5 RPL9 RPL12 FAU RPS2 RPL7 RPS19 RPS24 RPS7 RPLP1 RPLP0 RPL21 RPS3 RPL3
536	37	RPS15A RPL14 RPL31 RPS8 EEF2 RPL23 RPL13A RPS6 RPL27 RPS11 RPL11 RPL4 RPS16 RPL19 RPL10A RPL18A RPL15 RPS5 RPSA RPS27A RPL6 RPL13 RPL7A RPL18 RPL10L RPL5 RPL9 RPL12 FAU RPL7 RPS7 RPLP1 RPLP0 RPL30 RPL21 RPS3 RPL3
537	37	RPL14 RPL31 RPS14 RPS8 EEF2 RPL23 RPL24 RPL35 RPS23 RPS6 RPL27 RPS11 RPL11 RPL4 RPS16 RPS12 RPL19 RPL10A RPL18A RPL15 RPS5 RPSA RPS27A RPL6 RPL13 RPL18 RPL5 RPL9 RPL12 FAU RACK1 RPL7 RPS24 RPLP0 RPL30 RPL21 RPL3
538	37	RPS15A RPL14 RPS8 EEF2 RPL23 RPL24 RPS23 RPS6 RPL27 RPS11 RPL11 RPL4 RPS16 RPL19 RPL10A RPL18A RPL15 RPS5 RPSA RPS4X RPS27A RPL6 RPL13 RPL7A RPL18 RPL5 RPL9 RPL12 FAU RPS20 RPS2 RACK1 RPL7 RPLP0 RPL21 RPS3 RPL3
539	37	RPS15A RPL14 RPS8 EEF2 RPL23 RPL24 RPS23 RPS6 RPL27 RPS11 RPL11 UBA52 RPL4 RPS16 RPL19 RPL10A RPL18A RPL15 RPS5 RPSA RPS27A RPL6 RPL13 RPL7A RPL18 RPL5 RPL9 RPL12 FAU RPS20 RPS21 RPS2 RACK1 RPL7 RPLP0 RPL21 RPS3
540	37	RPS15A RPL14 RPS8 EEF2 RPL23 RPS23 RPS6 RPS11 RPL11 RPL4 RPS16 RPS12 RPL19 RPL10A RPL18A RPL15 RPS5 RPSA RPS27A RPL6 RPL18 RPS3A RPL5 RPL9 RPL12 FAU RPS20 RPS21 RPS2 RACK1 RPL7 RPS19 RPS24 RPS7 RPLP0 RPL21 RPS3
541	37	RPL23A RPS15A RPL14 RPL31 RPL32 RPS8 EEF2 RPL23 RPL13A RPS6 RPL27 RPL11 RPL4 RPS16 RPL19 RPL10A RPL18A RPL15 RPS5 RPSA RPS27A RPL6 RPL13 RPL7A RPL18 RPL5 RPL9 RPL12 FAU RPL7 RPS7 RPLP1 RPLP0 RPL30 RPL21 RPS3 RPL3
542	37	RPS15A RPL14 RPS8 EEF2 RPL23 RPL8 RPL24 RPS23 RPS6 RPL27 RPS11 RPL11 RPL4 RPS16 RPL19 RPL10A RPL18A RPL15 RPS5 RPSA RPS27A RPL6 RPL13 RPL7A RPL18 RPL5 RPL9 RPL12 FAU RPS20 RPS2 RACK1 RPL7 RPLP0 RPL21 RPS3 RPL3
543	37	RPS15A RPL14 RPS8 EEF2 RPL23 RPS23 RPS6 RPL27 RPS11 RPL11 RPL4 RPS16 RPL19 RPL10A RPL18A RPL15 RPS5 RPSA RPS27A RPL6 RPL13 RPL7A RPL18 RPL5 RPL9 RPL12 FAU RPS20 RPS21 RPS2 RACK1 RPL7 RPS7 RPLP0 RPL21 RPS13 RPS3
544	37	RPS15A RPL14 RPL31 RPS8 EEF2 RPL23 RPL13A RPS6 RPL27 RPS11 RPL11 RPL4 RPS16 RPL19 RPL10A RPL18A RPL15 RPS5 RPSA RPS27A RPL6 RPL13 RPL7A RPL18 RPL5 RPL9 RPL12 FAU RACK1 RPL7 RPS7 RPLP0 RPL17 RPL30 RPL21 RPS3 RPL3
545	37	RPS15A RPL14 RPL31 RPS8 EEF2 RPL23 RPL8 RPL24 RPS23 RPS6 RPS11 RPL11 RPL4 RPS16 RPS12 RPL19 RPL10A RPL18A RPL15 RPS5 RPSA RPS27A RPL6 RPL18 RPL5 RPL9 RPL12 FAU RPS2 RPL7 RPS19 RPS24 RPLP1 RPLP0 RPL21 RPS3 RPL3
546	37	RPS15A RPL14 RPL31 RPL32 EEF2 RPL23 RPL24 RPL13A RPS6 RPL27 RPL11 RPL4 RPS16 RPS12 RPL19 RPL10A RPL18A RPL15 RPS5 RPS27A RPL6 RPL13 RPL18 RPL10L RPL5 RPL9 RPL12 FAU RACK1 RPL7 RPL26 RPS24 RPLP0 RPL30 RPL21 RPS3 RPL3
547	37	RPS15A RPL14 RPL31 RPS8 EEF2 RPL23 RPL24 RPS23 RPS6 RPS11 RPL11 RPL4 RPS16 RPS12 RPL19 RPL10A RPL18A RPL15 RPS5 RPSA RPS4X RPS27A RPL6 RPL18 RPL5 RPL9 RPL12 FAU RPS2 RACK1 RPL7 RPS19 RPS24 RPLP0 RPL21 RPS3 RPL3
548	37	RPS15A RPL14 RPL31 RPL32 EEF2 RPL23 RPL8 RPL24 RPL13A RPS6 RPL27 RPL11 RPL4 RPS16 RPS12 RPL19 RPL10A RPL18A RPL15 RPS5 RPS27A RPL6 RPL13 RPL18 RPL5 RPL9 RPL12 FAU RPL7 RPL26 RPS24 RPLP1 RPLP0 RPL30 RPL21 RPS3 RPL3
549	37	RPS15A RPL14 RPS8 EEF2 RPL23 RPL24 RPS23 RPS6 RPS11 RPL11 UBA52 RPL4 RPS16 RPS12 RPL19 RPL10A RPL18A RPL15 RPS5 RPSA RPS27A RPL6 RPL18 RPL5 RPL9 RPL12 FAU RPS20 RPS21 RPS2 RACK1 RPL7 RPS19 RPS24 RPLP0 RPL21 RPS3
550	37	RPL23A RPS15A RPL14 RPS8 RPL23 RPL24 RPS23 RPS6 RPS11 RPL11 RPL4 RPS16 RPS12 RPL19 RPL10A RPS28 RPL15 RPS5 RPSA RPS27A RPL6 RPL13 RPL18 RPL5 RPL9 RPL12 FAU RPS20 RPS21 RPS2 RACK1 RPL7 RPS24 RPLP0 RPL21 RPS27L RPS3
551	37	RPS15A RPL14 RPS8 EEF2 RPL23 RPS23 RPS6 RPS11 RPL11 RPL4 RPS16 RPS12 RPL19 RPL10A RPL18A RPL15 RPS5 RPSA RPS4X RPS27A RPL6 RPL18 RPL5 RPL9 RPL12 FAU RPS20 RPS21 RPS2 RACK1 RPL7 RPS19 RPS24 RPS7 RPLP0 RPL21 RPS3
552	37	RPS15A RPL14 RPL32 RPS8 EEF2 RPL23 RPS23 RPS6 RPL27 RPL11 RPL4 RPS16 RPL19 RPL10A RPL18A RPL15 RPS5 RPSA RPS27A RPL6 RPL13 RPL7A RPL18 RPS3A RPL5 RPL9 RPL12 FAU RPS20 RPS2 RACK1 RPL7 RPS7 RPLP0 RPL21 RPS3 RPL3
553	37	RPS15A RPL14 RPL31 RPL32 EEF2 RPL23 RPL13A RPS6 RPL27 RPL11 RPL4 RPS16 RPS12 RPL19 RPL10A RPL18A RPL15 RPS5 RPS4X RPS27A RPL6 RPL13 RPL18 RPL5 RPL9 RPL12 FAU RACK1 RPL7 RPL26 RPS24 RPS7 RPLP0 RPL30 RPL21 RPS3 RPL3
554	37	RPS15A RPL14 RPL31 RPS14 RPS8 EEF2 RPL23 RPL24 RPL13A RPS6 RPL27 RPS11 RPL11 RPL4 RPS16 RPL19 RPL10A RPL18A RPL15 RPS5 RPSA RPS27A RPL6 RPL13 RPL7A RPL18 RPL5 RPL9 RPL12 FAU RPL7 RPLP1 RPLP0 RPL30 RPL21 RPS3 RPL3
555	37	RPL14 RPL31 RPS8 EEF2 RPL23 RPL13A RPL35 RPS6 RPL27 RPS11 RPL11 RPL4 RPS16 RPS12 RPL19 RPL10A RPL18A RPL15 RPS5 RPSA RPS27A RPL6 RPL13 RPL18 RPL10L RPL5 RPL9 RPL12 FAU RPL7 RPS24 RPS7 RPLP1 RPLP0 RPL30 RPL21 RPL3
556	37	RPL14 RPL31 RPL32 RPS8 EEF2 RPL23 RPL35 RPS23 RPS6 RPL27 RPL11 RPL4 RPS16 RPS12 RPL19 RPL10A RPL18A RPL15 RPS5 RPSA RPS27A RPL6 RPL13 RPL18 RPL5 RPL9 RPL12 FAU RACK1 RPL7 RPS24 RPS7 RPLP0 RPL30 RPL21 RPS13 RPL3
557	37	RPS15A RPL14 RPL31 RPS8 EEF2 RPL23 RPL24 RPS23 RPS6 RPS11 RPL11 RPL4 RPS16 RPS12 RPL19 RPL10A RPL18A RPL15 RPS5 RPSA RPS27A RPL6 RPL18 RPS3A RPL5 RPL9 RPL12 FAU RPS21 RPS2 RPL7 RPS19 RPS24 RPLP1 RPLP0 RPL21 RPS3
558	37	RPL14 RPL31 RPS8 EEF2 RPL23 RPL35 RPS23 RPS6 RPL27 RPS11 RPL11 RPL4 RPS16 RPS12 RPL19 RPL10A RPL18A RPL15 RPS5 RPSA RPS4X RPS27A RPL6 RPL13 RPL18 RPL5 RPL9 RPL12 FAU RPL7 RPS24 RPS7 RPLP1 RPLP0 RPL30 RPL21 RPL3
559	37	RPL23A RPS15A RPL14 RPL31 RPL32 RPS8 EEF2 RPL23 RPL13A RPS6 RPL27 RPL11 RPL4 RPS16 RPL19 RPL10A RPL18A RPL15 RPS5 RPSA RPS27A RPL6 RPL13 RPL7A RPL18 RPL5 RPL9 RPL12 FAU RACK1 RPL7 RPS7 RPLP0 RPL30 RPL21 RPS3 RPL3
560	37	RPS15A RPL14 RPS8 EEF2 RPL23 RPL24 RPS23 RPS6 RPL27 RPS11 RPL11 RPL4 RPS16 RPL19 RPL10A RPL18A RPL15 RPS5 RPSA RPS27A RPL6 RPL13 RPL7A RPL18 RPS3A RPL5 RPL9 RPL12 FAU RPS20 RPS2 RACK1 RPL7 RPLP0 RPL21 RPS3 RPL3
561	37	RPS15A RPL14 RPS8 EEF2 RPL23 RPL24 RPS23 RPS6 RPS11 RPL11 RPL4 RPS16 RPS12 RPL19 RPL10A RPL18A RPL15 RPS5 RPSA RPS27A RPL6 RPL18 RPL5 RPL9 RPL12 FAU RPS20 RPS2 RACK1 RPL7 RPS19 RPS24 RPLP0 RPL17 RPL21 RPS3 RPL3
562	37	RPS15A RPL14 RPL31 RPS8 EEF2 RPL23 RPS23 RPS6 RPS11 RPL11 RPL4 RPS16 RPS12 RPL19 RPL10A RPL18A RPL15 RPS5 RPSA RPS27A RPL6 RPL18 RPS3A RPL5 RPL9 RPL12 FAU RPS2 RACK1 RPL7 RPS19 RPS24 RPS7 RPLP0 RPL21 RPS3 RPL3
563	37	RPL14 RPL31 RPS14 RPS8 EEF2 RPL23 RPL24 RPL35 RPS23 RPS6 RPL27 RPS11 RPL11 RPL4 RPS16 RPS12 RPL19 RPL10A RPL18A RPL15 RPS5 RPSA RPS27A RPL6 RPL13 RPL18 RPL5 RPL9 RPL12 FAU RPL7 RPS24 RPLP1 RPLP0 RPL30 RPL21 RPL3
564	37	RPL14 RPL31 RPS14 RPS8 EEF2 RPL23 RPL13A RPL35 RPS6 RPL27 RPS11 RPL11 RPL4 RPS16 RPS12 RPL19 RPL10A RPL18A RPL15 RPS5 RPSA RPS27A RPL6 RPL13 RPL18 RPL5 RPL9 RPL12 FAU RPL7 RPS24 RPS7 RPLP1 RPLP0 RPL30 RPL21 RPL3
565	37	RPS15A RPL14 RPL32 RPS8 EEF2 RPL23 RPL24 RPS23 RPS6 RPL27 RPL11 RPL4 RPS16 RPL19 RPL10A RPL18A RPL15 RPS5 RPSA RPS27A RPL6 RPL13 RPL7A RPL18 RPL5 RPL9 RPL12 FAU RPS20 RPS2 RACK1 RPL7 RPLP0 RPL17 RPL21 RPS3 RPL3
566	37	RPL23A RPL14 RPL31 RPL32 RPS8 EEF2 RPL23 RPL24 RPL35 RPS23 RPS6 RPL27 RPL11 RPL4 RPS16 RPS12 RPL19 RPL10A RPL18A RPL15 RPS5 RPSA RPS27A RPL6 RPL13 RPL18 RPL5 RPL9 RPL12 FAU RACK1 RPL7 RPS24 RPLP0 RPL30 RPL21 RPL3
567	37	RPL23A RPS15A RPL14 RPS8 RPL23 RPL24 RPS23 RPS6 RPS11 RPL11 RPL4 RPS16 RPS12 RPL19 RPL10A RPS28 RPL15 RPS5 RPSA RPS27A RPL6 RPL18 RPL5 RPL9 RPL12 FAU RPS20 RPS21 RPS2 RACK1 RPL7 RPS19 RPS24 RPLP0 RPL21 RPS27L RPS3
568	37	RPS15A RPL14 RPL31 RPL32 EEF2 RPL23 RPL24 RPS23 RPS6 RPL27 RPL11 RPL4 RPS16 RPS12 RPL19 RPL10A RPL18A RPL15 RPSA RPS27A RPL6 RPL13 RPL18 RPL5 RPL9 RPL12 FAU RPS2 RPL7 RPS24 RPLP1 RPLP0 RPL30 RPL21 RPS3 RPL29 RPL3
569	37	RPS15A RPL14 RPS8 RPL23 RPS23 RPS6 RPS11 RPL11 RPL4 RPS16 RPS12 RPL19 RPL10A RPS28 RPL15 RPS5 RPSA RPS27A RPL6 RPL13 RPL18 RPL5 RPL9 RPL12 FAU RPS20 RPS21 RPS2 RACK1 RPL37A RPL7 RPS24 RPS7 RPLP0 RPL21 RPS27L RPS3
570	37	RPS15A RPL14 RPS8 EEF2 RPL23 RPL24 RPS23 RPS6 RPS11 RPL11 RPL4 RPS16 RPS12 RPL19 RPL10A RPS28 RPL15 RPS5 RPSA RPS4X RPS27A RPL6 RPL18 RPL5 RPL9 RPL12 FAU RPS20 RPS21 RPS2 RACK1 RPL7 RPS19 RPS24 RPLP0 RPL21 RPS3
571	37	RPS15A RPL14 RPL31 RPS8 EEF2 RPL23 RPS23 RPS6 RPS11 RPL11 RPL4 RPS16 RPS12 RPL19 RPL10A RPL18A RPL15 RPS5 RPSA RPS27A RPL6 RPL18 RPL5 RPL9 RPL12 FAU RPS21 RPS2 RPL7 RPS19 RPS24 RPS7 RPLP1 RPLP0 RPL17 RPL21 RPS3
572	37	RPS15A RPL14 RPL31 RPS8 EEF2 RPL23 RPL24 RPS23 RPS6 RPS11 RPL11 RPL4 RPS16 RPS12 RPL19 RPL10A RPL18A RPL15 RPS5 RPSA RPS27A RPL6 RPL18 RPS3A RPL5 RPL9 RPL12 FAU RPS2 RPL7 RPS19 RPS24 RPLP1 RPLP0 RPL21 RPS3 RPL3
573	37	RPS15A RPL14 RPL31 RPS8 EEF2 RPL23 RPS23 RPS6 RPS11 RPL11 RPL4 RPS16 RPS12 RPL19 RPL10A RPL18A RPL15 RPS5 RPSA RPS27A RPL6 RPL18 RPL10L RPL5 RPL9 RPL12 FAU RPS2 RACK1 RPL7 RPS19 RPS24 RPS7 RPLP0 RPL21 RPS3 RPL3
574	37	RPL14 RPL31 RPL32 RPS8 EEF2 RPL23 RPL24 RPL35 RPS23 RPS6 RPL27 RPL11 RPL4 RPS16 RPS12 RPL19 RPL10A RPL18A RPL15 RPS5 RPSA RPS4X RPS27A RPL6 RPL13 RPL18 RPL5 RPL9 RPL12 FAU RPL7 RPS24 RPLP1 RPLP0 RPL30 RPL21 RPL3
575	37	RPL14 RPL31 RPL32 RPS8 EEF2 RPL23 RPL13A RPL35 RPS6 RPL27 RPL11 RPL4 RPS16 RPS12 RPL19 RPL10A RPL18A RPL15 RPS5 RPSA RPS27A RPL6 RPL13 RPL18 RPL10L RPL5 RPL9 RPL12 FAU RPL7 RPS24 RPS7 RPLP1 RPLP0 RPL30 RPL21 RPL3
576	37	RPL14 RPL31 RPS8 EEF2 RPL23 RPL13A RPL35 RPS6 RPL27 RPS11 RPL11 RPL4 RPS16 RPS12 RPL19 RPL10A RPL18A RPL15 RPS5 RPSA RPS27A RPL6 RPL13 RPL18 RPL5 RPL9 RPL12 FAU RPL7 RPS24 RPS7 RPLP1 RPLP0 RPL17 RPL30 RPL21 RPL3
577	37	RPS15A RPL14 RPL31 RPS8 EEF2 RPL23 RPL24 RPS23 RPS6 RPS11 RPL11 RPL4 RPS16 RPS12 RPL19 RPL10A RPL18A RPL15 RPS5 RPSA RPS27A RPL6 RPL18 RPL5 RPL9 RPL12 FAU RPS26 RPS2 RPL7 RPS19 RPS24 RPLP1 RPLP0 RPL21 RPS3 RPL3
578	37	RPS15A RPL14 RPS8 EEF2 RPL23 RPL24 RPS23 RPS6 RPS11 RPL11 RPL4 RPS16 RPS12 RPL19 RPL10A RPS28 RPL15 RPS5 RPSA RPS4X RPS27A RPL6 RPL13 RPL18 RPL5 RPL9 RPL12 FAU RPS20 RPS21 RPS2 RACK1 RPL7 RPS24 RPLP0 RPL21 RPS3
579	37	RPL23A RPS15A RPL14 RPL31 EEF2 RPL23 RPL24 RPL13A RPS6 RPL27 RPS11 RPL11 RPL4 RPS16 RPS12 RPL19 RPL10A RPL18A RPL15 RPS5 RPS27A RPL6 RPL13 RPL18 RPL5 RPL9 RPL12 FAU RPL7 RPL26 RPS24 RPLP1 RPLP0 RPL30 RPL21 RPS3 RPL3
580	37	RPS15A RPL14 RPL31 RPL32 RPS8 EEF2 RPL23 RPS23 RPS6 RPL27 RPL11 RPL4 RPS16 RPL19 RPL10A RPL18A RPL15 RPS5 RPS27A RPL6 RPL13 RPL7A RPL18 RPL5 RPL9 RPL12 FAU RPL27A RPS2 RPL7 RPS7 RPLP1 RPLP0 RPL30 RPL21 RPS3 RPL3
581	37	RPS15A RPL14 RPL31 RPS8 EEF2 RPL23 RPL24 RPS23 RPS6 RPS11 RPL11 RPL4 RPS16 RPS12 RPL19 RPL10A RPL18A RPL15 RPS5 RPSA RPS27A RPL6 RPL18 RPL10L RPL5 RPL9 RPL12 FAU RPS21 RPS2 RACK1 RPL7 RPS19 RPS24 RPLP0 RPL21 RPS3
582	37	RPS15A RPL14 RPL31 EEF2 RPL23 RPL24 RPL13A RPS6 RPL27 RPS11 RPL11 RPL36 RPL4 RPS16 RPS12 RPL19 RPL10A RPL18A RPL15 RPS5 RPS27A RPL6 RPL13 RPL18 RPL5 RPL9 RPL12 FAU RACK1 RPL7 RPL26 RPS24 RPLP0 RPL30 RPL21 RPS3 RPL3
583	37	RPS15A RPL14 RPL32 RPS8 EEF2 RPL23 RPL24 RPS23 RPS6 RPL27 RPLP2 RPL11 RPL4 RPS16 RPS12 RPL19 RPL10A RPL18A RPL15 RPS5 RPSA RPS27A RPL6 RPL13 RPL18 RPL5 RPL9 RPL12 FAU RPS20 RPS2 RPL7 RPS24 RPLP0 RPL21 RPS3 RPL3
584	37	RPL14 RPL31 RPS8 EEF2 RPL23 RPL24 RPL35 RPS23 RPS6 RPL27 RPS11 RPL11 RPL4 RPS16 RPS12 RPL19 RPL10A RPL18A RPL15 RPS5 RPSA RPS27A RPL6 RPL13 RPL18 RPS3A RPL5 RPL9 RPL12 FAU RACK1 RPL7 RPS24 RPLP0 RPL30 RPL21 RPL3
585	37	RPS15A RPL14 RPL31 EEF2 RPL23 RPL13A RPS6 RPL27 RPS11 RPL11 RPL4 RPS16 RPS12 RPL19 RPL10A RPL18A RPL15 RPS5 RPS27A RPL6 RPL13 RPL18 RPL10L RPL5 RPL9 RPL12 FAU RACK1 RPL7 RPL26 RPS24 RPS7 RPLP0 RPL30 RPL21 RPS3 RPL3
586	37	RPS15A RPL14 RPL31 RPS14 RPS8 EEF2 RPL23 RPS23 RPS6 RPS11 RPL11 RPL4 RPS16 RPS12 RPL19 RPL10A RPL18A RPL15 RPS5 RPSA RPS27A RPL6 RPL18 RPL5 RPL9 RPL12 FAU RPS2 RPL7 RPS19 RPS24 RPS7 RPLP1 RPLP0 RPL21 RPS3 RPL3
587	37	RPL23A RPS15A RPL14 RPL31 RPS8 EEF2 RPL23 RPL24 RPS23 RPS6 RPS11 RPL11 RPL4 RPS16 RPS12 RPL19 RPL10A RPL18A RPL15 RPS5 RPSA RPS27A RPL6 RPL18 RPL5 RPL9 RPL12 FAU RPS21 RPS2 RPL7 RPS19 RPS24 RPLP1 RPLP0 RPL21 RPS3
588	37	RPS15A RPL14 RPS8 RPL23 RPS23 RPS6 RPS11 RPL11 RPL4 RPS16 RPS12 RPL19 RPL10A RPS28 RPL15 RPS5 RPSA RPS4X RPS27A RPL6 RPL18 RPL5 RPL9 RPL12 FAU RPS20 RPS21 RPS2 RACK1 RPL7 RPS19 RPS24 RPS7 RPLP0 RPL21 RPS27L RPS3
589	37	RPS15A RPL14 RPL31 RPS8 EEF2 RPL23 RPS23 RPS6 RPS11 RPL11 RPL4 RPS16 RPS12 RPL19 RPL10A RPL18A RPL15 RPS5 RPSA RPS27A RPL6 RPL18 RPL5 RPL9 RPL12 FAU RPS2 RACK1 RPL7 RPS19 RPS24 RPS7 RPLP0 RPL21 RPS13 RPS3 RPL3
590	37	RPS15A RPL14 RPL31 RPL32 RPS8 EEF2 RPL23 RPS23 RPS6 RPL27 RPL11 RPL4 RPS16 RPL19 RPL10A RPL18A RPL15 RPS5 RPS27A RPL6 RPL13 RPL7A RPL18 RPL5 RPL9 RPL12 FAU RPL27A RPS2 RACK1 RPL7 RPS7 RPLP0 RPL30 RPL21 RPS3 RPL3
591	37	RPS15A RPL14 RPL31 RPS8 EEF2 RPL23 RPS23 RPS6 RPS11 RPL11 UBA52 RPL4 RPS16 RPS12 RPL19 RPL10A RPL18A RPL15 RPS5 RPSA RPS27A RPL6 RPL18 RPL5 RPL9 RPL12 FAU RPS21 RPS2 RPL7 RPS19 RPS24 RPS7 RPLP1 RPLP0 RPL21 RPS3
592	37	RPS15A RPL14 RPL31 RPS8 EEF2 RPL23 RPS23 RPS6 RPS11 RPL11 RPL4 RPS16 RPS12 RPL19 RPL10A RPL18A RPL15 RPS5 RPSA RPS4X RPS27A RPL6 RPL18 RPL5 RPL9 RPL12 FAU RPS2 RACK1 RPL7 RPS19 RPS24 RPS7 RPLP0 RPL21 RPS3 RPL3
593	37	RPS15A RPL14 RPS8 EEF2 RPL23 RPL24 RPS23 RPS6 RPL27 RPS11 RPL11 RPL4 RPS16 RPL19 RPL10A RPL18A RPL15 RPS5 RPSA RPS27A RPL6 RPL13 RPL7A RPL18 RPL5 RPL9 RPL12 FAU RPS20 RPS21 RPS2 RACK1 RPL7 RPLP0 RPL21 RPS13 RPS3
594	37	RPL14 RPL31 RPS8 EEF2 RPL23 RPL13A RPL35 RPS6 RPL27 RPS11 RPL11 RPL4 RPS16 RPS12 RPL19 RPL10A RPL18A RPL15 RPS5 RPSA RPS27A RPL6 RPL13 RPL18 RPL5 RPL9 RPL12 FAU RACK1 RPL7 RPS24 RPS7 RPLP0 RPL17 RPL30 RPL21 RPL3
595	37	RPS15A RPL14 RPL31 RPS8 EEF2 RPL23 RPS23 RPS6 RPS11 RPL11 RPL4 RPS16 RPS12 RPL19 RPL10A RPL18A RPL15 RPS5 RPSA RPS4X RPS27A RPL6 RPL18 RPL5 RPL9 RPL12 FAU RPS21 RPS2 RPL7 RPS19 RPS24 RPS7 RPLP1 RPLP0 RPL21 RPS3
596	37	RPL23A RPS15A RPL14 RPL32 RPS8 EEF2 RPL23 RPL24 RPS23 RPS6 RPL27 RPL11 RPL4 RPS16 RPL19 RPL10A RPL18A RPL15 RPS5 RPSA RPS27A RPL6 RPL13 RPL7A RPL18 RPL5 RPL9 RPL12 FAU RPS20 RPS2 RACK1 RPL7 RPLP0 RPL21 RPS3 RPL3
597	37	RPL23A RPS15A RPL14 RPS8 EEF2 RPL23 RPS23 RPS6 RPL27 RPS11 RPL11 RPL4 RPS16 RPL19 RPL10A RPL18A RPL15 RPS5 RPSA RPS27A RPL6 RPL13 RPL7A RPL18 RPL5 RPL9 RPL12 FAU RPS20 RPS2 RACK1 RPL7 RPS7 RPLP0 RPL21 RPS3 RPL3
598	37	RPS15A RPL14 RPL31 RPL32 RPS8 EEF2 RPL23 RPS23 RPS6 RPL27 RPL11 RPL36 RPL4 RPS16 RPS12 RPL19 RPL10A RPL18A RPL15 RPS5 RPS27A RPL6 RPL13 RPL18 RPL5 RPL9 RPL12 FAU RPL7 RPS24 RPS7 RPLP1 RPLP0 RPL30 RPL21 RPS3 RPL3
599	37	RPS15A RPL14 RPL31 RPS8 RPL23 RPS23 RPS6 RPL27 RPS11 RPL11 RPL4 RPS16 RPL19 RPL10A RPL18A RPL15 RPS5 RPSA RPS27A RPL6 RPL13 RPL7A RPL18 RPL5 RPL9 RPL12 FAU RPS2 RACK1 RPL37A RPL7 RPS7 RPLP0 RPL30 RPL21 RPS3 RPL3
600	37	RPS15A RPL14 RPL31 RPS8 EEF2 RPL23 RPL24 RPS23 RPS6 RPS11 RPL11 RPL4 RPS16 RPS12 RPL19 RPL10A RPL18A RPL15 RPS5 RPSA RPS27A RPL6 RPL18 RPL5 RPL9 RPL12 FAU RPS21 RPS2 RACK1 RPL7 RPS19 RPS24 RPLP0 RPL17 RPL21 RPS3
601	37	RPS15A RPL14 RPS8 RPL23 RPL24 RPS23 RPS6 RPL27 RPS11 RPL11 RPL4 RPS16 RPS12 RPL19 RPL10A RPL18A RPL15 RPS5 RPSA RPS27A RPL6 RPL13 RPL18 RPL5 RPL9 RPL12 FAU RPS20 RPS21 RPS2 RACK1 RPL37A RPL7 RPS24 RPLP0 RPL21 RPS3
602	37	RPL23A RPS15A RPL14 RPS8 EEF2 RPL23 RPS23 RPS6 RPS11 RPL11 RPL4 RPS16 RPS12 RPL19 RPL10A RPS28 RPL15 RPS5 RPSA RPS27A RPL6 RPL13 RPL18 RPL5 RPL9 RPL12 FAU RPS20 RPS21 RPS2 RACK1 RPL7 RPS24 RPS7 RPLP0 RPL21 RPS3
603	37	RPS15A RPL14 RPL31 RPL32 EEF2 RPL23 RPL13A RPS6 RPL27 RPL11 RPL36 RPL4 RPS16 RPS12 RPL19 RPL10A RPL18A RPL15 RPS5 RPS27A RPL6 RPL13 RPL18 RPL5 RPL9 RPL12 FAU RACK1 RPL7 RPL26 RPS24 RPS7 RPLP0 RPL30 RPL21 RPS3 RPL3
604	37	RPL14 RPL31 RPL32 RPS8 EEF2 RPL23 RPL8 RPL24 RPL13A RPL35 RPS6 RPL27 RPL11 RPL4 RPS16 RPS12 RPL19 RPL10A RPL18A RPL15 RPS5 RPSA RPS27A RPL6 RPL13 RPL18 RPL5 RPL9 RPL12 FAU RPL7 RPS24 RPLP1 RPLP0 RPL30 RPL21 RPL3
605	37	RPS15A RPL14 RPL31 RPL32 EEF2 RPL23 RPL13A RPS6 RPL27 RPL11 RPL36 RPL4 RPS16 RPS12 RPL19 RPL10A RPL18A RPL15 RPS5 RPS27A RPL6 RPL13 RPL18 RPL5 RPL9 RPL12 FAU RPL7 RPL26 RPS24 RPS7 RPLP1 RPLP0 RPL30 RPL21 RPS3 RPL3
606	37	RPL14 RPL31 RPS8 EEF2 RPL23 RPL24 RPL35 RPS23 RPS6 RPL27 RPS11 RPL11 RPL4 RPS16 RPS12 RPL19 RPL10A RPL18A RPL15 RPS5 RPSA RPS27A RPL6 RPL13 RPL18 RPL5 RPL9 RPL12 FAU RACK1 RPL7 RPS24 RPLP0 RPL17 RPL30 RPL21 RPL3
607	37	RPS15A RPL14 RPS8 EEF2 RPL23 RPS23 RPS6 RPS11 RPL11 UBA52 RPL4 RPS16 RPS12 RPL19 RPL10A RPS28 RPL15 RPS5 RPSA RPS27A RPL6 RPL18 RPL5 RPL9 RPL12 FAU RPS20 RPS21 RPS2 RACK1 RPL7 RPS19 RPS24 RPS7 RPLP0 RPL21 RPS3
608	37	RPS15A RPL14 RPS8 EEF2 RPL23 RPS23 RPS6 RPS11 RPL11 RPL4 RPS16 RPS12 RPL19 RPL10A RPL18A RPL15 RPS5 RPSA RPS27A RPL6 RPL18 RPL5 RPL9 RPL12 FAU RPS20 RPS21 RPS2 RACK1 RPL7 RPS19 RPS24 RPS7 RPLP0 RPL17 RPL21 RPS3
609	37	RPL14 RPL31 RPS8 EEF2 RPL23 RPL35 RPS23 RPS6 RPL27 RPS11 RPL11 RPL4 RPS16 RPS12 RPL19 RPL10A RPL18A RPL15 RPS5 RPSA RPS27A RPL6 RPL13 RPL18 RPL10L RPL5 RPL9 RPL12 FAU RPL7 RPS24 RPS7 RPLP1 RPLP0 RPL30 RPL21 RPL3
610	37	RPS15A RPL14 RPL31 RPL32 RPS8 EEF2 RPL23 RPL24 RPS23 RPS6 RPL27 RPL11 RPL36 RPL4 RPS16 RPS12 RPL19 RPL10A RPL18A RPL15 RPS5 RPS27A RPL6 RPL13 RPL18 RPL5 RPL9 RPL12 FAU RACK1 RPL7 RPS24 RPLP0 RPL30 RPL21 RPS3 RPL3
611	37	RPS15A RPL14 RPL31 RPL32 RPS8 EEF2 RPL23 RPL13A RPS6 RPL27 RPL11 RPL4 RPS16 RPS12 RPL19 RPL10A RPL18A RPL15 RPS5 RPS27A RPL6 RPL13 RPL18 RPL5 RPL9 RPL12 FAU RPL27A RACK1 RPL7 RPS24 RPS7 RPLP0 RPL30 RPL21 RPS3 RPL3
612	37	RPS15A RPL14 RPS8 EEF2 RPL23 RPL24 RPS23 RPS6 RPS11 RPL11 RPL4 RPS16 RPS12 RPL19 RPL10A RPL18A RPL15 RPS5 RPSA RPS27A RPL6 RPL18 RPS3A RPL5 RPL9 RPL12 FAU RPS20 RPS21 RPS2 RACK1 RPL7 RPS19 RPS24 RPLP0 RPL21 RPS3
613	37	RPS15A RPL14 RPL31 RPS8 EEF2 RPL23 RPS23 RPS6 RPS11 RPL11 UBA52 RPL4 RPS16 RPS12 RPL19 RPL10A RPL18A RPL15 RPS5 RPSA RPS27A RPL6 RPL18 RPL5 RPL9 RPL12 FAU RPS2 RPL7 RPS19 RPS24 RPS7 RPLP1 RPLP0 RPL21 RPS3 RPL3
614	37	RPS15A RPL14 RPL31 RPS14 RPS8 EEF2 RPL23 RPS23 RPS6 RPS11 RPL11 RPL4 RPS16 RPS12 RPL19 RPL10A RPL18A RPL15 RPS5 RPSA RPS27A RPL6 RPL18 RPL5 RPL9 RPL12 FAU RPS21 RPS2 RPL7 RPS19 RPS24 RPS7 RPLP1 RPLP0 RPL21 RPS3
615	37	RPL14 RPL31 RPL32 RPS8 EEF2 RPL23 RPL35 RPS23 RPS6 RPL27 RPL11 RPL4 RPS16 RPS12 RPL19 RPL10A RPL18A RPL15 RPS5 RPSA RPS27A RPL6 RPL13 RPL18 RPL5 RPL9 RPL12 FAU RACK1 RPL7 RPS24 RPS7 RPLP0 RPL17 RPL30 RPL21 RPL3
616	37	RPS15A RPL14 RPL31 EEF2 RPL23 RPL24 RPL13A RPS6 RPL27 RPLP2 RPS11 RPL11 RPL4 RPS16 RPS12 RPL19 RPL10A RPL18A RPL15 RPS5 RPS27A RPL6 RPL13 RPL18 RPL5 RPL9 RPL12 FAU RPL7 RPL26 RPS24 RPLP1 RPLP0 RPL30 RPL21 RPS3 RPL3
617	37	RPS15A RPL14 RPL32 RPS8 EEF2 RPL23 RPL8 RPS23 RPS6 RPL27 RPL11 RPL4 RPS16 RPL19 RPL10A RPL18A RPL15 RPS5 RPSA RPS27A RPL6 RPL13 RPL7A RPL18 RPL5 RPL9 RPL12 FAU RPS20 RPS2 RACK1 RPL7 RPS7 RPLP0 RPL21 RPS3 RPL3
618	37	RPS15A RPL14 RPL31 RPS8 RPL23 RPL24 RPS23 RPS6 RPL27 RPS11 RPL11 RPL4 RPS16 RPL19 RPL10A RPL18A RPL15 RPS5 RPSA RPS27A RPL6 RPL13 RPL7A RPL18 RPL5 RPL9 RPL12 FAU RPS2 RACK1 RPL37A RPL7 RPLP0 RPL30 RPL21 RPS3 RPL3
619	37	RPL14 RPL31 RPS14 RPS8 EEF2 RPL23 RPL13A RPL35 RPS6 RPL27 RPS11 RPL11 RPL4 RPS16 RPS12 RPL19 RPL10A RPL18A RPL15 RPS5 RPSA RPS27A RPL6 RPL13 RPL18 RPL5 RPL9 RPL12 FAU RACK1 RPL7 RPS24 RPS7 RPLP0 RPL30 RPL21 RPL3
620	37	RPS15A RPL14 RPS8 EEF2 RPL23 RPL24 RPS23 RPS6 RPL27 RPLP2 RPS11 RPL11 RPL4 RPS16 RPS12 RPL19 RPL10A RPL18A RPL15 RPS5 RPSA RPS27A RPL6 RPL13 RPL18 RPL5 RPL9 RPL12 FAU RPS20 RPS2 RPL7 RPS24 RPLP0 RPL21 RPS3 RPL3
621	37	RPS15A RPL14 RPS8 EEF2 RPL23 RPL24 RPS23 RPS6 RPS11 RPL11 RPL4 RPS16 RPS12 RPL19 RPL10A RPL18A RPL15 RPS5 RPSA RPS27A RPL6 RPL18 RPS3A RPL5 RPL9 RPL12 FAU RPS20 RPS2 RACK1 RPL7 RPS19 RPS24 RPLP0 RPL21 RPS3 RPL3
622	37	RPS15A RPL14 RPS8 RPL23 RPL24 RPS23 RPS6 RPS11 RPL11 RPL4 RPS16 RPS12 RPL19 RPL10A RPS28 RPL15 RPS5 RPSA RPS27A RPL6 RPL18 RPL5 RPL9 RPL12 FAU RPS20 RPS21 RPS2 RACK1 RPL7 RPS19 RPS24 RPLP0 RPL21 RPS27L RPS13 RPS3
623	37	RPS15A RPL14 RPS14 RPS8 EEF2 RPL23 RPS23 RPS6 RPS11 RPL11 RPL4 RPS16 RPS12 RPL19 RPL10A RPS28 RPL15 RPS5 RPSA RPS27A RPL6 RPL13 RPL18 RPL5 RPL9 RPL12 FAU RPS20 RPS21 RPS2 RACK1 RPL7 RPS24 RPS7 RPLP0 RPL21 RPS3
624	37	RPS15A RPL14 RPS8 EEF2 RPL23 RPS23 RPS6 RPL27 RPS11 RPL11 RPL4 RPS16 RPS12 RPL19 RPL10A RPL18A RPL15 RPS5 RPSA RPS27A RPL6 RPL18 RPL5 RPL9 RPL12 FAU RPS26 RPS20 RPS21 RPS2 RACK1 RPL7 RPS24 RPS7 RPLP0 RPL21 RPS3
625	37	RPS15A RPL14 RPL31 RPS8 EEF2 RPL23 RPL13A RPS6 RPL27 RPLP2 RPS11 RPL11 RPL4 RPS16 RPL19 RPL10A RPL18A RPL15 RPS5 RPSA RPS27A RPL6 RPL13 RPL7A RPL18 RPL5 RPL9 RPL12 FAU RPL7 RPS7 RPLP1 RPLP0 RPL30 RPL21 RPS3 RPL3
626	37	RPS15A RPL14 RPL32 RPS8 EEF2 RPL23 RPS23 RPS6 RPL27 RPL11 RPL4 RPS16 RPL19 RPL10A RPL18A RPL15 RPS5 RPSA RPS4X RPS27A RPL6 RPL13 RPL7A RPL18 RPL5 RPL9 RPL12 FAU RPS20 RPS2 RACK1 RPL7 RPS7 RPLP0 RPL21 RPS3 RPL3
627	37	RPS15A RPL14 RPL31 RPL32 EEF2 RPL23 RPL24 RPL13A RPS6 RPL27 RPL11 RPL4 RPS16 RPS12 RPL19 RPL10A RPL18A RPL15 RPS5 RPS27A RPL6 RPL13 RPL18 RPL5 RPL9 RPL12 FAU RACK1 RPL7 RPL26 RPS24 RPLP0 RPL17 RPL30 RPL21 RPS3 RPL3
628	37	RPL23A RPL14 RPL31 RPL32 RPS8 EEF2 RPL23 RPL24 RPL13A RPL35 RPS6 RPL27 RPL11 RPL4 RPS16 RPS12 RPL19 RPL10A RPL18A RPL15 RPS5 RPSA RPS27A RPL6 RPL13 RPL18 RPL5 RPL9 RPL12 FAU RACK1 RPL7 RPS24 RPLP0 RPL30 RPL21 RPL3
629	37	RPS15A RPL14 RPL31 EEF2 RPL23 RPL13A RPS6 RPL27 RPS11 RPL11 RPL4 RPS16 RPS12 RPL19 RPL10A RPL18A RPL15 RPS5 RPS27A RPL6 RPL13 RPL18 RPL5 RPL9 RPL12 FAU RPL7 RPL26 RPS24 RPS7 RPLP1 RPLP0 RPL30 RPL21 RPS13 RPS3 RPL3
630	37	UBC RPS15A RPL14 RPS8 EEF2 RPL23 RPL24 RPS23 RPS6 RPL27 RPS11 RPL11 RPL4 RPS16 RPS12 RPL19 RPL10A RPL18A RPL15 RPS5 RPSA RPS27A RPL6 RPL13 RPL18 RPL5 RPL9 RPL12 RPS20 RPS2 RACK1 RPL7 RPS24 RPLP0 RPL21 RPS3 RPL3
631	37	RPS15A RPL14 RPS14 RPS8 EEF2 RPL23 RPS23 RPS6 RPL27 RPS11 RPL11 RPL4 RPS16 RPL19 RPL10A RPL18A RPL15 RPS5 RPSA RPS27A RPL6 RPL13 RPL7A RPL18 RPL5 RPL9 RPL12 FAU RPS20 RPS2 RACK1 RPL7 RPS7 RPLP0 RPL21 RPS3 RPL3
632	37	RPS15A RPL14 RPS8 EEF2 RPL23 RPS23 RPS6 RPS11 RPL11 RPL4 RPS16 RPS12 RPL19 RPL10A RPS28 RPL15 RPS5 RPSA RPS27A RPL6 RPL18 RPL5 RPL9 RPL12 FAU RPS20 RPS21 RPS2 RACK1 RPL7 RPS19 RPS24 RPS7 RPLP0 RPL17 RPL21 RPS3
633	37	RPL14 RPL31 RPL32 RPS8 EEF2 RPL23 RPL24 RPL35 RPS23 RPS6 RPL27 RPL11 RPL4 RPS16 RPS12 RPL19 RPL10A RPL18A RPL15 RPS5 RPSA RPS27A RPL6 RPL13 RPL18 RPL5 RPL9 RPL12 FAU RPL7 RPS24 RPLP1 RPLP0 RPL17 RPL30 RPL21 RPL3
634	37	RPS15A RPL14 RPL31 RPL32 RPS8 EEF2 RPL23 RPL24 RPL13A RPS6 RPL27 RPL11 RPL4 RPS16 RPL19 RPL10A RPL18A RPL15 RPS5 RPSA RPS27A RPL6 RPL13 RPL7A RPL18 RPL5 RPL9 RPL12 FAU RPL7 RPLP1 RPLP0 RPL17 RPL30 RPL21 RPS3 RPL3
635	37	RPL23A RPS15A RPL14 RPL31 EEF2 RPL23 RPL24 RPL13A RPS6 RPL27 RPS11 RPL11 RPL4 RPS16 RPS12 RPL19 RPL10A RPL18A RPL15 RPS5 RPS27A RPL6 RPL13 RPL18 RPL5 RPL9 RPL12 FAU RACK1 RPL7 RPL26 RPS24 RPLP0 RPL30 RPL21 RPS3 RPL3
636	37	RPS15A RPL14 RPL31 RPL32 EEF2 RPL23 RPL24 RPL13A RPS6 RPL27 RPL11 RPL36 RPL4 RPS16 RPS12 RPL19 RPL10A RPL18A RPL15 RPS5 RPS27A RPL6 RPL13 RPL18 RPL5 RPL9 RPL12 FAU RPL7 RPL26 RPS24 RPLP1 RPLP0 RPL30 RPL21 RPS3 RPL3
637	37	RPS15A RPL14 RPL31 RPS14 RPS8 EEF2 RPL23 RPS23 RPS6 RPS11 RPL11 RPL4 RPS16 RPS12 RPL19 RPL10A RPL18A RPL15 RPS5 RPSA RPS27A RPL6 RPL18 RPL5 RPL9 RPL12 FAU RPS2 RACK1 RPL7 RPS19 RPS24 RPS7 RPLP0 RPL21 RPS3 RPL3
638	37	RPS15A RPL14 RPS8 RPL23 RPL24 RPS23 RPS6 RPS11 RPL11 RPL4 RPS16 RPS12 RPL19 RPL10A RPS28 RPL15 RPS5 RPSA RPS27A RPL6 RPL13 RPL18 RPL5 RPL9 RPL12 FAU RPS20 RPS21 RPS2 RACK1 RPL7 RPS24 RPLP0 RPL21 RPS27L RPS13 RPS3
639	37	RPS15A RPL14 RPS8 RPL23 RPL24 RPS23 RPS6 RPS11 RPL11 UBA52 RPL4 RPS16 RPS12 RPL19 RPL10A RPS28 RPL15 RPS5 RPSA RPS27A RPL6 RPL13 RPL18 RPL5 RPL9 RPL12 FAU RPS20 RPS21 RPS2 RACK1 RPL7 RPS24 RPLP0 RPL21 RPS27L RPS3
640	37	RPS15A RPL14 RPL31 RPS8 EEF2 RPL23 RPL13A RPS6 RPL27 RPS11 RPL11 UBA52 RPL4 RPS16 RPL19 RPL10A RPL18A RPL15 RPS5 RPSA RPS27A RPL6 RPL13 RPL7A RPL18 RPL5 RPL9 RPL12 FAU RACK1 RPL7 RPS7 RPLP0 RPL30 RPL21 RPS3 RPL3
641	37	RPS15A RPL14 RPL31 RPL32 EEF2 RPL23 RPL24 RPL13A RPS6 RPL27 RPL11 UBA52 RPL4 RPS16 RPS12 RPL19 RPL10A RPL18A RPL15 RPS5 RPS27A RPL6 RPL13 RPL18 RPL5 RPL9 RPL12 FAU RPL7 RPL26 RPS24 RPLP1 RPLP0 RPL30 RPL21 RPS3 RPL3
642	37	RPS15A RPL14 RPL31 RPS8 EEF2 RPL23 RPL24 RPS23 RPS6 RPS11 RPL11 RPL4 RPS16 RPS12 RPL19 RPL10A RPL18A RPL15 RPS5 RPSA RPS27A RPL6 RPL18 RPL5 RPL9 RPL12 FAU RPS2 RPL7 RPS19 RPS24 RPLP1 RPLP0 RPL17 RPL21 RPS3 RPL3
643	37	RPS15A RPL14 RPL31 EEF2 RPL23 RPL13A RPS6 RPL27 RPS11 RPL11 RPL4 RPS16 RPS12 RPL19 RPL10A RPL18A RPL15 RPS5 RPS27A RPL6 RPL13 RPL18 RPS3A RPL5 RPL9 RPL12 FAU RACK1 RPL7 RPL26 RPS24 RPS7 RPLP0 RPL30 RPL21 RPS3 RPL3
644	37	RPS15A RPL14 RPL32 RPS8 EEF2 RPL23 RPL24 RPS23 RPS6 RPL27 RPL11 RPL4 RPS16 RPS12 RPL19 RPL10A RPL18A RPL15 RPS5 RPS27A RPL6 RPL13 RPL18 RPL5 RPL9 RPL12 FAU RPL27A RPS20 RPS2 RACK1 RPL7 RPS24 RPLP0 RPL21 RPS3 RPL3
645	37	RPS15A RPL14 RPL31 RPS8 EEF2 RPL23 RPL24 RPS23 RPS6 RPS11 RPL11 RPL4 RPS16 RPS12 RPL19 RPL10A RPL18A RPL15 RPS5 RPSA RPS4X RPS27A RPL6 RPL18 RPL5 RPL9 RPL12 FAU RPS21 RPS2 RACK1 RPL7 RPS19 RPS24 RPLP0 RPL21 RPS3
646	37	RPS15A RPL14 RPL31 RPS8 EEF2 RPL23 RPL24 RPL13A RPS6 RPL27 RPS11 RPL11 RPL4 RPS16 RPL19 RPL10A RPL18A RPL15 RPS5 RPSA RPS4X RPS27A RPL6 RPL13 RPL7A RPL18 RPL5 RPL9 RPL12 FAU RACK1 RPL7 RPLP0 RPL30 RPL21 RPS3 RPL3
647	37	RPS15A RPL14 RPL31 RPS14 RPS8 EEF2 RPL23 RPL13A RPS6 RPL27 RPS11 RPL11 RPL4 RPS16 RPL19 RPL10A RPL18A RPL15 RPS5 RPSA RPS27A RPL6 RPL13 RPL7A RPL18 RPL5 RPL9 RPL12 FAU RPL7 RPS7 RPLP1 RPLP0 RPL30 RPL21 RPS3 RPL3
648	37	RPS15A RPL14 RPS8 RPL23 RPL24 RPS23 RPS6 RPS11 RPL11 RPL4 RPS16 RPS12 RPL19 RPL10A RPS28 RPL15 RPS5 RPSA RPS27A RPL6 RPL18 RPL5 RPL9 RPL12 FAU RPS20 RPS21 RPS2 RACK1 RPL7 RPS19 RPS24 RPLP0 RPL17 RPL21 RPS27L RPS3
649	37	RPL14 RPL31 RPL32 RPS8 EEF2 RPL23 RPL35 RPS23 RPS6 RPL27 RPL11 RPL4 RPS16 RPS12 RPL19 RPL10A RPL18A RPL15 RPS5 RPSA RPS27A RPL6 RPL13 RPL18 RPL10L RPL5 RPL9 RPL12 FAU RACK1 RPL7 RPS24 RPS7 RPLP0 RPL30 RPL21 RPL3
650	37	RPL14 RPL31 RPL32 RPS8 EEF2 RPL23 RPL35 RPS23 RPS6 RPL27 RPL11 RPL4 RPS16 RPS12 RPL19 RPL10A RPL18A RPL15 RPS5 RPSA RPS4X RPS27A RPL6 RPL13 RPL18 RPL5 RPL9 RPL12 FAU RACK1 RPL7 RPS24 RPS7 RPLP0 RPL30 RPL21 RPL3
651	37	RPL23A RPS15A RPL14 RPS8 EEF2 RPL23 RPS23 RPS6 RPS11 RPL11 RPL4 RPS16 RPS12 RPL19 RPL10A RPL18A RPL15 RPS5 RPSA RPS27A RPL6 RPL18 RPL5 RPL9 RPL12 FAU RPS20 RPS2 RACK1 RPL7 RPS19 RPS24 RPS7 RPLP0 RPL21 RPS3 RPL3
652	37	RPS15A RPL14 RPS8 EEF2 RPL23 RPL24 RPS23 RPS6 RPS11 RPL11 UBA52 RPL4 RPS16 RPS12 RPL19 RPL10A RPL18A RPL15 RPS5 RPSA RPS27A RPL6 RPL18 RPL5 RPL9 RPL12 FAU RPS20 RPS2 RACK1 RPL7 RPS19 RPS24 RPLP0 RPL21 RPS3 RPL3
653	37	RPS15A RPL14 RPS14 RPS8 EEF2 RPL23 RPL24 RPS23 RPS6 RPL27 RPS11 RPL11 RPL4 RPS16 RPL19 RPL10A RPL18A RPL15 RPS5 RPSA RPS27A RPL6 RPL13 RPL7A RPL18 RPL5 RPL9 RPL12 FAU RPS20 RPS21 RPS2 RACK1 RPL7 RPLP0 RPL21 RPS3
654	37	RPL23A RPS15A RPL14 RPL31 RPS8 EEF2 RPL23 RPL24 RPS23 RPS6 RPS11 RPL11 RPL4 RPS16 RPS12 RPL19 RPL10A RPL18A RPL15 RPS5 RPSA RPS27A RPL6 RPL18 RPL5 RPL9 RPL12 FAU RPS21 RPS2 RACK1 RPL7 RPS19 RPS24 RPLP0 RPL21 RPS3
655	37	RPS15A RPL14 RPL31 RPS8 EEF2 RPL23 RPL8 RPL24 RPS23 RPS6 RPS11 RPL11 RPL4 RPS16 RPS12 RPL19 RPL10A RPL18A RPL15 RPS5 RPSA RPS27A RPL6 RPL18 RPL5 RPL9 RPL12 FAU RPS2 RACK1 RPL7 RPS19 RPS24 RPLP0 RPL21 RPS3 RPL3
656	37	RPS15A RPL14 RPL31 RPS8 EEF2 RPL23 RPL24 RPL13A RPS6 RPL27 RPLP2 RPS11 RPL11 RPL4 RPS16 RPL19 RPL10A RPL18A RPL15 RPS5 RPSA RPS27A RPL6 RPL13 RPL7A RPL18 RPL5 RPL9 RPL12 FAU RPL7 RPLP1 RPLP0 RPL30 RPL21 RPS3 RPL3
657	37	RPL14 RPL31 RPL32 RPS8 EEF2 RPL23 RPL24 RPL13A RPL35 RPS6 RPL27 RPL11 UBA52 RPL4 RPS16 RPS12 RPL19 RPL10A RPL18A RPL15 RPS5 RPSA RPS27A RPL6 RPL13 RPL18 RPL5 RPL9 RPL12 FAU RPL7 RPS24 RPLP1 RPLP0 RPL30 RPL21 RPL3
658	37	RPS15A RPL14 RPL31 RPL32 EEF2 RPL23 RPL24 RPL13A RPS6 RPL27 RPL11 UBA52 RPL4 RPS16 RPS12 RPL19 RPL10A RPL18A RPL15 RPS5 RPS27A RPL6 RPL13 RPL18 RPL5 RPL9 RPL12 FAU RACK1 RPL7 RPL26 RPS24 RPLP0 RPL30 RPL21 RPS3 RPL3
659	37	RPL14 RPL31 RPS8 EEF2 RPL23 RPL13A RPL35 RPS6 RPL27 RPS11 RPL11 RPL4 RPS16 RPS12 RPL19 RPL10A RPL18A RPL15 RPS5 RPSA RPS27A RPL6 RPL13 RPL18 RPL10L RPL5 RPL9 RPL12 FAU RACK1 RPL7 RPS24 RPS7 RPLP0 RPL30 RPL21 RPL3
660	37	RPS15A RPL14 RPL31 RPS8 EEF2 RPL23 RPL24 RPS23 RPS6 RPS11 RPL11 RPL4 RPS16 RPS12 RPL19 RPL10A RPL18A RPL15 RPS5 RPSA RPS27A RPL6 RPL18 RPL5 RPL9 RPL12 FAU RPS21 RPS2 RACK1 RPL7 RPS19 RPS24 RPLP0 RPL21 RPS13 RPS3
661	37	RPS15A RPL14 RPL31 RPS8 EEF2 RPL23 RPS23 RPS6 RPS11 RPL11 RPL4 RPS16 RPS12 RPL19 RPL10A RPL18A RPL15 RPS5 RPSA RPS27A RPL6 RPL18 RPS3A RPL5 RPL9 RPL12 FAU RPS21 RPS2 RACK1 RPL7 RPS19 RPS24 RPS7 RPLP0 RPL21 RPS3
662	37	RPS15A RPL14 RPL31 RPS8 RPL23 RPL24 RPS23 RPS6 RPL27 RPS11 RPL11 RPL4 RPS16 RPL19 RPL10A RPL18A RPL15 RPS5 RPSA RPS27A RPL6 RPL13 RPL7A RPL18 RPL5 RPL9 RPL12 FAU RPS21 RPS2 RACK1 RPL37A RPL7 RPLP0 RPL30 RPL21 RPS3
663	37	RPS15A RPL14 RPL31 RPS14 RPS8 EEF2 RPL23 RPL13A RPS6 RPL27 RPS11 RPL11 RPL4 RPS16 RPL19 RPL10A RPL18A RPL15 RPS5 RPSA RPS27A RPL6 RPL13 RPL7A RPL18 RPL5 RPL9 RPL12 FAU RACK1 RPL7 RPS7 RPLP0 RPL30 RPL21 RPS3 RPL3
664	37	RPS15A RPL14 RPS8 EEF2 RPL23 RPS23 RPS6 RPS11 RPL11 UBA52 RPL4 RPS16 RPS12 RPL19 RPL10A RPL18A RPL15 RPS5 RPSA RPS27A RPL6 RPL18 RPL5 RPL9 RPL12 FAU RPS20 RPS21 RPS2 RACK1 RPL7 RPS19 RPS24 RPS7 RPLP0 RPL21 RPS3
665	37	RPS15A RPL14 RPL31 RPL32 EEF2 RPL23 RPL24 RPL13A RPS6 RPL27 RPL11 RPL4 RPS16 RPS12 RPL19 RPL10A RPL18A RPL15 RPS5 RPS27A RPL6 RPL13 RPL18 RPL5 RPL9 RPL12 FAU RACK1 RPL7 RPL26 RPS24 RPLP0 RPL30 RPL21 RPS13 RPS3 RPL3
666	37	UBC RPS15A RPL14 RPL32 RPS8 EEF2 RPL23 RPS23 RPS6 RPL27 RPL11 RPL4 RPS16 RPS12 RPL19 RPL10A RPL18A RPL15 RPS5 RPSA RPS27A RPL6 RPL13 RPL18 RPL5 RPL9 RPL12 RPS20 RPS2 RACK1 RPL7 RPS24 RPS7 RPLP0 RPL21 RPS3 RPL3
667	37	RPS15A RPL14 RPL31 EEF2 RPL23 RPL24 RPL13A RPS6 RPL27 RPS11 RPL11 RPL4 RPS16 RPS12 RPL19 RPL10A RPL18A RPL15 RPS5 RPS27A RPL6 RPL13 RPL18 RPL10L RPL5 RPL9 RPL12 FAU RACK1 RPL7 RPL26 RPS24 RPLP0 RPL30 RPL21 RPS3 RPL3
668	37	RPS15A RPL14 RPL31 RPS14 RPS8 EEF2 RPL23 RPL24 RPS23 RPS6 RPS11 RPL11 RPL4 RPS16 RPS12 RPL19 RPL10A RPL18A RPL15 RPS5 RPSA RPS27A RPL6 RPL18 RPL5 RPL9 RPL12 FAU RPS21 RPS2 RPL7 RPS19 RPS24 RPLP1 RPLP0 RPL21 RPS3
669	37	RPS15A RPL14 RPL31 EEF2 RPL23 RPL13A RPS6 RPL27 RPS11 RPL11 RPL4 RPS16 RPS12 RPL19 RPL10A RPL18A RPL15 RPS5 RPS27A RPL6 RPL13 RPL18 RPL5 RPL9 RPL12 FAU RACK1 RPL7 RPL26 RPS24 RPS7 RPLP0 RPL17 RPL30 RPL21 RPS3 RPL3
670	37	RPS15A RPL14 RPL31 RPL32 EEF2 RPL23 RPL13A RPS6 RPL27 RPL11 RPL4 RPS16 RPS12 RPL19 RPL10A RPL18A RPL15 RPS5 RPS27A RPL6 RPL13 RPL18 RPL10L RPL5 RPL9 RPL12 FAU RACK1 RPL7 RPL26 RPS24 RPS7 RPLP0 RPL30 RPL21 RPS3 RPL3
671	37	RPS15A RPL14 RPS8 EEF2 RPL23 RPS23 RPS6 RPS11 RPL11 RPL4 RPS16 RPS12 RPL19 RPL10A RPS28 RPL15 RPS5 RPSA RPS4X RPS27A RPL6 RPL13 RPL18 RPL5 RPL9 RPL12 FAU RPS20 RPS21 RPS2 RACK1 RPL7 RPS24 RPS7 RPLP0 RPL21 RPS3
672	37	RPS15A RPL14 RPS8 RPL23 RPL24 RPS23 RPS6 RPS11 RPL11 RPL4 RPS16 RPS12 RPL19 RPL10A RPS28 RPL15 RPS5 RPSA RPS27A RPL6 RPL18 RPL5 RPL9 RPL12 FAU RPS26 RPS20 RPS21 RPS2 RACK1 RPL7 RPS19 RPS24 RPLP0 RPL21 RPS27L RPS3
673	37	RPS15A RPL14 RPS8 RPL23 RPS23 RPS6 RPS11 RPL11 UBA52 RPL4 RPS16 RPS12 RPL19 RPL10A RPS28 RPL15 RPS5 RPSA RPS27A RPL6 RPL13 RPL18 RPL5 RPL9 RPL12 FAU RPS20 RPS21 RPS2 RACK1 RPL7 RPS24 RPS7 RPLP0 RPL21 RPS27L RPS3
674	37	RPL23A RPS15A RPL14 RPS8 EEF2 RPL23 RPL24 RPS23 RPS6 RPS11 RPL11 RPL4 RPS16 RPS12 RPL19 RPL10A RPL18A RPL15 RPS5 RPSA RPS27A RPL6 RPL18 RPL5 RPL9 RPL12 FAU RPS20 RPS2 RACK1 RPL7 RPS19 RPS24 RPLP0 RPL21 RPS3 RPL3
675	37	RPS15A RPL14 RPL31 EEF2 RPL23 RPL24 RPL13A RPS6 RPL27 RPS11 RPL11 RPL36 RPL4 RPS16 RPS12 RPL19 RPL10A RPL18A RPL15 RPS5 RPS27A RPL6 RPL13 RPL18 RPL5 RPL9 RPL12 FAU RPL7 RPL26 RPS24 RPLP1 RPLP0 RPL30 RPL21 RPS3 RPL3
676	37	RPL14 RPL31 RPS8 EEF2 RPL23 RPL24 RPL35 RPS23 RPS6 RPL27 RPS11 RPL11 RPL4 RPS16 RPS12 RPL19 RPL10A RPL18A RPL15 RPS5 RPSA RPS27A RPL6 RPL13 RPL18 RPL10L RPL5 RPL9 RPL12 FAU RACK1 RPL7 RPS24 RPLP0 RPL30 RPL21 RPL3
677	37	RPL14 RPL31 RPL32 RPS8 EEF2 RPL23 RPL24 RPL13A RPL35 RPS6 RPL27 RPL11 RPL4 RPS16 RPS12 RPL19 RPL10A RPL18A RPL15 RPS5 RPSA RPS27A RPL6 RPL13 RPL18 RPL10L RPL5 RPL9 RPL12 FAU RPL7 RPS24 RPLP1 RPLP0 RPL30 RPL21 RPL3
678	37	RPL23A RPL14 RPL31 RPS8 EEF2 RPL23 RPL35 RPS23 RPS6 RPL27 RPS11 RPL11 RPL4 RPS16 RPS12 RPL19 RPL10A RPL18A RPL15 RPS5 RPSA RPS27A RPL6 RPL13 RPL18 RPL5 RPL9 RPL12 FAU RACK1 RPL7 RPS24 RPS7 RPLP0 RPL30 RPL21 RPL3
679	37	RPL14 RPL31 RPL32 RPS8 EEF2 RPL23 RPL8 RPL13A RPL35 RPS6 RPL27 RPL11 RPL4 RPS16 RPS12 RPL19 RPL10A RPL18A RPL15 RPS5 RPSA RPS27A RPL6 RPL13 RPL18 RPL5 RPL9 RPL12 FAU RACK1 RPL7 RPS24 RPS7 RPLP0 RPL30 RPL21 RPL3
680	37	RPS15A RPL14 RPL31 RPS14 RPS8 EEF2 RPL23 RPL24 RPS23 RPS6 RPS11 RPL11 RPL4 RPS16 RPS12 RPL19 RPL10A RPL18A RPL15 RPS5 RPSA RPS27A RPL6 RPL18 RPL5 RPL9 RPL12 FAU RPS2 RACK1 RPL7 RPS19 RPS24 RPLP0 RPL21 RPS3 RPL3
681	37	RPL14 RPL31 RPS8 EEF2 RPL23 RPL24 RPL35 RPS23 RPS6 RPL27 RPS11 RPL11 UBA52 RPL4 RPS16 RPS12 RPL19 RPL10A RPL18A RPL15 RPS5 RPSA RPS27A RPL6 RPL13 RPL18 RPL5 RPL9 RPL12 FAU RPL7 RPS24 RPLP1 RPLP0 RPL30 RPL21 RPL3
682	37	RPS15A RPL14 RPL31 RPS8 EEF2 RPL23 RPS23 RPS6 RPS11 RPL11 RPL4 RPS16 RPS12 RPL19 RPL10A RPL18A RPL15 RPS5 RPSA RPS27A RPL6 RPL18 RPL5 RPL9 RPL12 FAU RPS2 RACK1 RPL7 RPS19 RPS24 RPS7 RPLP0 RPL17 RPL21 RPS3 RPL3
683	37	RPS15A RPL14 RPL31 RPL32 EEF2 RPL23 RPL24 RPL13A RPS6 RPL27 RPL11 RPL4 RPS16 RPS12 RPL19 RPL10A RPL18A RPL15 RPS5 RPS27A RPL6 RPL13 RPL18 RPL5 RPL9 RPL12 FAU RPL7 RPL26 RPS24 RPLP1 RPLP0 RPL30 RPL21 RPS13 RPS3 RPL3
684	37	RPL23A RPS15A RPL14 RPL31 RPL32 RPS8 EEF2 RPL23 RPL24 RPL13A RPS6 RPL27 RPL11 RPL4 RPS16 RPL19 RPL10A RPL18A RPL15 RPS5 RPSA RPS27A RPL6 RPL13 RPL7A RPL18 RPL5 RPL9 RPL12 FAU RPL7 RPLP1 RPLP0 RPL30 RPL21 RPS3 RPL3
685	37	RPL14 RPL31 RPL32 RPS8 EEF2 RPL23 RPL35 RPS23 RPS6 RPL27 RPLP2 RPL11 RPL4 RPS16 RPS12 RPL19 RPL10A RPL18A RPL15 RPS5 RPSA RPS27A RPL6 RPL13 RPL18 RPL5 RPL9 RPL12 FAU RPL7 RPS24 RPS7 RPLP1 RPLP0 RPL30 RPL21 RPL3
686	37	RPL14 RPL31 RPS8 EEF2 RPL23 RPL24 RPL35 RPS23 RPS6 RPL27 RPS11 RPL11 RPL4 RPS16 RPS12 RPL19 RPL10A RPL18A RPL15 RPS5 RPSA RPS4X RPS27A RPL6 RPL13 RPL18 RPL5 RPL9 RPL12 FAU RACK1 RPL7 RPS24 RPLP0 RPL30 RPL21 RPL3
687	37	RPL14 RPL31 RPS8 EEF2 RPL23 RPL24 RPL13A RPL35 RPS6 RPL27 RPS11 RPL11 RPL4 RPS16 RPS12 RPL19 RPL10A RPL18A RPL15 RPS5 RPSA RPS27A RPL6 RPL13 RPL18 RPL5 RPL9 RPL12 FAU RPL7 RPS24 RPLP1 RPLP0 RPL17 RPL30 RPL21 RPL3
688	37	RPS15A RPL14 RPS8 EEF2 RPL23 RPS23 RPS6 RPL27 RPS11 RPL11 RPL4 RPS16 RPL19 RPL10A RPL18A RPL15 RPS5 RPSA RPS27A RPL6 RPL13 RPL7A RPL18 RPS3A RPL5 RPL9 RPL12 FAU RPS20 RPS21 RPS2 RACK1 RPL7 RPS7 RPLP0 RPL21 RPS3
689	37	RPL23A RPL14 RPL31 RPS8 EEF2 RPL23 RPL24 RPL13A RPL35 RPS6 RPL27 RPS11 RPL11 RPL4 RPS16 RPS12 RPL19 RPL10A RPL18A RPL15 RPS5 RPSA RPS27A RPL6 RPL13 RPL18 RPL5 RPL9 RPL12 FAU RACK1 RPL7 RPS24 RPLP0 RPL30 RPL21 RPL3
690	37	RPL14 RPL31 RPL32 RPS8 EEF2 RPL23 RPL24 RPL35 RPS23 RPS6 RPL27 RPL11 RPL4 RPS16 RPS12 RPL19 RPL10A RPL18A RPL15 RPS5 RPSA RPS27A RPL6 RPL13 RPL18 RPL10L RPL5 RPL9 RPL12 FAU RPL7 RPS24 RPLP1 RPLP0 RPL30 RPL21 RPL3
691	37	RPL14 RPL31 RPS8 EEF2 RPL23 RPL24 RPL35 RPS23 RPS6 RPL27 RPS11 RPL11 RPL4 RPS16 RPS12 RPL19 RPL10A RPL18A RPL15 RPS5 RPSA RPS27A RPL6 RPL13 RPL18 RPL5 RPL9 RPL12 FAU RPL7 RPS24 RPLP1 RPLP0 RPL17 RPL30 RPL21 RPL3
692	37	RPS15A RPL14 RPL31 RPL32 RPS8 EEF2 RPL23 RPL13A RPS6 RPL27 RPL11 RPL4 RPS16 RPS12 RPL19 RPL10A RPL18A RPL15 RPS5 RPS27A RPL6 RPL13 RPL18 RPL5 RPL9 RPL12 FAU RPL27A RPL7 RPS24 RPS7 RPLP1 RPLP0 RPL30 RPL21 RPS3 RPL3
693	37	RPL14 RPL31 RPL32 RPS8 EEF2 RPL23 RPL35 RPS23 RPS6 RPL27 RPL11 RPL4 RPS16 RPS12 RPL19 RPL10A RPL18A RPL15 RPS5 RPSA RPS27A RPL6 RPL13 RPL18 RPS3A RPL5 RPL9 RPL12 FAU RACK1 RPL7 RPS24 RPS7 RPLP0 RPL30 RPL21 RPL3
694	37	RPS15A RPL14 RPL31 RPL32 EEF2 RPL23 RPL24 RPL13A RPS6 RPL27 RPL11 RPL4 RPS16 RPS12 RPL19 RPL10A RPL18A RPL15 RPS5 RPS27A RPL6 RPL13 RPL18 RPL5 RPL9 RPL12 FAU RPL7 RPL26 RPS24 RPLP1 RPLP0 RPL17 RPL30 RPL21 RPS3 RPL3
695	37	RPS15A RPL14 RPS14 RPS8 EEF2 RPL23 RPS23 RPS6 RPS11 RPL11 RPL4 RPS16 RPS12 RPL19 RPL10A RPL18A RPL15 RPS5 RPSA RPS27A RPL6 RPL18 RPL5 RPL9 RPL12 FAU RPS20 RPS21 RPS2 RACK1 RPL7 RPS19 RPS24 RPS7 RPLP0 RPL21 RPS3
696	37	RPL23A RPL14 RPL31 RPS8 EEF2 RPL23 RPL13A RPL35 RPS6 RPL27 RPS11 RPL11 RPL4 RPS16 RPS12 RPL19 RPL10A RPL18A RPL15 RPS5 RPSA RPS27A RPL6 RPL13 RPL18 RPL5 RPL9 RPL12 FAU RACK1 RPL7 RPS24 RPS7 RPLP0 RPL30 RPL21 RPL3
697	37	RPS15A RPL14 RPS8 EEF2 RPL23 RPS23 RPS6 RPL27 RPS11 RPL11 RPL4 RPS16 RPL19 RPL10A RPL18A RPL15 RPS5 RPSA RPS27A RPL6 RPL13 RPL7A RPL18 RPL5 RPL9 RPL12 FAU RPS20 RPS2 RACK1 RPL7 RPS7 RPLP0 RPL21 RPS13 RPS3 RPL3
698	37	RPS15A RPL14 RPL31 RPS8 EEF2 RPL23 RPL8 RPS23 RPS6 RPS11 RPL11 RPL4 RPS16 RPS12 RPL19 RPL10A RPL18A RPL15 RPS5 RPSA RPS27A RPL6 RPL18 RPL5 RPL9 RPL12 FAU RPS2 RACK1 RPL7 RPS19 RPS24 RPS7 RPLP0 RPL21 RPS3 RPL3
699	37	RPS15A RPL14 RPL31 RPS8 EEF2 RPL23 RPL24 RPL13A RPS6 RPL27 RPS11 RPL11 RPL4 RPS16 RPL19 RPL10A RPL18A RPL15 RPS5 RPSA RPS27A RPL6 RPL13 RPL7A RPL18 RPS3A RPL5 RPL9 RPL12 FAU RACK1 RPL7 RPLP0 RPL30 RPL21 RPS3 RPL3
700	37	RPL14 RPL31 RPL32 RPS8 EEF2 RPL23 RPL24 RPL13A RPL35 RPS6 RPL27 RPLP2 RPL11 RPL4 RPS16 RPS12 RPL19 RPL10A RPL18A RPL15 RPS5 RPSA RPS27A RPL6 RPL13 RPL18 RPL5 RPL9 RPL12 FAU RPL7 RPS24 RPLP1 RPLP0 RPL30 RPL21 RPL3
701	37	RPS15A RPL14 RPL31 RPS8 EEF2 RPL23 RPL24 RPL13A RPS6 RPL27 RPS11 RPL11 RPL4 RPS16 RPL19 RPL10A RPL18A RPL15 RPS5 RPSA RPS4X RPS27A RPL6 RPL13 RPL7A RPL18 RPL5 RPL9 RPL12 FAU RPL7 RPLP1 RPLP0 RPL30 RPL21 RPS3 RPL3
702	37	RPS15A RPL14 RPL31 RPS8 EEF2 RPL23 RPL24 RPS23 RPS6 RPS11 RPL11 UBA52 RPL4 RPS16 RPS12 RPL19 RPL10A RPL18A RPL15 RPS5 RPSA RPS27A RPL6 RPL18 RPL5 RPL9 RPL12 FAU RPS21 RPS2 RACK1 RPL7 RPS19 RPS24 RPLP0 RPL21 RPS3
703	37	RPS15A RPL14 RPL31 RPS8 EEF2 RPL23 RPS23 RPS6 RPS11 RPL11 RPL4 RPS16 RPS12 RPL19 RPL10A RPL18A RPL15 RPS5 RPSA RPS27A RPL6 RPL18 RPL5 RPL9 RPL12 FAU RPS26 RPS2 RACK1 RPL7 RPS19 RPS24 RPS7 RPLP0 RPL21 RPS3 RPL3
704	37	RPS15A RPL14 RPS8 EEF2 RPL23 RPL24 RPS23 RPS6 RPL27 RPS11 RPL11 RPL4 RPS16 RPL19 RPL10A RPL18A RPL15 RPS5 RPSA RPS4X RPS27A RPL6 RPL13 RPL7A RPL18 RPL5 RPL9 RPL12 FAU RPS20 RPS21 RPS2 RACK1 RPL7 RPLP0 RPL21 RPS3
705	37	RPS15A RPL14 RPS8 EEF2 RPL23 RPS23 RPS6 RPS11 RPL11 RPL4 RPS16 RPS12 RPL19 RPL10A RPS28 RPL15 RPS5 RPSA RPS27A RPL6 RPL18 RPS3A RPL5 RPL9 RPL12 FAU RPS20 RPS21 RPS2 RACK1 RPL7 RPS19 RPS24 RPS7 RPLP0 RPL21 RPS3
706	37	RPS15A RPL14 RPL31 RPS8 EEF2 RPL23 RPS23 RPS6 RPS11 RPL11 RPL4 RPS16 RPS12 RPL19 RPL10A RPL18A RPL15 RPS5 RPSA RPS27A RPL6 RPL18 RPL5 RPL9 RPL12 FAU RPS2 RPL7 RPS19 RPS24 RPS7 RPLP1 RPLP0 RPL21 RPS13 RPS3 RPL3
707	37	RPL14 RPL31 RPL32 RPS8 EEF2 RPL23 RPL35 RPS23 RPS6 RPL27 RPL11 RPL4 RPS16 RPS12 RPL19 RPL10A RPL18A RPL15 RPS5 RPSA RPS4X RPS27A RPL6 RPL13 RPL18 RPL5 RPL9 RPL12 FAU RPL7 RPS24 RPS7 RPLP1 RPLP0 RPL30 RPL21 RPL3
708	37	RPL14 RPL31 RPS8 EEF2 RPL23 RPL8 RPL13A RPL35 RPS6 RPL27 RPS11 RPL11 RPL4 RPS16 RPS12 RPL19 RPL10A RPL18A RPL15 RPS5 RPSA RPS27A RPL6 RPL13 RPL18 RPL5 RPL9 RPL12 FAU RPL7 RPS24 RPS7 RPLP1 RPLP0 RPL30 RPL21 RPL3
709	37	RPL14 RPL31 RPS8 EEF2 RPL23 RPL13A RPL35 RPS6 RPL27 RPLP2 RPS11 RPL11 RPL4 RPS16 RPS12 RPL19 RPL10A RPL18A RPL15 RPS5 RPSA RPS27A RPL6 RPL13 RPL18 RPL5 RPL9 RPL12 FAU RPL7 RPS24 RPS7 RPLP1 RPLP0 RPL30 RPL21 RPL3
710	37	RPS15A RPL14 RPS8 EEF2 RPL23 RPS23 RPS6 RPS11 RPL11 RPL4 RPS16 RPS12 RPL19 RPL10A RPL18A RPL15 RPS5 RPSA RPS4X RPS27A RPL6 RPL18 RPL5 RPL9 RPL12 FAU RPS20 RPS2 RACK1 RPL7 RPS19 RPS24 RPS7 RPLP0 RPL21 RPS3 RPL3
711	37	RPL23A RPS15A RPL14 RPS8 EEF2 RPL23 RPL24 RPS23 RPS6 RPL27 RPS11 RPL11 RPL4 RPS16 RPL19 RPL10A RPL18A RPL15 RPS5 RPSA RPS27A RPL6 RPL13 RPL7A RPL18 RPL5 RPL9 RPL12 FAU RPS20 RPS21 RPS2 RACK1 RPL7 RPLP0 RPL21 RPS3
712	37	RPL23A RPL14 RPL31 RPL32 RPS8 EEF2 RPL23 RPL13A RPL35 RPS6 RPL27 RPL11 RPL4 RPS16 RPS12 RPL19 RPL10A RPL18A RPL15 RPS5 RPSA RPS27A RPL6 RPL13 RPL18 RPL5 RPL9 RPL12 FAU RACK1 RPL7 RPS24 RPS7 RPLP0 RPL30 RPL21 RPL3
713	37	RPL14 RPL31 RPS8 EEF2 RPL23 RPL13A RPL35 RPS6 RPL27 RPS11 RPL11 RPL4 RPS16 RPS12 RPL19 RPL10A RPL18A RPL15 RPS5 RPSA RPS4X RPS27A RPL6 RPL13 RPL18 RPL5 RPL9 RPL12 FAU RACK1 RPL7 RPS24 RPS7 RPLP0 RPL30 RPL21 RPL3
714	37	RPS15A RPL14 RPL31 RPL32 RPS8 EEF2 RPL23 RPL13A RPS6 RPL27 RPL11 RPL4 RPS16 RPL19 RPL10A RPL18A RPL15 RPS5 RPSA RPS27A RPL6 RPL13 RPL7A RPL18 RPL10L RPL5 RPL9 RPL12 FAU RACK1 RPL7 RPS7 RPLP0 RPL30 RPL21 RPS3 RPL3
715	37	RPL23A RPS15A RPL14 RPL31 RPS8 EEF2 RPL23 RPS23 RPS6 RPS11 RPL11 RPL4 RPS16 RPS12 RPL19 RPL10A RPL18A RPL15 RPS5 RPSA RPS27A RPL6 RPL18 RPL5 RPL9 RPL12 FAU RPS2 RPL7 RPS19 RPS24 RPS7 RPLP1 RPLP0 RPL21 RPS3 RPL3
716	37	RPL14 RPL31 RPS8 EEF2 RPL23 RPL24 RPL13A RPL35 RPS6 RPL27 RPS11 RPL11 RPL4 RPS16 RPS12 RPL19 RPL10A RPL18A RPL15 RPS5 RPSA RPS27A RPL6 RPL13 RPL18 RPS3A RPL5 RPL9 RPL12 FAU RACK1 RPL7 RPS24 RPLP0 RPL30 RPL21 RPL3
717	37	RPS15A RPL14 RPL31 EEF2 RPL23 RPL13A RPS6 RPL27 RPLP2 RPS11 RPL11 RPL4 RPS16 RPS12 RPL19 RPL10A RPL18A RPL15 RPS5 RPS27A RPL6 RPL13 RPL18 RPL5 RPL9 RPL12 FAU RPL7 RPL26 RPS24 RPS7 RPLP1 RPLP0 RPL30 RPL21 RPS3 RPL3
718	37	RPS15A RPL14 RPL31 RPL32 RPS8 EEF2 RPL23 RPL24 RPL13A RPS6 RPL27 RPL11 RPL4 RPS16 RPL19 RPL10A RPL18A RPL15 RPS5 RPSA RPS27A RPL6 RPL13 RPL7A RPL18 RPS3A RPL5 RPL9 RPL12 FAU RACK1 RPL7 RPLP0 RPL30 RPL21 RPS3 RPL3
719	37	RPS15A RPL14 RPL31 RPL32 RPS8 RPL23 RPL24 RPS23 RPS6 RPL27 RPL11 RPL4 RPS16 RPL19 RPL10A RPL18A RPL15 RPS5 RPSA RPS27A RPL6 RPL13 RPL7A RPL18 RPL5 RPL9 RPL12 FAU RPS2 RPL37A RPL7 RPLP1 RPLP0 RPL30 RPL21 RPS3 RPL3
720	37	RPL14 RPL31 RPL32 RPS8 EEF2 RPL23 RPL35 RPS23 RPS6 RPL27 RPL11 RPL4 RPS16 RPS12 RPL19 RPL10A RPL18A RPL15 RPS5 RPSA RPS27A RPL6 RPL13 RPL18 RPS3A RPL5 RPL9 RPL12 FAU RPL7 RPS24 RPS7 RPLP1 RPLP0 RPL30 RPL21 RPL3
721	37	RPS15A RPL14 RPL31 RPL32 EEF2 RPL23 RPL13A RPS6 RPL27 RPL11 RPL4 RPS16 RPS12 RPL19 RPL10A RPL18A RPL15 RPS5 RPS27A RPL6 RPL13 RPL18 RPL5 RPL9 RPL12 FAU RPL7 RPL26 RPS24 RPS7 RPLP1 RPLP0 RPL30 RPL21 RPS13 RPS3 RPL3
722	37	RPS15A RPL14 RPL31 EEF2 RPL23 RPL13A RPS6 RPL27 RPS11 RPL11 RPL4 RPS16 RPS12 RPL19 RPL10A RPL18A RPL15 RPS5 RPS27A RPL6 RPL13 RPL18 RPS3A RPL5 RPL9 RPL12 FAU RPL7 RPL26 RPS24 RPS7 RPLP1 RPLP0 RPL30 RPL21 RPS3 RPL3
723	37	RPL14 RPL31 RPL32 RPS8 EEF2 RPL23 RPL24 RPL35 RPS23 RPS6 RPL27 RPL11 RPL4 RPS16 RPS12 RPL19 RPL10A RPL18A RPL15 RPS5 RPSA RPS27A RPL6 RPL13 RPL18 RPS3A RPL5 RPL9 RPL12 FAU RPL7 RPS24 RPLP1 RPLP0 RPL30 RPL21 RPL3
724	37	RPS15A RPL14 RPL31 RPS8 RPL23 RPS23 RPS6 RPL27 RPS11 RPL11 RPL4 RPS16 RPL19 RPL10A RPL18A RPL15 RPS5 RPSA RPS27A RPL6 RPL13 RPL7A RPL18 RPL5 RPL9 RPL12 FAU RPS21 RPS2 RACK1 RPL37A RPL7 RPS7 RPLP0 RPL30 RPL21 RPS3
725	37	RPL14 RPL31 RPL32 RPS8 EEF2 RPL23 RPL8 RPL24 RPL13A RPL35 RPS6 RPL27 RPL11 RPL4 RPS16 RPS12 RPL19 RPL10A RPL18A RPL15 RPS5 RPSA RPS27A RPL6 RPL13 RPL18 RPL5 RPL9 RPL12 FAU RACK1 RPL7 RPS24 RPLP0 RPL30 RPL21 RPL3
726	37	RPS15A RPL14 RPL31 RPS8 EEF2 RPL23 RPS23 RPS6 RPS11 RPL11 RPL4 RPS16 RPS12 RPL19 RPL10A RPL18A RPL15 RPS5 RPSA RPS27A RPL6 RPL18 RPL5 RPL9 RPL12 FAU RPS2 RPL7 RPS19 RPS24 RPS7 RPLP1 RPLP0 RPL17 RPL21 RPS3 RPL3
727	37	RPS15A RPL14 RPS8 EEF2 RPL23 RPL24 RPS23 RPS6 RPS11 RPL11 RPL4 RPS16 RPS12 RPL19 RPL10A RPS28 RPL15 RPS5 RPSA RPS27A RPL6 RPL18 RPL5 RPL9 RPL12 FAU RPS20 RPS21 RPS2 RACK1 RPL7 RPS19 RPS24 RPLP0 RPL21 RPS13 RPS3
728	37	RPS15A RPL14 RPS8 RPL23 RPS23 RPS6 RPL27 RPS11 RPL11 RPL4 RPS16 RPS12 RPL19 RPL10A RPL18A RPL15 RPS5 RPSA RPS27A RPL6 RPL13 RPL18 RPL5 RPL9 RPL12 FAU RPS20 RPS2 RACK1 RPL37A RPL7 RPS24 RPS7 RPLP0 RPL21 RPS3 RPL3
729	37	RPS15A RPL14 RPS8 EEF2 RPL23 RPS23 RPS6 RPL27 RPS11 RPL11 RPL4 RPS16 RPL19 RPL10A RPL18A RPL15 RPS5 RPSA RPS27A RPL6 RPL13 RPL7A RPL18 RPS3A RPL5 RPL9 RPL12 FAU RPS20 RPS2 RACK1 RPL7 RPS7 RPLP0 RPL21 RPS3 RPL3
730	37	RPS15A RPL14 RPL31 RPL32 RPS8 EEF2 RPL23 RPL13A RPS6 RPL27 RPL11 RPL4 RPS16 RPL19 RPL10A RPL18A RPL15 RPS5 RPSA RPS4X RPS27A RPL6 RPL13 RPL7A RPL18 RPL5 RPL9 RPL12 FAU RACK1 RPL7 RPS7 RPLP0 RPL30 RPL21 RPS3 RPL3
731	37	RPS15A RPL14 RPL31 RPS8 EEF2 RPL23 RPL24 RPS23 RPS6 RPS11 RPL11 RPL4 RPS16 RPS12 RPL19 RPL10A RPL18A RPL15 RPS5 RPSA RPS27A RPL6 RPL18 RPL10L RPL5 RPL9 RPL12 FAU RPS2 RACK1 RPL7 RPS19 RPS24 RPLP0 RPL21 RPS3 RPL3
732	37	RPL14 RPL31 RPS8 EEF2 RPL23 RPL35 RPS23 RPS6 RPL27 RPS11 RPL11 RPL4 RPS16 RPS12 RPL19 RPL10A RPL18A RPL15 RPS5 RPSA RPS27A RPL6 RPL13 RPL18 RPS3A RPL5 RPL9 RPL12 FAU RPL7 RPS24 RPS7 RPLP1 RPLP0 RPL30 RPL21 RPL3
733	37	RPS15A RPL14 RPL31 RPS14 EEF2 RPL23 RPL24 RPL13A RPS6 RPL27 RPS11 RPL11 RPL4 RPS16 RPS12 RPL19 RPL10A RPL18A RPL15 RPS5 RPS27A RPL6 RPL13 RPL18 RPL5 RPL9 RPL12 FAU RACK1 RPL7 RPL26 RPS24 RPLP0 RPL30 RPL21 RPS3 RPL3
734	37	RPL23A RPS15A RPL14 RPL32 RPS8 EEF2 RPL23 RPS23 RPS6 RPL27 RPL11 RPL4 RPS16 RPL19 RPL10A RPL18A RPL15 RPS5 RPSA RPS27A RPL6 RPL13 RPL7A RPL18 RPL5 RPL9 RPL12 FAU RPS20 RPS2 RACK1 RPL7 RPS7 RPLP0 RPL21 RPS3 RPL3
735	37	RPS15A RPL14 RPL31 RPL32 EEF2 RPL23 RPL24 RPL13A RPS6 RPL27 RPL11 RPL4 RPS16 RPS12 RPL19 RPL10A RPL18A RPL15 RPS5 RPS27A RPL6 RPL13 RPL18 RPS3A RPL5 RPL9 RPL12 FAU RACK1 RPL7 RPL26 RPS24 RPLP0 RPL30 RPL21 RPS3 RPL3
736	37	RPS15A RPL14 RPL31 RPL32 RPS8 EEF2 RPL23 RPL24 RPL13A RPS6 RPL27 RPL11 RPL4 RPS16 RPS12 RPL19 RPL10A RPL18A RPL15 RPS5 RPS27A RPL6 RPL13 RPL18 RPL5 RPL9 RPL12 FAU RPL27A RPL7 RPS24 RPLP1 RPLP0 RPL30 RPL21 RPS3 RPL3
737	37	RPS15A RPL14 RPL31 RPL32 RPS8 EEF2 RPL23 RPL24 RPL13A RPS6 RPL27 RPL11 RPL36 RPL4 RPS16 RPS12 RPL19 RPL10A RPL18A RPL15 RPS5 RPS27A RPL6 RPL13 RPL18 RPL5 RPL9 RPL12 FAU RPL7 RPS24 RPLP1 RPLP0 RPL30 RPL21 RPS3 RPL3
738	37	RPL14 RPL31 RPS8 EEF2 RPL23 RPL8 RPL24 RPL35 RPS23 RPS6 RPL27 RPS11 RPL11 RPL4 RPS16 RPS12 RPL19 RPL10A RPL18A RPL15 RPS5 RPSA RPS27A RPL6 RPL13 RPL18 RPL5 RPL9 RPL12 FAU RACK1 RPL7 RPS24 RPLP0 RPL30 RPL21 RPL3
739	37	RPS15A RPL14 RPL31 RPS8 EEF2 RPL23 RPL24 RPL13A RPS6 RPL27 RPS11 RPL11 RPL4 RPS16 RPL19 RPL10A RPL18A RPL15 RPS5 RPSA RPS27A RPL6 RPL13 RPL7A RPL18 RPL5 RPL9 RPL12 FAU RPL7 RPLP1 RPLP0 RPL17 RPL30 RPL21 RPS3 RPL3
740	37	RPL14 RPL31 RPL32 RPS8 EEF2 RPL23 RPL13A RPL35 RPS6 RPL27 RPL11 RPL4 RPS16 RPS12 RPL19 RPL10A RPL18A RPL15 RPS5 RPSA RPS27A RPL6 RPL13 RPL18 RPL5 RPL9 RPL12 FAU RPL7 RPS24 RPS7 RPLP1 RPLP0 RPL17 RPL30 RPL21 RPL3
741	37	RPS15A RPL14 RPL31 RPS8 EEF2 RPL23 RPL13A RPS6 RPL27 RPS11 RPL11 UBA52 RPL4 RPS16 RPL19 RPL10A RPL18A RPL15 RPS5 RPSA RPS27A RPL6 RPL13 RPL7A RPL18 RPL5 RPL9 RPL12 FAU RPL7 RPS7 RPLP1 RPLP0 RPL30 RPL21 RPS3 RPL3
742	37	RPS15A RPL14 RPL31 RPS8 RPL23 RPL24 RPS23 RPS6 RPL27 RPS11 RPL11 RPL4 RPS16 RPL19 RPL10A RPL18A RPL15 RPS5 RPSA RPS27A RPL6 RPL13 RPL7A RPL18 RPL5 RPL9 RPL12 FAU RPS2 RPL37A RPL7 RPLP1 RPLP0 RPL30 RPL21 RPS3 RPL3
743	37	RPL14 RPL31 RPL32 RPS8 EEF2 RPL23 RPL24 RPL13A RPL35 RPS6 RPL27 RPL11 RPL4 RPS16 RPS12 RPL19 RPL10A RPL18A RPL15 RPS5 RPSA RPS27A RPL6 RPL13 RPL18 RPL5 RPL9 RPL12 FAU RACK1 RPL7 RPS24 RPLP0 RPL17 RPL30 RPL21 RPL3
744	37	RPS15A RPL14 RPL31 RPS8 EEF2 RPL23 RPL24 RPS23 RPS6 RPS11 RPL11 UBA52 RPL4 RPS16 RPS12 RPL19 RPL10A RPL18A RPL15 RPS5 RPSA RPS27A RPL6 RPL18 RPL5 RPL9 RPL12 FAU RPS2 RACK1 RPL7 RPS19 RPS24 RPLP0 RPL21 RPS3 RPL3
745	37	RPS15A RPL14 RPL31 RPS8 EEF2 RPL23 RPL24 RPS23 RPS6 RPS11 RPL11 RPL4 RPS16 RPS12 RPL19 RPL10A RPL18A RPL15 RPS5 RPSA RPS27A RPL6 RPL18 RPL10L RPL5 RPL9 RPL12 FAU RPS21 RPS2 RPL7 RPS19 RPS24 RPLP1 RPLP0 RPL21 RPS3
746	37	RPL14 RPL31 RPS8 EEF2 RPL23 RPL24 RPL13A RPL35 RPS6 RPL27 RPS11 RPL11 RPL4 RPS16 RPS12 RPL19 RPL10A RPL18A RPL15 RPS5 RPSA RPS27A RPL6 RPL13 RPL18 RPL5 RPL9 RPL12 FAU RACK1 RPL7 RPS24 RPLP0 RPL30 RPL21 RPS13 RPL3
747	37	RPS15A RPL14 RPL31 RPL32 RPS8 EEF2 RPL23 RPL24 RPS23 RPS6 RPL27 RPL11 RPL4 RPS16 RPL19 RPL10A RPL18A RPL15 RPS5 RPS27A RPL6 RPL13 RPL7A RPL18 RPL5 RPL9 RPL12 FAU RPL27A RPS2 RACK1 RPL7 RPLP0 RPL30 RPL21 RPS3 RPL3
748	37	RPS15A RPL14 RPS14 RPS8 EEF2 RPL23 RPS23 RPS6 RPS11 RPL11 RPL4 RPS16 RPS12 RPL19 RPL10A RPS28 RPL15 RPS5 RPSA RPS27A RPL6 RPL18 RPL5 RPL9 RPL12 FAU RPS20 RPS21 RPS2 RACK1 RPL7 RPS19 RPS24 RPS7 RPLP0 RPL21 RPS3
749	37	RPS15A RPL14 RPS8 EEF2 RPL23 RPL24 RPS23 RPS6 RPL27 RPS11 RPL11 RPL4 RPS16 RPS12 RPL19 RPL10A RPL18A RPL15 RPS5 RPSA RPS27A RPL6 RPL18 RPL5 RPL9 RPL12 FAU RPS26 RPS20 RPS21 RPS2 RACK1 RPL7 RPS24 RPLP0 RPL21 RPS3
750	37	RPS15A RPL14 RPS8 EEF2 RPL23 RPS23 RPS6 RPL27 RPS11 RPL11 RPL4 RPS16 RPS12 RPL19 RPL10A RPL18A RPL15 RPS5 RPSA RPS27A RPL6 RPL18 RPL5 RPL9 RPL12 FAU RPS26 RPS20 RPS2 RACK1 RPL7 RPS24 RPS7 RPLP0 RPL21 RPS3 RPL3
751	37	RPL14 RPL31 RPL32 RPS8 EEF2 RPL23 RPL35 RPS23 RPS6 RPL27 RPL11 UBA52 RPL4 RPS16 RPS12 RPL19 RPL10A RPL18A RPL15 RPS5 RPSA RPS27A RPL6 RPL13 RPL18 RPL5 RPL9 RPL12 FAU RPL7 RPS24 RPS7 RPLP1 RPLP0 RPL30 RPL21 RPL3
752	37	RPL14 RPL31 RPS8 EEF2 RPL23 RPL35 RPS23 RPS6 RPL27 RPS11 RPL11 UBA52 RPL4 RPS16 RPS12 RPL19 RPL10A RPL18A RPL15 RPS5 RPSA RPS27A RPL6 RPL13 RPL18 RPL5 RPL9 RPL12 FAU RACK1 RPL7 RPS24 RPS7 RPLP0 RPL30 RPL21 RPL3
753	37	RPL23A RPS15A RPL14 RPL31 RPL32 EEF2 RPL23 RPL13A RPS6 RPL27 RPL11 RPL4 RPS16 RPS12 RPL19 RPL10A RPL18A RPL15 RPS5 RPS27A RPL6 RPL13 RPL18 RPL5 RPL9 RPL12 FAU RPL7 RPL26 RPS24 RPS7 RPLP1 RPLP0 RPL30 RPL21 RPS3 RPL3
754	37	RPS15A RPL14 RPL32 RPS8 EEF2 RPL23 RPL24 RPS23 RPS6 RPL27 RPL11 RPL4 RPS16 RPL19 RPL10A RPL18A RPL15 RPS5 RPSA RPS27A RPL6 RPL13 RPL7A RPL18 RPS3A RPL5 RPL9 RPL12 FAU RPS20 RPS2 RACK1 RPL7 RPLP0 RPL21 RPS3 RPL3
755	37	RPL14 RPL31 RPL32 RPS8 EEF2 RPL23 RPL35 RPS23 RPS6 RPL27 RPL11 RPL4 RPS16 RPS12 RPL19 RPL10A RPL18A RPL15 RPS5 RPSA RPS27A RPL6 RPL13 RPL18 RPL5 RPL9 RPL12 FAU RPL7 RPS24 RPS7 RPLP1 RPLP0 RPL30 RPL21 RPS13 RPL3
756	37	RPS15A RPL14 RPL31 RPS8 EEF2 RPL23 RPL13A RPS6 RPL27 RPS11 RPL11 RPL4 RPS16 RPL19 RPL10A RPL18A RPL15 RPS5 RPSA RPS27A RPL6 RPL13 RPL7A RPL18 RPL5 RPL9 RPL12 FAU RPL7 RPS7 RPLP1 RPLP0 RPL30 RPL21 RPS13 RPS3 RPL3
757	37	RPS15A RPL14 RPL31 RPL32 RPS8 EEF2 RPL23 RPL24 RPL13A RPS6 RPL27 RPL11 RPL4 RPS16 RPL19 RPL10A RPL18A RPL15 RPS5 RPSA RPS27A RPL6 RPL13 RPL7A RPL18 RPL5 RPL9 RPL12 FAU RPL7 RPLP1 RPLP0 RPL30 RPL21 RPS13 RPS3 RPL3
758	37	RPS15A RPL14 RPL31 RPS8 EEF2 RPL23 RPL24 RPS23 RPS6 RPS11 RPL11 RPL4 RPS16 RPS12 RPL19 RPL10A RPL18A RPL15 RPS5 RPSA RPS27A RPL6 RPL18 RPL10L RPL5 RPL9 RPL12 FAU RPS2 RPL7 RPS19 RPS24 RPLP1 RPLP0 RPL21 RPS3 RPL3
759	37	RPL23A RPS15A RPL14 RPL31 RPS8 EEF2 RPL23 RPL24 RPL13A RPS6 RPL27 RPS11 RPL11 RPL4 RPS16 RPL19 RPL10A RPL18A RPL15 RPS5 RPSA RPS27A RPL6 RPL13 RPL7A RPL18 RPL5 RPL9 RPL12 FAU RACK1 RPL7 RPLP0 RPL30 RPL21 RPS3 RPL3
760	37	RPL14 RPL31 RPL32 RPS8 EEF2 RPL23 RPL24 RPL35 RPS23 RPS6 RPL27 RPL11 UBA52 RPL4 RPS16 RPS12 RPL19 RPL10A RPL18A RPL15 RPS5 RPSA RPS27A RPL6 RPL13 RPL18 RPL5 RPL9 RPL12 FAU RPL7 RPS24 RPLP1 RPLP0 RPL30 RPL21 RPL3
761	37	RPL23A RPS15A RPL14 RPL31 RPS8 EEF2 RPL23 RPS23 RPS6 RPS11 RPL11 RPL4 RPS16 RPS12 RPL19 RPL10A RPL18A RPL15 RPS5 RPSA RPS27A RPL6 RPL18 RPL5 RPL9 RPL12 FAU RPS2 RACK1 RPL7 RPS19 RPS24 RPS7 RPLP0 RPL21 RPS3 RPL3
762	37	RPL23A RPS15A RPL14 RPS8 RPL23 RPS23 RPS6 RPS11 RPL11 RPL4 RPS16 RPS12 RPL19 RPL10A RPS28 RPL15 RPS5 RPSA RPS27A RPL6 RPL18 RPL5 RPL9 RPL12 FAU RPS20 RPS21 RPS2 RACK1 RPL7 RPS19 RPS24 RPS7 RPLP0 RPL21 RPS27L RPS3
763	37	RPS15A RPL14 RPL31 RPL32 EEF2 RPL23 RPS23 RPS6 RPL27 RPL11 RPL4 RPS16 RPS12 RPL19 RPL10A RPL18A RPL15 RPSA RPS27A RPL6 RPL13 RPL18 RPL5 RPL9 RPL12 FAU RPS2 RPL7 RPS24 RPS7 RPLP1 RPLP0 RPL30 RPL21 RPS3 RPL29 RPL3
764	37	RPS15A RPL14 RPS8 RPL23 RPS23 RPS6 RPS11 RPL11 RPL4 RPS16 RPS12 RPL19 RPL10A RPS28 RPL15 RPS5 RPSA RPS27A RPL6 RPL18 RPL5 RPL9 RPL12 FAU RPS20 RPS21 RPS2 RACK1 RPL37A RPL7 RPS19 RPS24 RPS7 RPLP0 RPL21 RPS27L RPS3
765	37	RPS15A RPL14 RPS8 RPL23 RPL24 RPS23 RPS6 RPS11 RPL11 RPL4 RPS16 RPS12 RPL19 RPL10A RPS28 RPL15 RPS5 RPSA RPS27A RPL6 RPL13 RPL18 RPS3A RPL5 RPL9 RPL12 FAU RPS20 RPS21 RPS2 RACK1 RPL7 RPS24 RPLP0 RPL21 RPS27L RPS3
766	37	RPL14 RPL31 RPL32 RPS8 EEF2 RPL23 RPL13A RPL35 RPS6 RPL27 RPL11 RPL4 RPS16 RPS12 RPL19 RPL10A RPL18A RPL15 RPS5 RPSA RPS27A RPL6 RPL13 RPL18 RPL5 RPL9 RPL12 FAU RACK1 RPL7 RPS24 RPS7 RPLP0 RPL17 RPL30 RPL21 RPL3
767	37	RPS15A RPL14 RPL31 RPL32 RPS8 EEF2 RPL23 RPL13A RPS6 RPL27 RPL11 RPL36 RPL4 RPS16 RPS12 RPL19 RPL10A RPL18A RPL15 RPS5 RPS27A RPL6 RPL13 RPL18 RPL5 RPL9 RPL12 FAU RPL7 RPS24 RPS7 RPLP1 RPLP0 RPL30 RPL21 RPS3 RPL3
768	37	RPL23A RPS15A RPL14 RPS8 EEF2 RPL23 RPL24 RPS23 RPS6 RPL27 RPS11 RPL11 RPL4 RPS16 RPL19 RPL10A RPL18A RPL15 RPS5 RPSA RPS27A RPL6 RPL13 RPL7A RPL18 RPL5 RPL9 RPL12 FAU RPS20 RPS2 RACK1 RPL7 RPLP0 RPL21 RPS3 RPL3
769	37	RPS15A RPL14 RPS14 RPS8 EEF2 RPL23 RPS23 RPS6 RPL27 RPS11 RPL11 RPL4 RPS16 RPL19 RPL10A RPL18A RPL15 RPS5 RPSA RPS27A RPL6 RPL13 RPL7A RPL18 RPL5 RPL9 RPL12 FAU RPS20 RPS21 RPS2 RACK1 RPL7 RPS7 RPLP0 RPL21 RPS3
770	37	RPL14 RPL31 RPL32 RPS8 EEF2 RPL23 RPL13A RPL35 RPS6 RPL27 RPL11 RPL4 RPS16 RPS12 RPL19 RPL10A RPL18A RPL15 RPS5 RPSA RPS27A RPL6 RPL13 RPL18 RPS3A RPL5 RPL9 RPL12 FAU RACK1 RPL7 RPS24 RPS7 RPLP0 RPL30 RPL21 RPL3
771	37	RPL14 RPL31 RPS8 EEF2 RPL23 RPL8 RPL13A RPL35 RPS6 RPL27 RPS11 RPL11 RPL4 RPS16 RPS12 RPL19 RPL10A RPL18A RPL15 RPS5 RPSA RPS27A RPL6 RPL13 RPL18 RPL5 RPL9 RPL12 FAU RACK1 RPL7 RPS24 RPS7 RPLP0 RPL30 RPL21 RPL3
772	37	RPS15A RPL14 RPL31 RPS14 EEF2 RPL23 RPL13A RPS6 RPL27 RPS11 RPL11 RPL4 RPS16 RPS12 RPL19 RPL10A RPL18A RPL15 RPS5 RPS27A RPL6 RPL13 RPL18 RPL5 RPL9 RPL12 FAU RPL7 RPL26 RPS24 RPS7 RPLP1 RPLP0 RPL30 RPL21 RPS3 RPL3
773	37	RPL14 RPL31 RPS8 EEF2 RPL23 RPL24 RPL13A RPL35 RPS6 RPL27 RPS11 RPL11 RPL4 RPS16 RPS12 RPL19 RPL10A RPL18A RPL15 RPS5 RPSA RPS27A RPL6 RPL13 RPL18 RPL5 RPL9 RPL12 FAU RPL7 RPS24 RPLP1 RPLP0 RPL30 RPL21 RPS13 RPL3
774	37	RPS15A RPL14 RPL31 EEF2 RPL23 RPL24 RPL13A RPS6 RPL27 RPS11 RPL11 RPL4 RPS16 RPS12 RPL19 RPL10A RPL18A RPL15 RPS5 RPS27A RPL6 RPL13 RPL18 RPS3A RPL5 RPL9 RPL12 FAU RACK1 RPL7 RPL26 RPS24 RPLP0 RPL30 RPL21 RPS3 RPL3
775	37	RPL23A RPS15A RPL14 RPL31 RPL32 EEF2 RPL23 RPL24 RPL13A RPS6 RPL27 RPL11 RPL4 RPS16 RPS12 RPL19 RPL10A RPL18A RPL15 RPS5 RPS27A RPL6 RPL13 RPL18 RPL5 RPL9 RPL12 FAU RPL7 RPL26 RPS24 RPLP1 RPLP0 RPL30 RPL21 RPS3 RPL3
776	37	RPS15A RPL14 RPL31 RPL32 EEF2 RPL23 RPL24 RPL13A RPS6 RPL27 RPL11 RPL4 RPS16 RPS12 RPL19 RPL10A RPL18A RPL15 RPS5 RPS27A RPL6 RPL13 RPL18 RPL5 RPL9 RPL12 FAU RPL27A RACK1 RPL7 RPL26 RPS24 RPLP0 RPL30 RPL21 RPS3 RPL3
777	37	RPS15A RPL14 RPL31 RPL32 RPS8 EEF2 RPL23 RPL24 RPL13A RPS6 RPL27 RPL11 RPL36 RPL4 RPS16 RPS12 RPL19 RPL10A RPL18A RPL15 RPS5 RPS27A RPL6 RPL13 RPL18 RPL5 RPL9 RPL12 FAU RACK1 RPL7 RPS24 RPLP0 RPL30 RPL21 RPS3 RPL3
778	37	UBC RPS15A RPL14 RPL32 RPS8 EEF2 RPL23 RPL24 RPS23 RPS6 RPL27 RPL11 RPL4 RPS16 RPS12 RPL19 RPL10A RPL18A RPL15 RPS5 RPSA RPS27A RPL6 RPL13 RPL18 RPL5 RPL9 RPL12 RPS20 RPS2 RACK1 RPL7 RPS24 RPLP0 RPL21 RPS3 RPL3
779	37	RPS15A RPL14 RPL31 RPS8 EEF2 RPL23 RPL24 RPL13A RPS6 RPL27 RPS11 RPL11 RPL36 RPL4 RPS16 RPS12 RPL19 RPL10A RPL18A RPL15 RPS5 RPS27A RPL6 RPL13 RPL18 RPL5 RPL9 RPL12 FAU RACK1 RPL7 RPS24 RPLP0 RPL30 RPL21 RPS3 RPL3
780	37	RPL14 RPL31 RPS8 EEF2 RPL23 RPL13A RPL35 RPS6 RPL27 RPS11 RPL11 RPL4 RPS16 RPS12 RPL19 RPL10A RPL18A RPL15 RPS5 RPSA RPS27A RPL6 RPL13 RPL18 RPL5 RPL9 RPL12 FAU RACK1 RPL7 RPS24 RPS7 RPLP0 RPL30 RPL21 RPS13 RPL3
781	37	RPS15A RPL14 RPL31 RPL32 EEF2 RPL23 RPL13A RPS6 RPL27 RPL11 RPL4 RPS16 RPS12 RPL19 RPL10A RPL18A RPL15 RPS5 RPS4X RPS27A RPL6 RPL13 RPL18 RPL5 RPL9 RPL12 FAU RPL7 RPL26 RPS24 RPS7 RPLP1 RPLP0 RPL30 RPL21 RPS3 RPL3
782	37	RPS15A RPL14 RPL31 EEF2 RPL23 RPL24 RPL13A RPS6 RPL27 RPS11 RPL11 RPL4 RPS16 RPS12 RPL19 RPL10A RPL18A RPL15 RPS5 RPS27A RPL6 RPL13 RPL18 RPL10L RPL5 RPL9 RPL12 FAU RPL7 RPL26 RPS24 RPLP1 RPLP0 RPL30 RPL21 RPS3 RPL3
783	37	RPS15A RPL14 RPL31 RPS8 EEF2 RPL23 RPL24 RPL13A RPS6 RPL27 RPS11 RPL11 RPL4 RPS16 RPL19 RPL10A RPL18A RPL15 RPS5 RPSA RPS27A RPL6 RPL13 RPL7A RPL18 RPL5 RPL9 RPL12 FAU RPL7 RPLP1 RPLP0 RPL30 RPL21 RPS13 RPS3 RPL3
784	37	RPS15A RPL14 RPL31 EEF2 RPL23 RPL13A RPS6 RPL27 RPS11 RPL11 RPL4 RPS16 RPS12 RPL19 RPL10A RPL18A RPL15 RPS5 RPS27A RPL6 RPL13 RPL18 RPL5 RPL9 RPL12 FAU RACK1 RPL7 RPL26 RPS24 RPS7 RPLP0 RPL30 RPL21 RPS13 RPS3 RPL3
785	37	RPS15A RPL14 RPL31 RPS8 EEF2 RPL23 RPS23 RPS6 RPS11 RPL11 RPL4 RPS16 RPS12 RPL19 RPL10A RPL18A RPL15 RPS5 RPSA RPS27A RPL6 RPL18 RPL5 RPL9 RPL12 FAU RPS26 RPS21 RPS2 RPL7 RPS19 RPS24 RPS7 RPLP1 RPLP0 RPL21 RPS3
786	37	RPL14 RPL31 RPL32 RPS8 EEF2 RPL23 RPL13A RPL35 RPS6 RPL27 RPL11 UBA52 RPL4 RPS16 RPS12 RPL19 RPL10A RPL18A RPL15 RPS5 RPSA RPS27A RPL6 RPL13 RPL18 RPL5 RPL9 RPL12 FAU RACK1 RPL7 RPS24 RPS7 RPLP0 RPL30 RPL21 RPL3
787	37	RPL14 RPL31 RPS8 EEF2 RPL23 RPL24 RPL13A RPL35 RPS6 RPL27 RPS11 RPL11 RPL4 RPS16 RPS12 RPL19 RPL10A RPL18A RPL15 RPS5 RPSA RPS27A RPL6 RPL13 RPL18 RPL5 RPL9 RPL12 FAU RACK1 RPL7 RPS24 RPLP0 RPL17 RPL30 RPL21 RPL3
788	37	RPS15A RPL14 RPS8 EEF2 RPL23 RPS23 RPS6 RPS11 RPL11 RPL4 RPS16 RPS12 RPL19 RPL10A RPS28 RPL15 RPS5 RPSA RPS4X RPS27A RPL6 RPL18 RPL5 RPL9 RPL12 FAU RPS20 RPS21 RPS2 RACK1 RPL7 RPS19 RPS24 RPS7 RPLP0 RPL21 RPS3
789	37	RPS15A RPL14 RPS14 RPS8 EEF2 RPL23 RPL24 RPS23 RPS6 RPS11 RPL11 RPL4 RPS16 RPS12 RPL19 RPL10A RPL18A RPL15 RPS5 RPSA RPS27A RPL6 RPL18 RPL5 RPL9 RPL12 FAU RPS20 RPS21 RPS2 RACK1 RPL7 RPS19 RPS24 RPLP0 RPL21 RPS3
790	37	RPS15A RPL14 RPL31 RPL32 EEF2 RPL23 RPL24 RPL13A RPS6 RPL27 RPL11 RPL4 RPS16 RPS12 RPL19 RPL10A RPL18A RPL15 RPS5 RPS27A RPL6 RPL13 RPL18 RPL5 RPL9 RPL12 FAU RPL27A RPL7 RPL26 RPS24 RPLP1 RPLP0 RPL30 RPL21 RPS3 RPL3
791	37	RPS15A RPL14 RPL31 RPS8 EEF2 RPL23 RPS23 RPS6 RPS11 RPL11 RPL4 RPS16 RPS12 RPL19 RPL10A RPL18A RPL15 RPS5 RPSA RPS4X RPS27A RPL6 RPL18 RPL5 RPL9 RPL12 FAU RPS2 RPL7 RPS19 RPS24 RPS7 RPLP1 RPLP0 RPL21 RPS3 RPL3
792	37	RPL14 RPL31 RPL32 RPS8 EEF2 RPL23 RPL13A RPL35 RPS6 RPL27 RPL11 RPL4 RPS16 RPS12 RPL19 RPL10A RPL18A RPL15 RPS5 RPSA RPS27A RPL6 RPL13 RPL18 RPL5 RPL9 RPL12 FAU RACK1 RPL7 RPS24 RPS7 RPLP0 RPL30 RPL21 RPS13 RPL3
793	37	RPS15A RPL14 RPL31 RPL32 RPS8 RPL23 RPS23 RPS6 RPL27 RPL11 RPL4 RPS16 RPL19 RPL10A RPL18A RPL15 RPS5 RPSA RPS27A RPL6 RPL13 RPL7A RPL18 RPL5 RPL9 RPL12 FAU RPS2 RPL37A RPL7 RPS7 RPLP1 RPLP0 RPL30 RPL21 RPS3 RPL3
794	37	RPS15A RPL14 RPL32 RPS8 EEF2 RPL23 RPL24 RPS23 RPS6 RPL27 RPL11 UBA52 RPL4 RPS16 RPL19 RPL10A RPL18A RPL15 RPS5 RPSA RPS27A RPL6 RPL13 RPL7A RPL18 RPL5 RPL9 RPL12 FAU RPS20 RPS2 RACK1 RPL7 RPLP0 RPL21 RPS3 RPL3
795	37	RPL23A RPS15A RPL14 RPL31 RPS8 EEF2 RPL23 RPL24 RPS23 RPS6 RPS11 RPL11 RPL4 RPS16 RPS12 RPL19 RPL10A RPL18A RPL15 RPS5 RPSA RPS27A RPL6 RPL18 RPL5 RPL9 RPL12 FAU RPS2 RACK1 RPL7 RPS19 RPS24 RPLP0 RPL21 RPS3 RPL3
796	37	RPL14 RPL31 RPL32 RPS8 EEF2 RPL23 RPL24 RPL13A RPL35 RPS6 RPL27 RPL11 RPL4 RPS16 RPS12 RPL19 RPL10A RPL18A RPL15 RPS5 RPSA RPS4X RPS27A RPL6 RPL13 RPL18 RPL5 RPL9 RPL12 FAU RACK1 RPL7 RPS24 RPLP0 RPL30 RPL21 RPL3
797	37	RPL14 RPL31 RPS8 EEF2 RPL23 RPL13A RPL35 RPS6 RPL27 RPS11 RPL11 UBA52 RPL4 RPS16 RPS12 RPL19 RPL10A RPL18A RPL15 RPS5 RPSA RPS27A RPL6 RPL13 RPL18 RPL5 RPL9 RPL12 FAU RPL7 RPS24 RPS7 RPLP1 RPLP0 RPL30 RPL21 RPL3
798	37	RPS15A RPL14 RPS8 EEF2 RPL23 RPL8 RPS23 RPS6 RPL27 RPS11 RPL11 RPL4 RPS16 RPL19 RPL10A RPL18A RPL15 RPS5 RPSA RPS27A RPL6 RPL13 RPL7A RPL18 RPL5 RPL9 RPL12 FAU RPS20 RPS2 RACK1 RPL7 RPS7 RPLP0 RPL21 RPS3 RPL3
799	37	RPS15A RPL14 RPS8 EEF2 RPL23 RPL24 RPS23 RPS6 RPS11 RPL11 RPL4 RPS16 RPS12 RPL19 RPL10A RPS28 RPL15 RPS5 RPSA RPS27A RPL6 RPL13 RPL18 RPL5 RPL9 RPL12 FAU RPS20 RPS21 RPS2 RACK1 RPL7 RPS24 RPLP0 RPL17 RPL21 RPS3
800	37	RPS15A RPL14 RPS8 RPL23 RPS23 RPS6 RPS11 RPL11 RPL4 RPS16 RPS12 RPL19 RPL10A RPS28 RPL15 RPS5 RPSA RPS27A RPL6 RPL13 RPL18 RPL5 RPL9 RPL12 FAU RPS20 RPS21 RPS2 RACK1 RPL7 RPS24 RPS7 RPLP0 RPL21 RPS27L RPS13 RPS3
801	37	RPS15A RPL14 RPS8 EEF2 RPL23 RPS23 RPS6 RPS11 RPL11 RPL4 RPS16 RPS12 RPL19 RPL10A RPL18A RPL15 RPS5 RPSA RPS27A RPL6 RPL18 RPL5 RPL9 RPL12 FAU RPS20 RPS2 RACK1 RPL7 RPS19 RPS24 RPS7 RPLP0 RPL17 RPL21 RPS3 RPL3
802	37	RPS15A RPL14 RPL31 RPL32 RPS8 EEF2 RPL23 RPL24 RPL13A RPS6 RPL27 RPL11 RPL4 RPS16 RPL19 RPL10A RPL18A RPL15 RPS5 RPSA RPS27A RPL6 RPL13 RPL7A RPL18 RPL5 RPL9 RPL12 FAU RACK1 RPL7 RPLP0 RPL17 RPL30 RPL21 RPS3 RPL3
803	37	RPS15A RPL14 RPS8 EEF2 RPL23 RPS23 RPS6 RPL27 RPS11 RPL11 RPL4 RPS16 RPL19 RPL10A RPL18A RPL15 RPS5 RPSA RPS27A RPL6 RPL13 RPL7A RPL18 RPL5 RPL9 RPL12 FAU RPS20 RPS21 RPS2 RACK1 RPL7 RPS7 RPLP0 RPL17 RPL21 RPS3
804	37	RPS15A RPL14 RPL31 RPL32 EEF2 RPL23 RPL24 RPL13A RPS6 RPL27 RPL11 RPL36 RPL4 RPS16 RPS12 RPL19 RPL10A RPL18A RPL15 RPS5 RPS27A RPL6 RPL13 RPL18 RPL5 RPL9 RPL12 FAU RACK1 RPL7 RPL26 RPS24 RPLP0 RPL30 RPL21 RPS3 RPL3
805	37	RPS15A RPL14 RPL31 RPS8 EEF2 RPL23 RPL24 RPL13A RPS6 RPL27 RPS11 RPL11 RPL4 RPS16 RPL19 RPL10A RPL18A RPL15 RPS5 RPSA RPS27A RPL6 RPL13 RPL7A RPL18 RPS3A RPL5 RPL9 RPL12 FAU RPL7 RPLP1 RPLP0 RPL30 RPL21 RPS3 RPL3
806	37	RPS15A RPL14 RPS8 RPL23 RPL24 RPS23 RPS6 RPL27 RPS11 RPL11 RPL4 RPS16 RPS12 RPL19 RPL10A RPL18A RPL15 RPS5 RPSA RPS27A RPL6 RPL13 RPL18 RPL5 RPL9 RPL12 FAU RPS20 RPS2 RACK1 RPL37A RPL7 RPS24 RPLP0 RPL21 RPS3 RPL3
807	37	RPS15A RPL14 RPL31 RPL32 RPS8 EEF2 RPL23 RPL13A RPS6 RPL27 RPL11 UBA52 RPL4 RPS16 RPL19 RPL10A RPL18A RPL15 RPS5 RPSA RPS27A RPL6 RPL13 RPL7A RPL18 RPL5 RPL9 RPL12 FAU RPL7 RPS7 RPLP1 RPLP0 RPL30 RPL21 RPS3 RPL3
808	37	RPL14 RPL31 RPS8 EEF2 RPL23 RPL24 RPL13A RPL35 RPS6 RPL27 RPS11 RPL11 RPL4 RPS16 RPS12 RPL19 RPL10A RPL18A RPL15 RPS5 RPSA RPS27A RPL6 RPL13 RPL18 RPL10L RPL5 RPL9 RPL12 FAU RACK1 RPL7 RPS24 RPLP0 RPL30 RPL21 RPL3
809	37	RPL14 RPL31 RPS8 EEF2 RPL23 RPL35 RPS23 RPS6 RPL27 RPS11 RPL11 RPL4 RPS16 RPS12 RPL19 RPL10A RPL18A RPL15 RPS5 RPSA RPS27A RPL6 RPL13 RPL18 RPL5 RPL9 RPL12 FAU RACK1 RPL7 RPS24 RPS7 RPLP0 RPL17 RPL30 RPL21 RPL3
810	37	RPS15A RPL14 RPL32 RPS8 EEF2 RPL23 RPL8 RPL24 RPS23 RPS6 RPL27 RPL11 RPL4 RPS16 RPL19 RPL10A RPL18A RPL15 RPS5 RPSA RPS27A RPL6 RPL13 RPL7A RPL18 RPL5 RPL9 RPL12 FAU RPS20 RPS2 RACK1 RPL7 RPLP0 RPL21 RPS3 RPL3
811	37	RPS15A RPL14 RPL31 RPS8 RPL23 RPL24 RPS23 RPS6 RPL27 RPS11 RPL11 RPL4 RPS16 RPL19 RPL10A RPL18A RPL15 RPS5 RPSA RPS27A RPL6 RPL13 RPL7A RPL18 RPL5 RPL9 RPL12 FAU RPS21 RPS2 RPL37A RPL7 RPLP1 RPLP0 RPL30 RPL21 RPS3
812	37	RPL23A RPS15A RPL14 RPL31 RPS8 EEF2 RPL23 RPL24 RPS23 RPS6 RPS11 RPL11 RPL4 RPS16 RPS12 RPL19 RPL10A RPL18A RPL15 RPS5 RPSA RPS27A RPL6 RPL18 RPL5 RPL9 RPL12 FAU RPS2 RPL7 RPS19 RPS24 RPLP1 RPLP0 RPL21 RPS3 RPL3
813	37	RPS15A RPL14 RPS8 EEF2 RPL23 RPL24 RPS23 RPS6 RPL27 RPS11 RPL11 RPL4 RPS16 RPL19 RPL10A RPL18A RPL15 RPS5 RPSA RPS27A RPL6 RPL13 RPL7A RPL18 RPL5 RPL9 RPL12 FAU RPS20 RPS2 RACK1 RPL7 RPLP0 RPL21 RPS13 RPS3 RPL3
814	37	RPS15A RPL14 RPS8 EEF2 RPL23 RPS23 RPS6 RPS11 RPL11 RPL4 RPS16 RPS12 RPL19 RPL10A RPS28 RPL15 RPS5 RPSA RPS27A RPL6 RPL18 RPL5 RPL9 RPL12 FAU RPS26 RPS20 RPS21 RPS2 RACK1 RPL7 RPS19 RPS24 RPS7 RPLP0 RPL21 RPS3
815	37	RPS15A RPL14 RPL31 RPL32 EEF2 RPL23 RPL13A RPS6 RPL27 RPL11 UBA52 RPL4 RPS16 RPS12 RPL19 RPL10A RPL18A RPL15 RPS5 RPS27A RPL6 RPL13 RPL18 RPL5 RPL9 RPL12 FAU RACK1 RPL7 RPL26 RPS24 RPS7 RPLP0 RPL30 RPL21 RPS3 RPL3
816	37	RPS15A RPL14 RPL31 RPL32 RPS8 EEF2 RPL23 RPL13A RPS6 RPL27 RPL11 RPL36 RPL4 RPS16 RPS12 RPL19 RPL10A RPL18A RPL15 RPS5 RPS27A RPL6 RPL13 RPL18 RPL5 RPL9 RPL12 FAU RACK1 RPL7 RPS24 RPS7 RPLP0 RPL30 RPL21 RPS3 RPL3
817	37	RPS15A RPL14 RPL31 RPS8 EEF2 RPL23 RPL13A RPS6 RPL27 RPS11 RPL11 RPL36 RPL4 RPS16 RPS12 RPL19 RPL10A RPL18A RPL15 RPS5 RPS27A RPL6 RPL13 RPL18 RPL5 RPL9 RPL12 FAU RACK1 RPL7 RPS24 RPS7 RPLP0 RPL30 RPL21 RPS3 RPL3
818	37	RPS15A RPL14 RPL31 RPL32 EEF2 RPL23 RPL13A RPS6 RPL27 RPL11 RPL4 RPS16 RPS12 RPL19 RPL10A RPL18A RPL15 RPS5 RPS27A RPL6 RPL13 RPL18 RPS3A RPL5 RPL9 RPL12 FAU RPL7 RPL26 RPS24 RPS7 RPLP1 RPLP0 RPL30 RPL21 RPS3 RPL3
819	37	RPS15A RPL14 RPS8 EEF2 RPL23 RPL24 RPS23 RPS6 RPL27 RPS11 RPL11 RPL4 RPS16 RPL19 RPL10A RPL18A RPL15 RPS5 RPSA RPS27A RPL6 RPL13 RPL7A RPL18 RPS3A RPL5 RPL9 RPL12 FAU RPS20 RPS21 RPS2 RACK1 RPL7 RPLP0 RPL21 RPS3
820	37	RPS15A RPL14 RPL31 EEF2 RPL23 RPL24 RPL13A RPS6 RPL27 RPS11 RPL11 RPL4 RPS16 RPS12 RPL19 RPL10A RPL18A RPL15 RPS5 RPS4X RPS27A RPL6 RPL13 RPL18 RPL5 RPL9 RPL12 FAU RACK1 RPL7 RPL26 RPS24 RPLP0 RPL30 RPL21 RPS3 RPL3
821	37	RPS15A RPL14 RPL31 RPS8 EEF2 RPL23 RPL24 RPS23 RPS6 RPS11 RPL11 RPL4 RPS16 RPS12 RPL19 RPL10A RPL18A RPL15 RPS5 RPSA RPS27A RPL6 RPL18 RPS3A RPL5 RPL9 RPL12 FAU RPS21 RPS2 RACK1 RPL7 RPS19 RPS24 RPLP0 RPL21 RPS3
822	37	RPS15A RPL14 RPL31 EEF2 RPL23 RPL24 RPL13A RPS6 RPL27 RPS11 RPL11 RPL4 RPS16 RPS12 RPL19 RPL10A RPL18A RPL15 RPS5 RPS27A RPL6 RPL13 RPL18 RPL5 RPL9 RPL12 FAU RPL7 RPL26 RPS24 RPLP1 RPLP0 RPL30 RPL21 RPS13 RPS3 RPL3
823	37	UBC RPS15A RPL14 RPS8 EEF2 RPL23 RPS23 RPS6 RPL27 RPS11 RPL11 RPL4 RPS16 RPS12 RPL19 RPL10A RPL18A RPL15 RPS5 RPSA RPS27A RPL6 RPL13 RPL18 RPL5 RPL9 RPL12 RPS20 RPS21 RPS2 RACK1 RPL7 RPS24 RPS7 RPLP0 RPL21 RPS3
824	37	UBC RPS15A RPL14 RPL31 RPS8 EEF2 RPL23 RPL13A RPS6 RPL27 RPS11 RPL11 RPL4 RPS16 RPS12 RPL19 RPL10A RPL18A RPL15 RPS5 RPSA RPS27A RPL6 RPL13 RPL18 RPL5 RPL9 RPL12 RACK1 RPL7 RPS24 RPS7 RPLP0 RPL30 RPL21 RPS3 RPL3
825	37	UBC RPS15A RPL14 RPS8 EEF2 RPL23 RPL24 RPS23 RPS6 RPL27 RPS11 RPL11 RPL4 RPS16 RPS12 RPL19 RPL10A RPL18A RPL15 RPS5 RPSA RPS27A RPL6 RPL13 RPL18 RPL5 RPL9 RPL12 RPS20 RPS21 RPS2 RACK1 RPL7 RPS24 RPLP0 RPL21 RPS3
826	37	RPL14 RPL31 RPL32 RPS8 EEF2 RPL23 RPL35 RPS23 RPS6 RPL27 RPL11 RPL4 RPS16 RPS12 RPL19 RPL10A RPL18A RPL15 RPS5 RPSA RPS27A RPL6 RPL13 RPL18 RPL5 RPL9 RPL12 FAU RPL7 RPS24 RPS7 RPLP1 RPLP0 RPL17 RPL30 RPL21 RPL3
827	37	RPS15A RPL14 RPS8 EEF2 RPL23 RPS23 RPS6 RPL27 RPLP2 RPS11 RPL11 RPL4 RPS16 RPS12 RPL19 RPL10A RPL18A RPL15 RPS5 RPSA RPS27A RPL6 RPL13 RPL18 RPL5 RPL9 RPL12 FAU RPS20 RPS21 RPS2 RPL7 RPS24 RPS7 RPLP0 RPL21 RPS3
828	37	RPS15A RPL14 RPS8 RPL23 RPS23 RPS6 RPS11 RPL11 RPL4 RPS16 RPS12 RPL19 RPL10A RPS28 RPL15 RPS5 RPSA RPS27A RPL6 RPL13 RPL18 RPS3A RPL5 RPL9 RPL12 FAU RPS20 RPS21 RPS2 RACK1 RPL7 RPS24 RPS7 RPLP0 RPL21 RPS27L RPS3
829	37	RPL14 RPL31 RPL32 RPS8 EEF2 RPL23 RPL24 RPL35 RPS23 RPS6 RPL27 RPL11 RPL4 RPS16 RPS12 RPL19 RPL10A RPL18A RPL15 RPS5 RPSA RPS4X RPS27A RPL6 RPL13 RPL18 RPL5 RPL9 RPL12 FAU RACK1 RPL7 RPS24 RPLP0 RPL30 RPL21 RPL3
830	37	RPL14 RPL31 RPS8 EEF2 RPL23 RPL24 RPL13A RPL35 RPS6 RPL27 RPLP2 RPS11 RPL11 RPL4 RPS16 RPS12 RPL19 RPL10A RPL18A RPL15 RPS5 RPSA RPS27A RPL6 RPL13 RPL18 RPL5 RPL9 RPL12 FAU RPL7 RPS24 RPLP1 RPLP0 RPL30 RPL21 RPL3
831	37	RPS15A RPL14 RPS8 EEF2 RPL23 RPS23 RPS6 RPL27 RPS11 RPL11 UBA52 RPL4 RPS16 RPL19 RPL10A RPL18A RPL15 RPS5 RPSA RPS27A RPL6 RPL13 RPL7A RPL18 RPL5 RPL9 RPL12 FAU RPS20 RPS2 RACK1 RPL7 RPS7 RPLP0 RPL21 RPS3 RPL3
832	37	RPL14 RPL31 RPS8 EEF2 RPL23 RPL24 RPL35 RPS23 RPS6 RPL27 RPS11 RPL11 UBA52 RPL4 RPS16 RPS12 RPL19 RPL10A RPL18A RPL15 RPS5 RPSA RPS27A RPL6 RPL13 RPL18 RPL5 RPL9 RPL12 FAU RACK1 RPL7 RPS24 RPLP0 RPL30 RPL21 RPL3
833	37	RPS15A RPL14 RPL31 RPS14 EEF2 RPL23 RPL24 RPL13A RPS6 RPL27 RPS11 RPL11 RPL4 RPS16 RPS12 RPL19 RPL10A RPL18A RPL15 RPS5 RPS27A RPL6 RPL13 RPL18 RPL5 RPL9 RPL12 FAU RPL7 RPL26 RPS24 RPLP1 RPLP0 RPL30 RPL21 RPS3 RPL3
834	37	RPL14 RPL31 RPL32 RPS8 EEF2 RPL23 RPL13A RPL35 RPS6 RPL27 RPL11 RPL4 RPS16 RPS12 RPL19 RPL10A RPL18A RPL15 RPS5 RPSA RPS4X RPS27A RPL6 RPL13 RPL18 RPL5 RPL9 RPL12 FAU RPL7 RPS24 RPS7 RPLP1 RPLP0 RPL30 RPL21 RPL3
835	37	RPS15A RPL14 RPL31 RPL32 EEF2 RPL23 RPL8 RPL24 RPL13A RPS6 RPL27 RPL11 RPL4 RPS16 RPS12 RPL19 RPL10A RPL18A RPL15 RPS5 RPS27A RPL6 RPL13 RPL18 RPL5 RPL9 RPL12 FAU RACK1 RPL7 RPL26 RPS24 RPLP0 RPL30 RPL21 RPS3 RPL3
836	37	RPS15A RPL14 RPL31 RPS8 EEF2 RPL23 RPL24 RPL13A RPS6 RPL27 RPS11 RPL11 RPL4 RPS16 RPL19 RPL10A RPL18A RPL15 RPS5 RPSA RPS27A RPL6 RPL13 RPL7A RPL18 RPL5 RPL9 RPL12 FAU RACK1 RPL7 RPLP0 RPL17 RPL30 RPL21 RPS3 RPL3
837	37	RPS15A RPL14 RPL31 RPS8 EEF2 RPL23 RPL24 RPS23 RPS6 RPS11 RPL11 RPL4 RPS16 RPS12 RPL19 RPL10A RPL18A RPL15 RPS5 RPSA RPS27A RPL6 RPL18 RPL5 RPL9 RPL12 FAU RPS2 RACK1 RPL7 RPS19 RPS24 RPLP0 RPL21 RPS13 RPS3 RPL3
838	37	RPL23A RPS15A RPL14 RPL31 RPS8 EEF2 RPL23 RPL13A RPS6 RPL27 RPS11 RPL11 RPL4 RPS16 RPL19 RPL10A RPL18A RPL15 RPS5 RPSA RPS27A RPL6 RPL13 RPL7A RPL18 RPL5 RPL9 RPL12 FAU RACK1 RPL7 RPS7 RPLP0 RPL30 RPL21 RPS3 RPL3
839	37	RPS15A RPL14 RPL31 RPS8 RPL23 RPL24 RPL13A RPS6 RPL27 RPS11 RPL11 RPL4 RPS16 RPS12 RPL19 RPL10A RPL18A RPL15 RPS5 RPSA RPS27A RPL6 RPL13 RPL18 RPL5 RPL9 RPL12 FAU RACK1 RPL37A RPL7 RPS24 RPLP0 RPL30 RPL21 RPS3 RPL3
840	37	RPS15A RPL14 RPS14 RPS8 EEF2 RPL23 RPS23 RPS6 RPS11 RPL11 RPL4 RPS16 RPS12 RPL19 RPL10A RPL18A RPL15 RPS5 RPSA RPS27A RPL6 RPL18 RPL5 RPL9 RPL12 FAU RPS20 RPS2 RACK1 RPL7 RPS19 RPS24 RPS7 RPLP0 RPL21 RPS3 RPL3
841	37	RPS15A RPL14 RPS8 EEF2 RPL23 RPL24 RPS23 RPS6 RPS11 RPL11 RPL4 RPS16 RPS12 RPL19 RPL10A RPS28 RPL15 RPS5 RPSA RPS27A RPL6 RPL18 RPL5 RPL9 RPL12 FAU RPS20 RPS21 RPS2 RACK1 RPL7 RPS19 RPS24 RPLP0 RPL17 RPL21 RPS3
842	37	RPS15A RPL14 RPS8 RPL23 RPL24 RPS23 RPS6 RPS11 RPL11 RPL4 RPS16 RPS12 RPL19 RPL10A RPS28 RPL15 RPS5 RPSA RPS27A RPL6 RPL18 RPS3A RPL5 RPL9 RPL12 FAU RPS20 RPS21 RPS2 RACK1 RPL7 RPS19 RPS24 RPLP0 RPL21 RPS27L RPS3
843	37	RPL14 RPL31 RPS8 EEF2 RPL23 RPL24 RPL35 RPS23 RPS6 RPL27 RPS11 RPL11 RPL4 RPS16 RPS12 RPL19 RPL10A RPL18A RPL15 RPS5 RPSA RPS27A RPL6 RPL13 RPL18 RPS3A RPL5 RPL9 RPL12 FAU RPL7 RPS24 RPLP1 RPLP0 RPL30 RPL21 RPL3
844	37	RPS15A RPL14 RPL31 EEF2 RPL23 RPL24 RPL13A RPS6 RPL27 RPS11 RPL11 UBA52 RPL4 RPS16 RPS12 RPL19 RPL10A RPL18A RPL15 RPS5 RPS27A RPL6 RPL13 RPL18 RPL5 RPL9 RPL12 FAU RACK1 RPL7 RPL26 RPS24 RPLP0 RPL30 RPL21 RPS3 RPL3
845	37	RPS15A RPL14 RPS8 EEF2 RPL23 RPL24 RPS23 RPS6 RPS11 RPL11 RPL4 RPS16 RPS12 RPL19 RPL10A RPL18A RPL15 RPS5 RPSA RPS27A RPL6 RPL18 RPL5 RPL9 RPL12 FAU RPS26 RPS20 RPS2 RACK1 RPL7 RPS19 RPS24 RPLP0 RPL21 RPS3 RPL3
846	37	RPL14 RPL31 RPS8 EEF2 RPL23 RPL24 RPL35 RPS23 RPS6 RPL27 RPS11 RPL11 RPL4 RPS16 RPS12 RPL19 RPL10A RPL18A RPL15 RPS5 RPSA RPS4X RPS27A RPL6 RPL13 RPL18 RPL5 RPL9 RPL12 FAU RPL7 RPS24 RPLP1 RPLP0 RPL30 RPL21 RPL3
847	37	RPS15A RPL14 RPL31 RPS8 EEF2 RPL23 RPL24 RPL13A RPS6 RPL27 RPS11 RPL11 RPL4 RPS16 RPL19 RPL10A RPL18A RPL15 RPS5 RPSA RPS27A RPL6 RPL13 RPL7A RPL18 RPL5 RPL9 RPL12 FAU RACK1 RPL7 RPLP0 RPL30 RPL21 RPS13 RPS3 RPL3
848	37	RPS15A RPL14 RPL31 RPS14 RPS8 EEF2 RPL23 RPL24 RPL13A RPS6 RPL27 RPS11 RPL11 RPL4 RPS16 RPL19 RPL10A RPL18A RPL15 RPS5 RPSA RPS27A RPL6 RPL13 RPL7A RPL18 RPL5 RPL9 RPL12 FAU RACK1 RPL7 RPLP0 RPL30 RPL21 RPS3 RPL3
849	37	RPL14 RPL31 RPS8 EEF2 RPL23 RPL24 RPL13A RPL35 RPS6 RPL27 RPS11 RPL11 RPL4 RPS16 RPS12 RPL19 RPL10A RPL18A RPL15 RPS5 RPSA RPS27A RPL6 RPL13 RPL18 RPL10L RPL5 RPL9 RPL12 FAU RPL7 RPS24 RPLP1 RPLP0 RPL30 RPL21 RPL3
850	37	RPS15A RPL14 RPL31 RPS8 EEF2 RPL23 RPL24 RPS23 RPS6 RPS11 RPL11 RPL4 RPS16 RPS12 RPL19 RPL10A RPL18A RPL15 RPS5 RPSA RPS27A RPL6 RPL18 RPL5 RPL9 RPL12 FAU RPS26 RPS2 RACK1 RPL7 RPS19 RPS24 RPLP0 RPL21 RPS3 RPL3
851	37	RPS15A RPL14 RPL31 RPS8 EEF2 RPL23 RPS23 RPS6 RPL27 RPS11 RPL11 RPL36 RPL4 RPS16 RPS12 RPL19 RPL10A RPL18A RPL15 RPS5 RPS27A RPL6 RPL13 RPL18 RPL5 RPL9 RPL12 FAU RACK1 RPL7 RPS24 RPS7 RPLP0 RPL30 RPL21 RPS3 RPL3
852	37	RPS15A RPL14 RPL32 RPS8 EEF2 RPL23 RPS23 RPS6 RPL27 RPL11 RPL4 RPS16 RPL19 RPL10A RPL18A RPL15 RPS5 RPSA RPS27A RPL6 RPL13 RPL7A RPL18 RPL5 RPL9 RPL12 FAU RPS20 RPS2 RACK1 RPL7 RPS7 RPLP0 RPL17 RPL21 RPS3 RPL3
853	37	RPS15A RPL14 RPS8 RPL23 RPL24 RPS23 RPS6 RPS11 RPL11 RPL4 RPS16 RPS12 RPL19 RPL10A RPS28 RPL15 RPS5 RPSA RPS27A RPL6 RPL13 RPL18 RPL5 RPL9 RPL12 FAU RPS20 RPS21 RPS2 RACK1 RPL37A RPL7 RPS24 RPLP0 RPL21 RPS27L RPS3
854	37	RPL14 RPL31 RPL32 RPS8 EEF2 RPL23 RPL24 RPL13A RPL35 RPS6 RPL27 RPL11 RPL4 RPS16 RPS12 RPL19 RPL10A RPL18A RPL15 RPS5 RPSA RPS4X RPS27A RPL6 RPL13 RPL18 RPL5 RPL9 RPL12 FAU RPL7 RPS24 RPLP1 RPLP0 RPL30 RPL21 RPL3
855	37	RPS15A RPL14 RPS8 EEF2 RPL23 RPL24 RPS23 RPS6 RPS11 RPL11 RPL4 RPS16 RPS12 RPL19 RPL10A RPL18A RPL15 RPS5 RPSA RPS27A RPL6 RPL18 RPL5 RPL9 RPL12 FAU RPS20 RPS21 RPS2 RACK1 RPL7 RPS19 RPS24 RPLP0 RPL21 RPS13 RPS3
856	37	RPS15A RPL14 RPL32 RPS8 EEF2 RPL23 RPS23 RPS6 RPL27 RPL11 UBA52 RPL4 RPS16 RPL19 RPL10A RPL18A RPL15 RPS5 RPSA RPS27A RPL6 RPL13 RPL7A RPL18 RPL5 RPL9 RPL12 FAU RPS20 RPS2 RACK1 RPL7 RPS7 RPLP0 RPL21 RPS3 RPL3
857	37	RPL14 RPL31 RPS8 EEF2 RPL23 RPL35 RPS23 RPS6 RPL27 RPS11 RPL11 RPL4 RPS16 RPS12 RPL19 RPL10A RPL18A RPL15 RPS5 RPSA RPS4X RPS27A RPL6 RPL13 RPL18 RPL5 RPL9 RPL12 FAU RACK1 RPL7 RPS24 RPS7 RPLP0 RPL30 RPL21 RPL3
858	37	RPS15A RPL14 RPL31 RPL32 RPS8 EEF2 RPL23 RPL13A RPS6 RPL27 RPL11 RPL4 RPS16 RPL19 RPL10A RPL18A RPL15 RPS5 RPSA RPS27A RPL6 RPL13 RPL7A RPL18 RPS3A RPL5 RPL9 RPL12 FAU RACK1 RPL7 RPS7 RPLP0 RPL30 RPL21 RPS3 RPL3
859	37	RPS15A RPL14 RPS8 EEF2 RPL23 RPL24 RPS23 RPS6 RPS11 RPL11 RPL4 RPS16 RPS12 RPL19 RPL10A RPL18A RPL15 RPS5 RPSA RPS27A RPL6 RPL18 RPL5 RPL9 RPL12 FAU RPS26 RPS20 RPS21 RPS2 RACK1 RPL7 RPS19 RPS24 RPLP0 RPL21 RPS3
860	37	RPS15A RPL14 RPL31 RPL32 EEF2 RPL23 RPL24 RPL13A RPS6 RPL27 RPL11 RPL4 RPS16 RPS12 RPL19 RPL10A RPL18A RPL15 RPS5 RPS27A RPL6 RPL13 RPL18 RPL10L RPL5 RPL9 RPL12 FAU RPL7 RPL26 RPS24 RPLP1 RPLP0 RPL30 RPL21 RPS3 RPL3
861	37	RPS15A RPL14 RPL31 RPL32 RPS8 EEF2 RPL23 RPL8 RPL24 RPL13A RPS6 RPL27 RPL11 RPL4 RPS16 RPL19 RPL10A RPL18A RPL15 RPS5 RPSA RPS27A RPL6 RPL13 RPL7A RPL18 RPL5 RPL9 RPL12 FAU RPL7 RPLP1 RPLP0 RPL30 RPL21 RPS3 RPL3
862	37	RPS15A RPL14 RPS8 EEF2 RPL23 RPS23 RPS6 RPL27 RPS11 RPL11 UBA52 RPL4 RPS16 RPL19 RPL10A RPL18A RPL15 RPS5 RPSA RPS27A RPL6 RPL13 RPL7A RPL18 RPL5 RPL9 RPL12 FAU RPS20 RPS21 RPS2 RACK1 RPL7 RPS7 RPLP0 RPL21 RPS3
863	37	RPS15A RPL14 RPL31 EEF2 RPL23 RPL24 RPL13A RPS6 RPL27 RPS11 RPL11 RPL4 RPS16 RPS12 RPL19 RPL10A RPL18A RPL15 RPS5 RPS27A RPL6 RPL13 RPL18 RPL5 RPL9 RPL12 FAU RACK1 RPL7 RPL26 RPS24 RPLP0 RPL30 RPL21 RPS13 RPS3 RPL3
864	37	RPS15A RPL14 RPS14 RPS8 EEF2 RPL23 RPL24 RPS23 RPS6 RPS11 RPL11 RPL4 RPS16 RPS12 RPL19 RPL10A RPL18A RPL15 RPS5 RPSA RPS27A RPL6 RPL18 RPL5 RPL9 RPL12 FAU RPS20 RPS2 RACK1 RPL7 RPS19 RPS24 RPLP0 RPL21 RPS3 RPL3
865	37	RPL23A RPS15A RPL14 RPS8 EEF2 RPL23 RPL24 RPS23 RPS6 RPS11 RPL11 RPL4 RPS16 RPS12 RPL19 RPL10A RPS28 RPL15 RPS5 RPSA RPS27A RPL6 RPL18 RPL5 RPL9 RPL12 FAU RPS20 RPS21 RPS2 RACK1 RPL7 RPS19 RPS24 RPLP0 RPL21 RPS3
866	37	RPL23A RPS15A RPL14 RPS8 EEF2 RPL23 RPS23 RPS6 RPS11 RPL11 RPL4 RPS16 RPS12 RPL19 RPL10A RPL18A RPL15 RPS5 RPSA RPS27A RPL6 RPL18 RPL5 RPL9 RPL12 FAU RPS20 RPS21 RPS2 RACK1 RPL7 RPS19 RPS24 RPS7 RPLP0 RPL21 RPS3
867	37	RPS15A RPL14 RPL31 EEF2 RPL23 RPL24 RPL13A RPS6 RPL27 RPS11 RPL11 RPL4 RPS16 RPS12 RPL19 RPL10A RPL18A RPL15 RPS5 RPS27A RPL6 RPL13 RPL18 RPL5 RPL9 RPL12 FAU RACK1 RPL7 RPL26 RPS24 RPLP0 RPL17 RPL30 RPL21 RPS3 RPL3
868	37	RPS15A RPL14 RPL31 RPS8 EEF2 RPL23 RPL13A RPS6 RPL27 RPS11 RPL11 RPL4 RPS16 RPL19 RPL10A RPL18A RPL15 RPS5 RPSA RPS4X RPS27A RPL6 RPL13 RPL7A RPL18 RPL5 RPL9 RPL12 FAU RACK1 RPL7 RPS7 RPLP0 RPL30 RPL21 RPS3 RPL3
869	37	RPS15A RPL14 RPL31 RPS8 EEF2 RPL23 RPL24 RPL13A RPS6 RPL27 RPS11 RPL11 RPL4 RPS16 RPL19 RPL10A RPL18A RPL15 RPS5 RPSA RPS27A RPL6 RPL13 RPL7A RPL18 RPL10L RPL5 RPL9 RPL12 FAU RPL7 RPLP1 RPLP0 RPL30 RPL21 RPS3 RPL3
870	37	RPL14 RPL31 RPL32 RPS8 EEF2 RPL23 RPL24 RPL35 RPS23 RPS6 RPL27 RPL11 RPL4 RPS16 RPS12 RPL19 RPL10A RPL18A RPL15 RPS5 RPSA RPS27A RPL6 RPL13 RPL18 RPL10L RPL5 RPL9 RPL12 FAU RACK1 RPL7 RPS24 RPLP0 RPL30 RPL21 RPL3
871	37	RPL23A RPS15A RPL14 RPS8 EEF2 RPL23 RPL24 RPS23 RPS6 RPS11 RPL11 RPL4 RPS16 RPS12 RPL19 RPL10A RPL18A RPL15 RPS5 RPSA RPS27A RPL6 RPL18 RPL5 RPL9 RPL12 FAU RPS20 RPS21 RPS2 RACK1 RPL7 RPS19 RPS24 RPLP0 RPL21 RPS3
872	37	RPS15A RPL14 RPL31 EEF2 RPL23 RPL8 RPL24 RPL13A RPS6 RPL27 RPS11 RPL11 RPL4 RPS16 RPS12 RPL19 RPL10A RPL18A RPL15 RPS5 RPS27A RPL6 RPL13 RPL18 RPL5 RPL9 RPL12 FAU RACK1 RPL7 RPL26 RPS24 RPLP0 RPL30 RPL21 RPS3 RPL3
873	37	RPS15A RPL14 RPL31 RPS8 EEF2 RPL23 RPL24 RPL13A RPS6 RPL27 RPS11 RPL11 RPL36 RPL4 RPS16 RPS12 RPL19 RPL10A RPL18A RPL15 RPS5 RPS27A RPL6 RPL13 RPL18 RPL5 RPL9 RPL12 FAU RPL7 RPS24 RPLP1 RPLP0 RPL30 RPL21 RPS3 RPL3
874	37	RPS15A RPL14 RPL31 RPL32 RPS8 EEF2 RPL23 RPL13A RPS6 RPL27 RPL11 RPL4 RPS16 RPL19 RPL10A RPL18A RPL15 RPS5 RPSA RPS27A RPL6 RPL13 RPL7A RPL18 RPL5 RPL9 RPL12 FAU RPL7 RPS7 RPLP1 RPLP0 RPL30 RPL21 RPS13 RPS3 RPL3
875	37	RPS15A RPL14 RPL31 RPS8 EEF2 RPL23 RPL8 RPL24 RPL13A RPS6 RPL27 RPS11 RPL11 RPL4 RPS16 RPL19 RPL10A RPL18A RPL15 RPS5 RPSA RPS27A RPL6 RPL13 RPL7A RPL18 RPL5 RPL9 RPL12 FAU RACK1 RPL7 RPLP0 RPL30 RPL21 RPS3 RPL3
876	37	RPS15A RPL14 RPL31 EEF2 RPL23 RPL24 RPL13A RPS6 RPL27 RPS11 RPL11 RPL4 RPS16 RPS12 RPL19 RPL10A RPL18A RPL15 RPS5 RPS4X RPS27A RPL6 RPL13 RPL18 RPL5 RPL9 RPL12 FAU RPL7 RPL26 RPS24 RPLP1 RPLP0 RPL30 RPL21 RPS3 RPL3
877	37	RPS15A RPL14 RPL31 RPS8 EEF2 RPL23 RPL8 RPL24 RPL13A RPS6 RPL27 RPS11 RPL11 RPL4 RPS16 RPL19 RPL10A RPL18A RPL15 RPS5 RPSA RPS27A RPL6 RPL13 RPL7A RPL18 RPL5 RPL9 RPL12 FAU RPL7 RPLP1 RPLP0 RPL30 RPL21 RPS3 RPL3
878	37	RPS15A RPL14 RPL31 RPS8 EEF2 RPL23 RPL24 RPS23 RPS6 RPS11 RPL11 RPL4 RPS16 RPS12 RPL19 RPL10A RPL18A RPL15 RPS5 RPSA RPS27A RPL6 RPL18 RPL5 RPL9 RPL12 FAU RPS2 RPL7 RPS19 RPS24 RPLP1 RPLP0 RPL21 RPS13 RPS3 RPL3
879	37	RPS15A RPL14 RPL31 RPS8 EEF2 RPL23 RPL8 RPS23 RPS6 RPS11 RPL11 RPL4 RPS16 RPS12 RPL19 RPL10A RPL18A RPL15 RPS5 RPSA RPS27A RPL6 RPL18 RPL5 RPL9 RPL12 FAU RPS2 RPL7 RPS19 RPS24 RPS7 RPLP1 RPLP0 RPL21 RPS3 RPL3
880	37	RPS15A RPL14 RPL31 EEF2 RPL23 RPL13A RPS6 RPL27 RPS11 RPL11 RPL4 RPS16 RPS12 RPL19 RPL10A RPL18A RPL15 RPS5 RPS4X RPS27A RPL6 RPL13 RPL18 RPL5 RPL9 RPL12 FAU RPL7 RPL26 RPS24 RPS7 RPLP1 RPLP0 RPL30 RPL21 RPS3 RPL3
881	37	RPL14 RPL31 RPL32 RPS8 EEF2 RPL23 RPL13A RPL35 RPS6 RPL27 RPL11 UBA52 RPL4 RPS16 RPS12 RPL19 RPL10A RPL18A RPL15 RPS5 RPSA RPS27A RPL6 RPL13 RPL18 RPL5 RPL9 RPL12 FAU RPL7 RPS24 RPS7 RPLP1 RPLP0 RPL30 RPL21 RPL3
882	37	RPS15A RPL14 RPS8 EEF2 RPL23 RPL24 RPS23 RPS6 RPL27 RPS11 RPL11 RPL4 RPS16 RPL19 RPL10A RPL18A RPL15 RPS5 RPSA RPS27A RPL6 RPL13 RPL7A RPL18 RPL5 RPL9 RPL12 FAU RPS20 RPS2 RACK1 RPL7 RPLP0 RPL17 RPL21 RPS3 RPL3
883	37	RPS15A RPL14 RPL31 RPL32 RPS8 EEF2 RPL23 RPL24 RPS23 RPS6 RPL27 RPL11 RPL36 RPL4 RPS16 RPS12 RPL19 RPL10A RPL18A RPL15 RPS5 RPS27A RPL6 RPL13 RPL18 RPL5 RPL9 RPL12 FAU RPL7 RPS24 RPLP1 RPLP0 RPL30 RPL21 RPS3 RPL3
884	37	RPS15A RPL14 RPS8 RPL23 RPS23 RPS6 RPS11 RPL11 RPL4 RPS16 RPS12 RPL19 RPL10A RPS28 RPL15 RPS5 RPSA RPS27A RPL6 RPL18 RPL5 RPL9 RPL12 FAU RPS20 RPS21 RPS2 RACK1 RPL7 RPS19 RPS24 RPS7 RPLP0 RPL17 RPL21 RPS27L RPS3
885	37	RPS15A RPL14 RPS8 RPL23 RPS23 RPS6 RPL27 RPS11 RPL11 RPL4 RPS16 RPS12 RPL19 RPL10A RPL18A RPL15 RPS5 RPSA RPS27A RPL6 RPL13 RPL18 RPL5 RPL9 RPL12 FAU RPS20 RPS21 RPS2 RACK1 RPL37A RPL7 RPS24 RPS7 RPLP0 RPL21 RPS3
886	37	RPS15A RPL14 RPS8 EEF2 RPL23 RPS23 RPS6 RPS11 RPL11 RPL4 RPS16 RPS12 RPL19 RPL10A RPL18A RPL15 RPS5 RPSA RPS27A RPL6 RPL18 RPL5 RPL9 RPL12 FAU RPS26 RPS20 RPS21 RPS2 RACK1 RPL7 RPS19 RPS24 RPS7 RPLP0 RPL21 RPS3
887	37	RPS15A RPL14 RPL31 RPL32 EEF2 RPL23 RPL24 RPL13A RPS6 RPL27 RPL11 RPL4 RPS16 RPS12 RPL19 RPL10A RPL18A RPL15 RPS5 RPS4X RPS27A RPL6 RPL13 RPL18 RPL5 RPL9 RPL12 FAU RACK1 RPL7 RPL26 RPS24 RPLP0 RPL30 RPL21 RPS3 RPL3
888	37	RPS15A RPL14 RPL31 RPS8 EEF2 RPL23 RPL24 RPS23 RPS6 RPS11 RPL11 RPL4 RPS16 RPS12 RPL19 RPL10A RPL18A RPL15 RPS5 RPSA RPS27A RPL6 RPL18 RPS3A RPL5 RPL9 RPL12 FAU RPS2 RACK1 RPL7 RPS19 RPS24 RPLP0 RPL21 RPS3 RPL3
889	37	RPL23A RPL14 RPL31 RPL32 RPS8 EEF2 RPL23 RPL13A RPL35 RPS6 RPL27 RPL11 RPL4 RPS16 RPS12 RPL19 RPL10A RPL18A RPL15 RPS5 RPSA RPS27A RPL6 RPL13 RPL18 RPL5 RPL9 RPL12 FAU RPL7 RPS24 RPS7 RPLP1 RPLP0 RPL30 RPL21 RPL3
890	37	RPL14 RPL31 RPL32 RPS8 EEF2 RPL23 RPL8 RPL35 RPS23 RPS6 RPL27 RPL11 RPL4 RPS16 RPS12 RPL19 RPL10A RPL18A RPL15 RPS5 RPSA RPS27A RPL6 RPL13 RPL18 RPL5 RPL9 RPL12 FAU RPL7 RPS24 RPS7 RPLP1 RPLP0 RPL30 RPL21 RPL3
891	37	RPL23A RPL14 RPL31 RPS8 EEF2 RPL23 RPL13A RPL35 RPS6 RPL27 RPS11 RPL11 RPL4 RPS16 RPS12 RPL19 RPL10A RPL18A RPL15 RPS5 RPSA RPS27A RPL6 RPL13 RPL18 RPL5 RPL9 RPL12 FAU RPL7 RPS24 RPS7 RPLP1 RPLP0 RPL30 RPL21 RPL3
892	37	RPS15A RPL14 RPL31 RPS8 EEF2 RPL23 RPS23 RPS6 RPS11 RPL11 RPL4 RPS16 RPS12 RPL19 RPL10A RPL18A RPL15 RPS5 RPSA RPS27A RPL6 RPL18 RPS3A RPL5 RPL9 RPL12 FAU RPS21 RPS2 RPL7 RPS19 RPS24 RPS7 RPLP1 RPLP0 RPL21 RPS3
893	37	RPL14 RPL31 RPS8 EEF2 RPL23 RPL24 RPL13A RPL35 RPS6 RPL27 RPS11 RPL11 RPL4 RPS16 RPS12 RPL19 RPL10A RPL18A RPL15 RPS5 RPSA RPS27A RPL6 RPL13 RPL18 RPS3A RPL5 RPL9 RPL12 FAU RPL7 RPS24 RPLP1 RPLP0 RPL30 RPL21 RPL3
894	37	RPS15A RPL14 RPL31 RPL32 RPS8 EEF2 RPL23 RPL13A RPS6 RPL27 RPL11 RPL4 RPS16 RPL19 RPL10A RPL18A RPL15 RPS5 RPSA RPS27A RPL6 RPL13 RPL7A RPL18 RPL10L RPL5 RPL9 RPL12 FAU RPL7 RPS7 RPLP1 RPLP0 RPL30 RPL21 RPS3 RPL3
895	37	RPS15A RPL14 RPL31 RPL32 RPS8 EEF2 RPL23 RPL24 RPL13A RPS6 RPL27 RPL11 RPL4 RPS16 RPL19 RPL10A RPL18A RPL15 RPS5 RPSA RPS27A RPL6 RPL13 RPL7A RPL18 RPL10L RPL5 RPL9 RPL12 FAU RACK1 RPL7 RPLP0 RPL30 RPL21 RPS3 RPL3
896	37	RPL14 RPL31 RPS8 EEF2 RPL23 RPL35 RPS23 RPS6 RPL27 RPS11 RPL11 RPL4 RPS16 RPS12 RPL19 RPL10A RPL18A RPL15 RPS5 RPSA RPS27A RPL6 RPL13 RPL18 RPL5 RPL9 RPL12 FAU RPL7 RPS24 RPS7 RPLP1 RPLP0 RPL17 RPL30 RPL21 RPL3
897	37	RPS15A RPL14 RPS14 RPS8 EEF2 RPL23 RPL24 RPS23 RPS6 RPL27 RPS11 RPL11 RPL4 RPS16 RPL19 RPL10A RPL18A RPL15 RPS5 RPSA RPS27A RPL6 RPL13 RPL7A RPL18 RPL5 RPL9 RPL12 FAU RPS20 RPS2 RACK1 RPL7 RPLP0 RPL21 RPS3 RPL3
898	37	RPL23A RPS15A RPL14 RPL31 RPS8 EEF2 RPL23 RPS23 RPS6 RPS11 RPL11 RPL4 RPS16 RPS12 RPL19 RPL10A RPL18A RPL15 RPS5 RPSA RPS27A RPL6 RPL18 RPL5 RPL9 RPL12 FAU RPS21 RPS2 RACK1 RPL7 RPS19 RPS24 RPS7 RPLP0 RPL21 RPS3
899	37	RPS15A RPL14 RPL31 RPS8 EEF2 RPL23 RPL24 RPL13A RPS6 RPL27 RPS11 RPL11 UBA52 RPL4 RPS16 RPL19 RPL10A RPL18A RPL15 RPS5 RPSA RPS27A RPL6 RPL13 RPL7A RPL18 RPL5 RPL9 RPL12 FAU RACK1 RPL7 RPLP0 RPL30 RPL21 RPS3 RPL3
900	37	RPS15A RPL14 RPL31 EEF2 RPL23 RPL13A RPS6 RPL27 RPS11 RPL11 RPL4 RPS16 RPS12 RPL19 RPL10A RPL18A RPL15 RPS5 RPS27A RPL6 RPL13 RPL18 RPL5 RPL9 RPL12 FAU RPL7 RPL26 RPS24 RPS7 RPLP1 RPLP0 RPL17 RPL30 RPL21 RPS3 RPL3
901	37	RPL14 RPL31 RPL32 RPS8 EEF2 RPL23 RPL24 RPL13A RPL35 RPS6 RPL27 RPL11 RPL4 RPS16 RPS12 RPL19 RPL10A RPL18A RPL15 RPS5 RPSA RPS27A RPL6 RPL13 RPL18 RPL5 RPL9 RPL12 FAU RACK1 RPL7 RPS24 RPLP0 RPL30 RPL21 RPS13 RPL3
902	37	RPS15A RPL14 RPS8 EEF2 RPL23 RPL24 RPS23 RPS6 RPS11 RPL11 RPL4 RPS16 RPS12 RPL19 RPL10A RPL18A RPL15 RPS5 RPSA RPS4X RPS27A RPL6 RPL18 RPL5 RPL9 RPL12 FAU RPS20 RPS21 RPS2 RACK1 RPL7 RPS19 RPS24 RPLP0 RPL21 RPS3
903	37	RPS15A RPL14 RPL31 RPS8 EEF2 RPL23 RPS23 RPS6 RPS11 RPL11 RPL4 RPS16 RPS12 RPL19 RPL10A RPL18A RPL15 RPS5 RPSA RPS4X RPS27A RPL6 RPL18 RPL5 RPL9 RPL12 FAU RPS21 RPS2 RACK1 RPL7 RPS19 RPS24 RPS7 RPLP0 RPL21 RPS3
904	37	RPS15A RPL14 RPL31 EEF2 RPL23 RPL8 RPL24 RPL13A RPS6 RPL27 RPS11 RPL11 RPL4 RPS16 RPS12 RPL19 RPL10A RPL18A RPL15 RPS5 RPS27A RPL6 RPL13 RPL18 RPL5 RPL9 RPL12 FAU RPL7 RPL26 RPS24 RPLP1 RPLP0 RPL30 RPL21 RPS3 RPL3
905	37	RPL23A RPL14 RPL31 RPS8 EEF2 RPL23 RPL24 RPL35 RPS23 RPS6 RPL27 RPS11 RPL11 RPL4 RPS16 RPS12 RPL19 RPL10A RPL18A RPL15 RPS5 RPSA RPS27A RPL6 RPL13 RPL18 RPL5 RPL9 RPL12 FAU RPL7 RPS24 RPLP1 RPLP0 RPL30 RPL21 RPL3
906	37	RPS15A RPL14 RPL31 RPL32 EEF2 RPL23 RPL24 RPL13A RPS6 RPL27 RPLP2 RPL11 RPL4 RPS16 RPS12 RPL19 RPL10A RPL18A RPL15 RPS5 RPS27A RPL6 RPL13 RPL18 RPL5 RPL9 RPL12 FAU RPL7 RPL26 RPS24 RPLP1 RPLP0 RPL30 RPL21 RPS3 RPL3
907	37	RPS15A RPL14 RPL31 RPL32 EEF2 RPL23 RPL8 RPL13A RPS6 RPL27 RPL11 RPL4 RPS16 RPS12 RPL19 RPL10A RPL18A RPL15 RPS5 RPS27A RPL6 RPL13 RPL18 RPL5 RPL9 RPL12 FAU RACK1 RPL7 RPL26 RPS24 RPS7 RPLP0 RPL30 RPL21 RPS3 RPL3
908	37	RPS15A RPL14 RPS8 EEF2 RPL23 RPS23 RPS6 RPS11 RPL11 RPL4 RPS16 RPS12 RPL19 RPL10A RPS28 RPL15 RPS5 RPSA RPS27A RPL6 RPL13 RPL18 RPS3A RPL5 RPL9 RPL12 FAU RPS20 RPS21 RPS2 RACK1 RPL7 RPS24 RPS7 RPLP0 RPL21 RPS3
909	37	RPS15A RPL14 RPS8 RPL23 RPL24 RPS23 RPS6 RPS11 RPL11 RPL4 RPS16 RPS12 RPL19 RPL10A RPS28 RPL15 RPS5 RPSA RPS27A RPL6 RPL18 RPL5 RPL9 RPL12 FAU RPS20 RPS21 RPS2 RACK1 RPL37A RPL7 RPS19 RPS24 RPLP0 RPL21 RPS27L RPS3
910	37	RPS15A RPL14 RPS14 RPS8 EEF2 RPL23 RPL24 RPS23 RPS6 RPS11 RPL11 RPL4 RPS16 RPS12 RPL19 RPL10A RPS28 RPL15 RPS5 RPSA RPS27A RPL6 RPL18 RPL5 RPL9 RPL12 FAU RPS20 RPS21 RPS2 RACK1 RPL7 RPS19 RPS24 RPLP0 RPL21 RPS3
911	37	RPL14 RPL31 RPL32 RPS8 EEF2 RPL23 RPL13A RPL35 RPS6 RPL27 RPL11 RPL4 RPS16 RPS12 RPL19 RPL10A RPL18A RPL15 RPS5 RPSA RPS27A RPL6 RPL13 RPL18 RPL10L RPL5 RPL9 RPL12 FAU RACK1 RPL7 RPS24 RPS7 RPLP0 RPL30 RPL21 RPL3
912	37	RPS15A RPL14 RPS8 EEF2 RPL23 RPL24 RPS23 RPS6 RPS11 RPL11 UBA52 RPL4 RPS16 RPS12 RPL19 RPL10A RPS28 RPL15 RPS5 RPSA RPS27A RPL6 RPL13 RPL18 RPL5 RPL9 RPL12 FAU RPS20 RPS21 RPS2 RACK1 RPL7 RPS24 RPLP0 RPL21 RPS3
913	37	RPS15A RPL14 RPL32 RPS8 EEF2 RPL23 RPS23 RPS6 RPL27 RPL11 RPL4 RPS16 RPS12 RPL19 RPL10A RPL18A RPL15 RPS5 RPSA RPS27A RPL6 RPL18 RPL5 RPL9 RPL12 FAU RPS26 RPS20 RPS2 RACK1 RPL7 RPS24 RPS7 RPLP0 RPL21 RPS3 RPL3
914	37	RPL23A RPS15A RPL14 RPL31 RPL32 EEF2 RPL23 RPL24 RPL13A RPS6 RPL27 RPL11 RPL4 RPS16 RPS12 RPL19 RPL10A RPL18A RPL15 RPS5 RPS27A RPL6 RPL13 RPL18 RPL5 RPL9 RPL12 FAU RACK1 RPL7 RPL26 RPS24 RPLP0 RPL30 RPL21 RPS3 RPL3
915	37	RPL14 RPL31 RPL32 RPS8 EEF2 RPL23 RPL13A RPL35 RPS6 RPL27 RPL11 RPL4 RPS16 RPS12 RPL19 RPL10A RPL18A RPL15 RPS5 RPSA RPS27A RPL6 RPL13 RPL18 RPS3A RPL5 RPL9 RPL12 FAU RPL7 RPS24 RPS7 RPLP1 RPLP0 RPL30 RPL21 RPL3
916	37	RPL14 RPL31 RPS8 EEF2 RPL23 RPL13A RPL35 RPS6 RPL27 RPS11 RPL11 RPL4 RPS16 RPS12 RPL19 RPL10A RPL18A RPL15 RPS5 RPSA RPS27A RPL6 RPL13 RPL18 RPS3A RPL5 RPL9 RPL12 FAU RACK1 RPL7 RPS24 RPS7 RPLP0 RPL30 RPL21 RPL3
917	37	RPS15A RPL14 RPL31 RPL32 EEF2 RPL23 RPL8 RPL13A RPS6 RPL27 RPL11 RPL4 RPS16 RPS12 RPL19 RPL10A RPL18A RPL15 RPS5 RPS27A RPL6 RPL13 RPL18 RPL5 RPL9 RPL12 FAU RPL7 RPL26 RPS24 RPS7 RPLP1 RPLP0 RPL30 RPL21 RPS3 RPL3
918	37	RPL14 RPL31 RPS8 EEF2 RPL23 RPL13A RPL35 RPS6 RPL27 RPS11 RPL11 RPL4 RPS16 RPS12 RPL19 RPL10A RPL18A RPL15 RPS5 RPSA RPS4X RPS27A RPL6 RPL13 RPL18 RPL5 RPL9 RPL12 FAU RPL7 RPS24 RPS7 RPLP1 RPLP0 RPL30 RPL21 RPL3
919	37	RPS15A RPL14 RPL31 RPL32 RPS8 EEF2 RPL23 RPL13A RPS6 RPL27 RPL11 RPL4 RPS16 RPL19 RPL10A RPL18A RPL15 RPS5 RPSA RPS27A RPL6 RPL13 RPL7A RPL18 RPL5 RPL9 RPL12 FAU RACK1 RPL7 RPS7 RPLP0 RPL30 RPL21 RPS13 RPS3 RPL3
920	37	RPS15A RPL14 RPS8 EEF2 RPL23 RPS23 RPS6 RPL27 RPS11 RPL11 RPL4 RPS16 RPL19 RPL10A RPL18A RPL15 RPS5 RPSA RPS4X RPS27A RPL6 RPL13 RPL7A RPL18 RPL5 RPL9 RPL12 FAU RPS20 RPS21 RPS2 RACK1 RPL7 RPS7 RPLP0 RPL21 RPS3
921	37	RPL14 RPL31 RPL32 RPS8 EEF2 RPL23 RPL24 RPL13A RPL35 RPS6 RPL27 RPL11 RPL4 RPS16 RPS12 RPL19 RPL10A RPL18A RPL15 RPS5 RPSA RPS27A RPL6 RPL13 RPL18 RPS3A RPL5 RPL9 RPL12 FAU RPL7 RPS24 RPLP1 RPLP0 RPL30 RPL21 RPL3
922	37	RPS15A RPL14 RPL31 RPS8 EEF2 RPL23 RPS23 RPS6 RPS11 RPL11 RPL4 RPS16 RPS12 RPL19 RPL10A RPL18A RPL15 RPS5 RPSA RPS27A RPL6 RPL18 RPL5 RPL9 RPL12 FAU RPS21 RPS2 RACK1 RPL7 RPS19 RPS24 RPS7 RPLP0 RPL17 RPL21 RPS3
923	37	RPL14 RPL31 RPL32 RPS8 EEF2 RPL23 RPL13A RPL35 RPS6 RPL27 RPLP2 RPL11 RPL4 RPS16 RPS12 RPL19 RPL10A RPL18A RPL15 RPS5 RPSA RPS27A RPL6 RPL13 RPL18 RPL5 RPL9 RPL12 FAU RPL7 RPS24 RPS7 RPLP1 RPLP0 RPL30 RPL21 RPL3
924	37	RPS15A RPL14 RPL31 RPS8 EEF2 RPL23 RPL24 RPS23 RPS6 RPS11 RPL11 UBA52 RPL4 RPS16 RPS12 RPL19 RPL10A RPL18A RPL15 RPS5 RPSA RPS27A RPL6 RPL18 RPL5 RPL9 RPL12 FAU RPS21 RPS2 RPL7 RPS19 RPS24 RPLP1 RPLP0 RPL21 RPS3
925	37	RPS15A RPL14 RPL31 RPS8 EEF2 RPL23 RPS23 RPS6 RPS11 RPL11 RPL4 RPS16 RPS12 RPL19 RPL10A RPL18A RPL15 RPS5 RPSA RPS27A RPL6 RPL18 RPL5 RPL9 RPL12 FAU RPS21 RPS2 RPL7 RPS19 RPS24 RPS7 RPLP1 RPLP0 RPL21 RPS13 RPS3
926	37	RPL23A RPL14 RPL31 RPL32 RPS8 EEF2 RPL23 RPL24 RPL35 RPS23 RPS6 RPL27 RPL11 RPL4 RPS16 RPS12 RPL19 RPL10A RPL18A RPL15 RPS5 RPSA RPS27A RPL6 RPL13 RPL18 RPL5 RPL9 RPL12 FAU RPL7 RPS24 RPLP1 RPLP0 RPL30 RPL21 RPL3
927	37	RPS15A RPL14 RPL31 RPL32 RPS8 EEF2 RPL23 RPL13A RPS6 RPL27 RPL11 RPL4 RPS16 RPL19 RPL10A RPL18A RPL15 RPS5 RPSA RPS4X RPS27A RPL6 RPL13 RPL7A RPL18 RPL5 RPL9 RPL12 FAU RPL7 RPS7 RPLP1 RPLP0 RPL30 RPL21 RPS3 RPL3
928	37	RPS15A RPL14 RPL31 RPL32 RPS8 EEF2 RPL23 RPL24 RPL13A RPS6 RPL27 RPL11 RPL4 RPS16 RPL19 RPL10A RPL18A RPL15 RPS5 RPSA RPS27A RPL6 RPL13 RPL7A RPL18 RPL5 RPL9 RPL12 FAU RACK1 RPL7 RPLP0 RPL30 RPL21 RPS13 RPS3 RPL3
929	37	RPS15A RPL14 RPL31 RPS8 EEF2 RPL23 RPL24 RPS23 RPS6 RPS11 RPL11 RPL4 RPS16 RPS12 RPL19 RPL10A RPL18A RPL15 RPS5 RPSA RPS27A RPL6 RPL18 RPL5 RPL9 RPL12 FAU RPS21 RPS2 RPL7 RPS19 RPS24 RPLP1 RPLP0 RPL21 RPS13 RPS3
930	37	RPS15A RPL14 RPL31 RPL32 RPS8 EEF2 RPL23 RPL13A RPS6 RPL27 RPL11 RPL4 RPS16 RPL19 RPL10A RPL18A RPL15 RPS5 RPSA RPS27A RPL6 RPL13 RPL7A RPL18 RPL5 RPL9 RPL12 FAU RPL7 RPS7 RPLP1 RPLP0 RPL17 RPL30 RPL21 RPS3 RPL3
931	37	RPS15A RPL14 RPL31 RPS8 RPL23 RPS23 RPS6 RPL27 RPS11 RPL11 RPL4 RPS16 RPL19 RPL10A RPL18A RPL15 RPS5 RPSA RPS27A RPL6 RPL13 RPL7A RPL18 RPL5 RPL9 RPL12 FAU RPS2 RPL37A RPL7 RPS7 RPLP1 RPLP0 RPL30 RPL21 RPS3 RPL3
932	37	RPS15A RPL14 RPL31 RPS8 EEF2 RPL23 RPS23 RPS6 RPS11 RPL11 UBA52 RPL4 RPS16 RPS12 RPL19 RPL10A RPL18A RPL15 RPS5 RPSA RPS27A RPL6 RPL18 RPL5 RPL9 RPL12 FAU RPS21 RPS2 RACK1 RPL7 RPS19 RPS24 RPS7 RPLP0 RPL21 RPS3
933	37	RPS15A RPL14 RPS8 EEF2 RPL23 RPS23 RPS6 RPS11 RPL11 RPL4 RPS16 RPS12 RPL19 RPL10A RPS28 RPL15 RPS5 RPSA RPS27A RPL6 RPL13 RPL18 RPL5 RPL9 RPL12 FAU RPS20 RPS21 RPS2 RACK1 RPL7 RPS24 RPS7 RPLP0 RPL17 RPL21 RPS3
934	37	RPL14 RPL31 RPS8 EEF2 RPL23 RPL24 RPL35 RPS23 RPS6 RPL27 RPLP2 RPS11 RPL11 RPL4 RPS16 RPS12 RPL19 RPL10A RPL18A RPL15 RPS5 RPSA RPS27A RPL6 RPL13 RPL18 RPL5 RPL9 RPL12 FAU RPL7 RPS24 RPLP1 RPLP0 RPL30 RPL21 RPL3
935	37	RPS15A RPL14 RPS8 EEF2 RPL23 RPS23 RPS6 RPS11 RPL11 RPL4 RPS16 RPS12 RPL19 RPL10A RPL18A RPL15 RPS5 RPSA RPS27A RPL6 RPL18 RPL5 RPL9 RPL12 FAU RPS20 RPS2 RACK1 RPL7 RPS19 RPS24 RPS7 RPLP0 RPL21 RPS13 RPS3 RPL3
936	37	RPL14 RPL31 RPL32 RPS8 EEF2 RPL23 RPL8 RPL24 RPL35 RPS23 RPS6 RPL27 RPL11 RPL4 RPS16 RPS12 RPL19 RPL10A RPL18A RPL15 RPS5 RPSA RPS27A RPL6 RPL13 RPL18 RPL5 RPL9 RPL12 FAU RACK1 RPL7 RPS24 RPLP0 RPL30 RPL21 RPL3
937	37	RPL14 RPL31 RPS8 EEF2 RPL23 RPL35 RPS23 RPS6 RPL27 RPS11 RPL11 RPL4 RPS16 RPS12 RPL19 RPL10A RPL18A RPL15 RPS5 RPSA RPS27A RPL6 RPL13 RPL18 RPS3A RPL5 RPL9 RPL12 FAU RACK1 RPL7 RPS24 RPS7 RPLP0 RPL30 RPL21 RPL3
938	37	RPS15A RPL14 RPL31 RPL32 RPS8 EEF2 RPL23 RPL24 RPL13A RPS6 RPL27 RPL11 RPL4 RPS16 RPL19 RPL10A RPL18A RPL15 RPS5 RPSA RPS27A RPL6 RPL13 RPL7A RPL18 RPS3A RPL5 RPL9 RPL12 FAU RPL7 RPLP1 RPLP0 RPL30 RPL21 RPS3 RPL3
939	37	RPS15A RPL14 RPL31 RPL32 RPS8 RPL23 RPL24 RPL13A RPS6 RPL27 RPL11 RPL4 RPS16 RPS12 RPL19 RPL10A RPL18A RPL15 RPS5 RPSA RPS27A RPL6 RPL13 RPL18 RPL5 RPL9 RPL12 FAU RPL37A RPL7 RPS24 RPLP1 RPLP0 RPL30 RPL21 RPS3 RPL3
940	37	RPL14 RPL31 RPS8 EEF2 RPL23 RPL13A RPL35 RPS6 RPL27 RPS11 RPL11 UBA52 RPL4 RPS16 RPS12 RPL19 RPL10A RPL18A RPL15 RPS5 RPSA RPS27A RPL6 RPL13 RPL18 RPL5 RPL9 RPL12 FAU RACK1 RPL7 RPS24 RPS7 RPLP0 RPL30 RPL21 RPL3
941	37	RPS15A RPL14 RPL31 EEF2 RPL23 RPL13A RPS6 RPL27 RPS11 RPL11 RPL36 RPL4 RPS16 RPS12 RPL19 RPL10A RPL18A RPL15 RPS5 RPS27A RPL6 RPL13 RPL18 RPL5 RPL9 RPL12 FAU RACK1 RPL7 RPL26 RPS24 RPS7 RPLP0 RPL30 RPL21 RPS3 RPL3
942	37	RPL14 RPL31 RPL32 RPS8 EEF2 RPL23 RPL8 RPL35 RPS23 RPS6 RPL27 RPL11 RPL4 RPS16 RPS12 RPL19 RPL10A RPL18A RPL15 RPS5 RPSA RPS27A RPL6 RPL13 RPL18 RPL5 RPL9 RPL12 FAU RACK1 RPL7 RPS24 RPS7 RPLP0 RPL30 RPL21 RPL3
943	37	RPL14 RPL31 RPL32 RPS8 EEF2 RPL23 RPL24 RPL13A RPL35 RPS6 RPL27 RPL11 RPL4 RPS16 RPS12 RPL19 RPL10A RPL18A RPL15 RPS5 RPSA RPS27A RPL6 RPL13 RPL18 RPL5 RPL9 RPL12 FAU RPL7 RPS24 RPLP1 RPLP0 RPL30 RPL21 RPS13 RPL3
944	37	RPS15A RPL14 RPL31 RPS8 EEF2 RPL23 RPL24 RPS23 RPS6 RPS11 RPL11 UBA52 RPL4 RPS16 RPS12 RPL19 RPL10A RPL18A RPL15 RPS5 RPSA RPS27A RPL6 RPL18 RPL5 RPL9 RPL12 FAU RPS2 RPL7 RPS19 RPS24 RPLP1 RPLP0 RPL21 RPS3 RPL3
945	37	RPS15A RPL14 RPL31 RPS8 EEF2 RPL23 RPL24 RPS23 RPS6 RPS11 RPL11 RPL4 RPS16 RPS12 RPL19 RPL10A RPL18A RPL15 RPS5 RPSA RPS27A RPL6 RPL18 RPL5 RPL9 RPL12 FAU RPS2 RACK1 RPL7 RPS19 RPS24 RPLP0 RPL17 RPL21 RPS3 RPL3
946	37	RPL14 RPL31 RPS8 EEF2 RPL23 RPL24 RPL13A RPL35 RPS6 RPL27 RPS11 RPL11 RPL4 RPS16 RPS12 RPL19 RPL10A RPL18A RPL15 RPS5 RPSA RPS4X RPS27A RPL6 RPL13 RPL18 RPL5 RPL9 RPL12 FAU RPL7 RPS24 RPLP1 RPLP0 RPL30 RPL21 RPL3
947	37	RPS15A RPL14 RPL31 RPL32 EEF2 RPL23 RPL13A RPS6 RPL27 RPL11 RPL4 RPS16 RPS12 RPL19 RPL10A RPL18A RPL15 RPS5 RPS27A RPL6 RPL13 RPL18 RPL5 RPL9 RPL12 FAU RPL27A RACK1 RPL7 RPL26 RPS24 RPS7 RPLP0 RPL30 RPL21 RPS3 RPL3
948	37	RPL23A RPS15A RPL14 RPS8 RPL23 RPS23 RPS6 RPS11 RPL11 RPL4 RPS16 RPS12 RPL19 RPL10A RPS28 RPL15 RPS5 RPSA RPS27A RPL6 RPL13 RPL18 RPL5 RPL9 RPL12 FAU RPS20 RPS21 RPS2 RACK1 RPL7 RPS24 RPS7 RPLP0 RPL21 RPS27L RPS3
949	37	RPS15A RPL14 RPS8 RPL23 RPL24 RPS23 RPS6 RPS11 RPL11 RPL4 RPS16 RPS12 RPL19 RPL10A RPS28 RPL15 RPS5 RPSA RPS4X RPS27A RPL6 RPL18 RPL5 RPL9 RPL12 FAU RPS20 RPS21 RPS2 RACK1 RPL7 RPS19 RPS24 RPLP0 RPL21 RPS27L RPS3
950	37	RPS15A RPL14 RPL32 RPS8 RPL23 RPL24 RPS23 RPS6 RPL27 RPL11 RPL4 RPS16 RPS12 RPL19 RPL10A RPL18A RPL15 RPS5 RPSA RPS27A RPL6 RPL13 RPL18 RPL5 RPL9 RPL12 FAU RPS20 RPS2 RACK1 RPL37A RPL7 RPS24 RPLP0 RPL21 RPS3 RPL3
951	37	RPL14 RPL31 RPL32 RPS8 EEF2 RPL23 RPL24 RPL35 RPS23 RPS6 RPL27 RPL11 UBA52 RPL4 RPS16 RPS12 RPL19 RPL10A RPL18A RPL15 RPS5 RPSA RPS27A RPL6 RPL13 RPL18 RPL5 RPL9 RPL12 FAU RACK1 RPL7 RPS24 RPLP0 RPL30 RPL21 RPL3
952	37	RPS15A RPL14 RPL31 RPL32 EEF2 RPL23 RPL13A RPS6 RPL27 RPL11 RPL4 RPS16 RPS12 RPL19 RPL10A RPL18A RPL15 RPS5 RPS27A RPL6 RPL13 RPL18 RPL5 RPL9 RPL12 FAU RACK1 RPL7 RPL26 RPS24 RPS7 RPLP0 RPL30 RPL21 RPS13 RPS3 RPL3
953	37	RPL23A RPS15A RPL14 RPL31 EEF2 RPL23 RPL13A RPS6 RPL27 RPS11 RPL11 RPL4 RPS16 RPS12 RPL19 RPL10A RPL18A RPL15 RPS5 RPS27A RPL6 RPL13 RPL18 RPL5 RPL9 RPL12 FAU RPL7 RPL26 RPS24 RPS7 RPLP1 RPLP0 RPL30 RPL21 RPS3 RPL3
954	37	RPL14 RPL31 RPS8 EEF2 RPL23 RPL24 RPL13A RPL35 RPS6 RPL27 RPS11 RPL11 UBA52 RPL4 RPS16 RPS12 RPL19 RPL10A RPL18A RPL15 RPS5 RPSA RPS27A RPL6 RPL13 RPL18 RPL5 RPL9 RPL12 FAU RPL7 RPS24 RPLP1 RPLP0 RPL30 RPL21 RPL3
955	37	RPS15A RPL14 RPL31 RPS8 EEF2 RPL23 RPL13A RPS6 RPL27 RPS11 RPL11 RPL4 RPS16 RPL19 RPL10A RPL18A RPL15 RPS5 RPSA RPS27A RPL6 RPL13 RPL7A RPL18 RPS3A RPL5 RPL9 RPL12 FAU RPL7 RPS7 RPLP1 RPLP0 RPL30 RPL21 RPS3 RPL3
956	37	RPL14 RPL31 RPL32 RPS8 EEF2 RPL23 RPL24 RPL35 RPS23 RPS6 RPL27 RPLP2 RPL11 RPL4 RPS16 RPS12 RPL19 RPL10A RPL18A RPL15 RPS5 RPSA RPS27A RPL6 RPL13 RPL18 RPL5 RPL9 RPL12 FAU RPL7 RPS24 RPLP1 RPLP0 RPL30 RPL21 RPL3
957	37	RPS15A RPL14 RPL31 RPS8 EEF2 RPL23 RPL24 RPS23 RPS6 RPS11 RPL11 RPL4 RPS16 RPS12 RPL19 RPL10A RPL18A RPL15 RPS5 RPSA RPS4X RPS27A RPL6 RPL18 RPL5 RPL9 RPL12 FAU RPS21 RPS2 RPL7 RPS19 RPS24 RPLP1 RPLP0 RPL21 RPS3
958	37	RPS15A RPL14 RPL31 RPS8 EEF2 RPL23 RPL24 RPL13A RPS6 RPL27 RPS11 RPL11 UBA52 RPL4 RPS16 RPL19 RPL10A RPL18A RPL15 RPS5 RPSA RPS27A RPL6 RPL13 RPL7A RPL18 RPL5 RPL9 RPL12 FAU RPL7 RPLP1 RPLP0 RPL30 RPL21 RPS3 RPL3
959	37	RPS15A RPL14 RPL31 RPS8 RPL23 RPL13A RPS6 RPL27 RPS11 RPL11 RPL4 RPS16 RPS12 RPL19 RPL10A RPL18A RPL15 RPS5 RPSA RPS27A RPL6 RPL13 RPL18 RPL5 RPL9 RPL12 FAU RPL37A RPL7 RPS24 RPS7 RPLP1 RPLP0 RPL30 RPL21 RPS3 RPL3
960	37	RPS15A RPL14 RPL31 RPS14 RPS8 EEF2 RPL23 RPL24 RPS23 RPS6 RPS11 RPL11 RPL4 RPS16 RPS12 RPL19 RPL10A RPL18A RPL15 RPS5 RPSA RPS27A RPL6 RPL18 RPL5 RPL9 RPL12 FAU RPS2 RPL7 RPS19 RPS24 RPLP1 RPLP0 RPL21 RPS3 RPL3
961	37	RPS15A RPL14 RPL31 RPS8 EEF2 RPL23 RPL13A RPS6 RPL27 RPS11 RPL11 RPL4 RPS16 RPL19 RPL10A RPL18A RPL15 RPS5 RPSA RPS27A RPL6 RPL13 RPL7A RPL18 RPL10L RPL5 RPL9 RPL12 FAU RACK1 RPL7 RPS7 RPLP0 RPL30 RPL21 RPS3 RPL3
962	36	RPL14 RPL31 RPL37 RPL32 RPL23 RPL24 RPL39 RPL13A RPL35 RPL27 RPL11 RPL4 RPS12 RPL19 RPL10A RPL18A RPL15 RPS27A RPL6 RPL13 RPL18 RPL5 RPL9 RPL12 FAU RPL7 RPL35A RPL26 RPS24 RPLP1 RPL36A RPLP0 RPL30 RPL21 RPL29 RPL3
963	36	RPL14 RPL31 RPL37 RPL32 RPL23 RPL24 RPL39 RPL13A RPL35 RPL27 RPL11 RPL4 RPS12 RPL19 RPL10A RPL18A RPL15 RPS27A RPL6 RPL13 RPL18 RPL5 RPL9 RPL12 FAU RPL7 RPL35A RPL26 RPS24 RPLP1 RPL36A RPLP0 RPL30 RPL21 RPL34 RPL3
964	36	RPL14 RPL31 RPL37 RPL32 RPL23 RPL24 RPL39 RPL13A RPL35 RPL27 RPL22 RPL11 RPL4 RPS12 RPL19 RPL10A RPL18A RPL15 RPS27A RPL6 RPL13 RPL18 RPL5 RPL9 RPL12 FAU RPL7 RPL35A RPL26 RPS24 RPLP1 RPL36A RPLP0 RPL30 RPL21 RPL3
965	36	RPL14 RPL31 RPL37 RPL32 RPL23 RPL24 RPL39 RPL13A RPL35 RPL27 RPL11 RPL4 RPS12 RPL19 RPL10A RPL18A RPL15 RPS27A RPL6 RPL13 RPL18 RPL5 RPL9 RPL12 FAU RPL7 RPL35A RPL26 RPS24 RPLP1 RPL36A RPLP0 RPL17 RPL30 RPL21 RPL3
966	36	RPL23A RPL14 RPS8 EEF2 RPL23 RPL35 RPS23 RPS6 RPL27 RPS11 RPL11 RPL4 RPS16 RPS12 RPL19 RPL10A RPL18A RPL15 RPS5 RPSA RPS27A RPL6 RPL13 RPL18 RPL5 RPL9 RPL12 FAU RPS20 RACK1 RPL7 RPS24 RPS7 RPLP0 RPL21 RPL3
967	36	RPS15A RPL14 RPL31 RPS14 RPS8 EEF2 RPL23 RPS23 RPS6 RPS11 RPL11 RPL4 RPS16 RPL19 RPL10A RPL18A RPL15 RPS5 RPSA RPS27A RPL6 RPL7A RPL18 RPL5 RPL9 RPL12 FAU RPS21 RPS2 RPL7 RPS19 RPS7 RPLP1 RPLP0 RPL21 RPS3
968	36	RPL14 RPL32 RPS8 EEF2 RPL23 RPL24 RPL35 RPS23 RPS6 RPL27 RPL11 UBA52 RPL4 RPS16 RPS12 RPL19 RPL10A RPL18A RPL15 RPS5 RPSA RPS27A RPL6 RPL13 RPL18 RPL5 RPL9 RPL12 FAU RPS20 RACK1 RPL7 RPS24 RPLP0 RPL21 RPL3
969	36	RPS15A RPL14 RPS8 EEF2 RPL23 RPL24 RPS23 RPS6 RPS11 RPL11 RPL4 RPS16 RPL19 RPL10A RPL18A RPL15 RPS5 RPSA RPS27A RPL6 RPL7A RPL18 RPL5 RPL9 RPL12 FAU RPS20 RPS21 RPS2 RACK1 RPL7 RPS19 RPLP0 RPL21 RPS13 RPS3
970	36	RPL14 RPL31 RPL32 RPS8 EEF2 RPL23 RPL13A RPL35 RPS6 RPL27 RPL11 UBA52 RPL4 RPS16 RPL19 RPL10A RPL18A RPL15 RPS5 RPSA RPS27A RPL6 RPL13 RPL7A RPL18 RPL5 RPL9 RPL12 FAU RACK1 RPL7 RPS7 RPLP0 RPL30 RPL21 RPL3
971	36	RPL14 RPL31 RPS8 EEF2 RPL23 RPL35 RPS23 RPS6 RPL27 RPS11 RPL11 RPL4 RPS16 RPL19 RPL10A RPL18A RPL15 RPS5 RPSA RPS27A RPL6 RPL13 RPL7A RPL18 RPL5 RPL9 RPL12 FAU RACK1 RPL7 RPS7 RPLP0 RPL17 RPL30 RPL21 RPL3
972	36	RPS15A RPL14 RPL31 RPS8 EEF2 RPL23 RPS23 RPS6 RPS11 RPL11 UBA52 RPL4 RPS16 RPL19 RPL10A RPL18A RPL15 RPS5 RPSA RPS27A RPL6 RPL7A RPL18 RPL5 RPL9 RPL12 FAU RPS2 RPL7 RPS19 RPS7 RPLP1 RPLP0 RPL21 RPS3 RPL3
973	36	RPL14 RPL31 RPL32 RPS8 RPL23 RPL35 RPS23 RPS6 RPL27 RPL11 RPL4 RPS16 RPS12 RPL19 RPL10A RPL18A RPL15 RPS5 RPSA RPS27A RPL6 RPL13 RPL18 RPL5 RPL9 RPL12 FAU RPL37A RPL7 RPS24 RPS7 RPLP1 RPLP0 RPL30 RPL21 RPL3
974	36	RPL14 RPL31 RPL32 RPS8 EEF2 RPL23 RPL8 RPL13A RPL35 RPS6 RPL27 RPL11 RPL4 RPS16 RPL19 RPL10A RPL18A RPL15 RPS5 RPSA RPS27A RPL6 RPL13 RPL7A RPL18 RPL5 RPL9 RPL12 FAU RACK1 RPL7 RPS7 RPLP0 RPL30 RPL21 RPL3
975	36	RPL14 RPL31 RPL32 RPL23 RPL13A RPL35 RPS6 RPL27 RPL11 UBA52 RPL4 RPS16 RPS12 RPL19 RPL10A RPL18A RPL15 RPS5 RPS27A RPL6 RPL13 RPL18 RPL5 RPL9 RPL12 FAU RPL7 RPL26 RPS24 RPS7 RPLP1 RPL36A RPLP0 RPL30 RPL21 RPL3
976	36	RPL14 RPS8 EEF2 RPL23 RPL8 RPL35 RPS23 RPS6 RPL27 RPS11 RPL11 RPL4 RPS16 RPS12 RPL19 RPL10A RPL18A RPL15 RPS5 RPSA RPS27A RPL6 RPL13 RPL18 RPL5 RPL9 RPL12 FAU RPS20 RACK1 RPL7 RPS24 RPS7 RPLP0 RPL21 RPL3
977	36	RPS15A RPL14 RPL31 RPL32 EEF2 RPL23 RPL24 RPL13A RPS6 RPL27 RPL11 UBA52 RPL4 RPS16 RPL19 RPL10A RPL18A RPL15 RPS5 RPS27A RPL6 RPL13 RPL7A RPL18 RPL5 RPL9 RPL12 FAU RACK1 RPL7 RPL26 RPLP0 RPL30 RPL21 RPS3 RPL3
978	36	RPS15A RPL14 RPL31 RPL32 EEF2 RPL23 RPL24 RPL13A RPS6 RPL27 RPL11 RPL4 RPS16 RPL19 RPL10A RPL18A RPL15 RPS5 RPS27A RPL6 RPL13 RPL7A RPL18 RPL5 RPL9 RPL12 FAU RPL27A RACK1 RPL7 RPL26 RPLP0 RPL30 RPL21 RPS3 RPL3
979	36	RPL14 RPL31 RPS8 RPL23 RPL24 RPL13A RPL35 RPS6 RPL27 RPS11 RPL11 RPL4 RPS16 RPS12 RPL19 RPL10A RPL18A RPL15 RPS5 RPSA RPS27A RPL6 RPL13 RPL18 RPL5 RPL9 RPL12 FAU RPL37A RPL7 RPS24 RPLP1 RPLP0 RPL30 RPL21 RPL3
980	36	RPS15A RPL14 RPL31 RPS8 RPL23 RPS23 RPS6 RPS11 RPL11 RPL4 RPS16 RPS12 RPL19 RPL10A RPL15 RPS5 RPSA RPS27A RPL6 RPL13 RPL18 RPL5 RPL9 RPL12 FAU RPS21 RPS2 RACK1 RPL37A RPL7 RPS24 RPS7 RPLP0 RPL21 RPS27L RPS3
981	36	RPS15A RPL14 RPL31 RPS8 EEF2 RPL23 RPL24 RPS23 RPS6 RPS11 RPL11 RPL4 RPS16 RPL19 RPL10A RPL18A RPL15 RPS5 RPSA RPS27A RPL6 RPL7A RPL18 RPL10L RPL5 RPL9 RPL12 FAU RPS21 RPS2 RACK1 RPL7 RPS19 RPLP0 RPL21 RPS3
982	36	RPL14 RPL31 RPS8 EEF2 RPL23 RPL24 RPL35 RPS23 RPS6 RPL27 RPS11 RPL11 RPL4 RPS16 RPL19 RPL10A RPL18A RPL15 RPS5 RPSA RPS27A RPL6 RPL13 RPL7A RPL18 RPL10L RPL5 RPL9 RPL12 FAU RPL7 RPLP1 RPLP0 RPL30 RPL21 RPL3
983	36	RPL23A RPS15A RPL14 RPL31 RPS8 EEF2 RPL23 RPL24 RPS23 RPS6 RPS11 RPL11 RPL4 RPS16 RPL19 RPL10A RPL18A RPL15 RPS5 RPSA RPS27A RPL6 RPL7A RPL18 RPL5 RPL9 RPL12 FAU RPS21 RPS2 RPL7 RPS19 RPLP1 RPLP0 RPL21 RPS3
984	36	RPL14 RPL31 RPS8 EEF2 RPL23 RPL8 RPL35 RPS23 RPS6 RPL27 RPS11 RPL11 RPL4 RPS16 RPL19 RPL10A RPL18A RPL15 RPS5 RPSA RPS27A RPL6 RPL13 RPL7A RPL18 RPL5 RPL9 RPL12 FAU RACK1 RPL7 RPS7 RPLP0 RPL30 RPL21 RPL3
985	36	RPL14 RPL31 RPS14 EEF2 RPL23 RPL13A RPL35 RPS6 RPL27 RPS11 RPL11 RPL4 RPS16 RPS12 RPL19 RPL10A RPL18A RPL15 RPS5 RPS27A RPL6 RPL13 RPL18 RPL5 RPL9 RPL12 FAU RPL7 RPL26 RPS24 RPS7 RPLP1 RPLP0 RPL30 RPL21 RPL3
986	36	RPS15A RPL14 RPL31 RPS8 EEF2 RPL23 RPL24 RPS23 RPS6 RPS11 RPL11 RPL4 RPS16 RPL19 RPL10A RPL18A RPL15 RPS5 RPSA RPS4X RPS27A RPL6 RPL7A RPL18 RPL5 RPL9 RPL12 FAU RPS21 RPS2 RACK1 RPL7 RPS19 RPLP0 RPL21 RPS3
987	36	RPL14 RPL31 RPL32 RPS8 EEF2 RPL23 RPL24 RPL35 RPS23 RPS6 RPL27 RPL11 RPL4 RPS16 RPL19 RPL10A RPL18A RPL15 RPS5 RPSA RPS27A RPL6 RPL13 RPL7A RPL18 RPL10L RPL5 RPL9 RPL12 FAU RACK1 RPL7 RPLP0 RPL30 RPL21 RPL3
988	36	RPS15A RPL14 RPL31 RPL32 EEF2 RPL23 RPL13A RPS6 RPL27 RPL11 RPL36 RPL4 RPS16 RPL19 RPL10A RPL18A RPL15 RPS5 RPS27A RPL6 RPL13 RPL7A RPL18 RPL5 RPL9 RPL12 FAU RACK1 RPL7 RPL26 RPS7 RPLP0 RPL30 RPL21 RPS3 RPL3
989	36	RPL23A RPS15A RPL14 RPL31 EEF2 RPL23 RPL24 RPL13A RPS6 RPL27 RPS11 RPL11 RPL4 RPS16 RPL19 RPL10A RPL18A RPL15 RPS5 RPS27A RPL6 RPL13 RPL7A RPL18 RPL5 RPL9 RPL12 FAU RPL7 RPL26 RPLP1 RPLP0 RPL30 RPL21 RPS3 RPL3
990	36	RPS15A RPL14 RPL31 RPS8 EEF2 RPL23 RPL24 RPS23 RPS6 RPS11 RPL11 RPL4 RPS16 RPL19 RPL10A RPL18A RPL15 RPS5 RPSA RPS27A RPL6 RPL7A RPL18 RPL5 RPL9 RPL12 FAU RPS21 RPS2 RPL7 RPS19 RPLP1 RPLP0 RPL21 RPS13 RPS3
991	36	RPS15A RPL14 RPL31 RPS8 RPL23 RPS23 RPS6 RPS11 RPL11 RPL4 RPS16 RPS12 RPL19 RPL10A RPL15 RPS5 RPSA RPS27A RPL6 RPL18 RPL5 RPL9 RPL12 FAU RPS26 RPS21 RPS2 RACK1 RPL7 RPS19 RPS24 RPS7 RPLP0 RPL21 RPS27L RPS3
992	36	RPL14 RPL32 RPS8 EEF2 RPL23 RPL35 RPS23 RPS6 RPL27 RPL11 RPL4 RPS16 RPS12 RPL19 RPL10A RPL18A RPL15 RPS5 RPSA RPS27A RPL6 RPL13 RPL18 RPL5 RPL9 RPL12 FAU RPS20 RACK1 RPL7 RPS24 RPS7 RPLP0 RPL17 RPL21 RPL3
993	36	RPS15A RPL14 RPS8 RPL23 RPS23 RPS6 RPL27 RPS11 RPL11 RPL4 RPS16 RPL19 RPL10A RPL18A RPL15 RPS5 RPSA RPS27A RPL6 RPL13 RPL7A RPL18 RPL5 RPL9 RPL12 FAU RPS20 RPS21 RPS2 RACK1 RPL37A RPL7 RPS7 RPLP0 RPL21 RPS3
994	36	RPL14 RPL31 RPS8 RPL23 RPL24 RPL35 RPS23 RPS6 RPL27 RPS11 RPL11 RPL4 RPS16 RPS12 RPL19 RPL10A RPL18A RPL15 RPS5 RPSA RPS27A RPL6 RPL13 RPL18 RPL5 RPL9 RPL12 FAU RPL37A RPL7 RPS24 RPLP1 RPLP0 RPL30 RPL21 RPL3
995	36	RPS15A RPL14 RPL31 RPS8 EEF2 RPL23 RPL24 RPS23 RPS6 RPS11 RPL11 RPL4 RPS16 RPL19 RPL10A RPL18A RPL15 RPS5 RPSA RPS4X RPS27A RPL6 RPL7A RPL18 RPL5 RPL9 RPL12 FAU RPS2 RPL7 RPS19 RPLP1 RPLP0 RPL21 RPS3 RPL3
996	36	RPL14 RPL31 RPL32 RPS8 EEF2 RPL23 RPL35 RPS23 RPS6 RPL27 RPL11 RPL36 RPL4 RPS16 RPS12 RPL19 RPL10A RPL18A RPL15 RPS5 RPS27A RPL6 RPL13 RPL18 RPL5 RPL9 RPL12 FAU RPL7 RPS24 RPS7 RPLP1 RPLP0 RPL30 RPL21 RPL3
997	36	RPS15A RPL14 RPL31 RPL10 RPL32 EEF2 RPL23 RPL24 RPL13A RPS6 RPL27 RPL11 RPL4 RPS16 RPS12 RPL19 RPL10A RPL18A RPL15 RPS5 RPS27A RPL6 RPL13 RPL18 RPL5 RPL9 RPL12 FAU RPL7 RPL26 RPLP1 RPLP0 RPL30 RPL21 RPS3 RPL3
998	36	RPS15A RPL14 RPL31 RPS8 EEF2 RPL23 RPL24 RPS23 RPS6 RPS11 RPL11 RPL4 RPS16 RPL19 RPL10A RPL18A RPL15 RPS5 RPSA RPS27A RPL6 RPL7A RPL18 RPL5 RPL9 RPL12 FAU RPS21 RPS2 RACK1 RPL7 RPS19 RPLP0 RPL17 RPL21 RPS3
999	36	UBC RPS15A RPL14 RPL31 EEF2 RPL23 RPL24 RPL13A RPS6 RPL27 RPS11 RPL11 RPL4 RPS16 RPS12 RPL19 RPL10A RPL18A RPL15 RPS5 RPS27A RPL6 RPL13 RPL18 RPL5 RPL9 RPL12 RACK1 RPL7 RPL26 RPS24 RPLP0 RPL30 RPL21 RPS3 RPL3
1000	36	RPL14 RPL31 RPL32 RPL23 RPL24 RPL13A RPL35 RPS6 RPL27 RPL11 RPL4 RPS16 RPS12 RPL19 RPL10A RPL18A RPL15 RPS5 RPS27A RPL6 RPL13 RPL18 RPS3A RPL5 RPL9 RPL12 FAU RPL7 RPL26 RPS24 RPLP1 RPL36A RPLP0 RPL30 RPL21 RPL3
1001	36	UBC RPL14 RPL31 RPS8 EEF2 RPL23 RPL24 RPL13A RPL35 RPS6 RPL27 RPS11 RPL11 RPL4 RPS16 RPS12 RPL19 RPL10A RPL18A RPL15 RPS5 RPSA RPS27A RPL6 RPL13 RPL18 RPL5 RPL9 RPL12 RACK1 RPL7 RPS24 RPLP0 RPL30 RPL21 RPL3
1002	36	RPL23A RPL14 RPL31 RPL32 RPS8 EEF2 RPL23 RPL13A RPL35 RPS6 RPL27 RPL11 RPL4 RPS16 RPL19 RPL10A RPL18A RPL15 RPS5 RPSA RPS27A RPL6 RPL13 RPL7A RPL18 RPL5 RPL9 RPL12 FAU RPL7 RPS7 RPLP1 RPLP0 RPL30 RPL21 RPL3
1003	36	RPL14 RPL31 RPL32 RPL23 RPL13A RPL35 RPS6 RPL27 RPL11 RPL4 RPS16 RPS12 RPL19 RPL10A RPL18A RPL15 RPS5 RPS27A RPL6 RPL13 RPL18 RPL10L RPL5 RPL9 RPL12 FAU RPL7 RPL26 RPS24 RPS7 RPLP1 RPL36A RPLP0 RPL30 RPL21 RPL3
1004	36	RPL14 RPL31 RPL32 RPL23 RPL24 RPL13A RPL35 RPS6 RPL27 RPL11 RPL4 RPS16 RPS12 RPL19 RPL10A RPL18A RPL15 RPS5 RPS27A RPL6 RPL13 RPL18 RPS3A RPL5 RPL9 RPL12 FAU RACK1 RPL7 RPL26 RPS24 RPL36A RPLP0 RPL30 RPL21 RPL3
1005	36	RPL14 RPL31 RPS8 EEF2 RPL23 RPL24 RPL13A RPL35 RPS6 RPL27 RPS11 RPL11 RPL4 RPS16 RPL19 RPL10A RPL18A RPL15 RPS5 RPSA RPS27A RPL6 RPL13 RPL7A RPL18 RPL5 RPL9 RPL12 FAU RACK1 RPL7 RPLP0 RPL30 RPL21 RPS13 RPL3
1006	36	RPS15A RPL14 RPL31 RPL32 EEF2 RPL23 RPL13A RPS6 RPL27 RPL11 RPL4 RPS16 RPS12 RPL19 RPL10A RPL18A RPL15 RPSA RPS27A RPL6 RPL13 RPL18 RPL5 RPL9 RPL12 FAU RACK1 RPL7 RPS24 RPS7 RPLP0 RPL30 RPL21 RPS3 RPL29 RPL3
1007	36	RPL14 RPL32 RPS8 EEF2 RPL23 RPL35 RPS23 RPS6 RPL27 RPL11 RPL4 RPS16 RPS12 RPL19 RPL10A RPL18A RPL15 RPS5 RPSA RPS27A RPL6 RPL13 RPL18 RPL5 RPL9 RPL12 FAU RPS20 RACK1 RPL7 RPS24 RPS7 RPLP0 RPL21 RPS13 RPL3
1008	36	RPL23A RPS15A RPL14 RPL31 RPL32 RPL23 RPL24 RPL13A RPS6 RPL27 RPL11 RPL4 RPS16 RPS12 RPL19 RPL10A RPL18A RPL15 RPS5 RPS27A RPL6 RPL13 RPL18 RPL5 RPL9 RPL12 FAU RPL7 RPL26 RPS24 RPLP1 RPL36A RPLP0 RPL30 RPL21 RPL3
1009	36	RPS15A RPL14 RPL31 RPL10 EEF2 RPL23 RPL13A RPS6 RPL27 RPS11 RPL11 RPL4 RPS16 RPL19 RPL10A RPL18A RPL15 RPS5 RPS27A RPL6 RPL13 RPL7A RPL18 RPL5 RPL9 RPL12 FAU RPL7 RPL26 RPS7 RPLP1 RPLP0 RPL30 RPL21 RPS3 RPL3
1010	36	RPL14 RPL31 RPL32 EEF2 RPL23 RPL24 RPL13A RPL35 RPS6 RPL27 RPL11 RPL4 RPS16 RPS12 RPL19 RPL10A RPL18A RPL15 RPS5 RPS27A RPL6 RPL13 RPL18 RPL5 RPL9 RPL12 FAU RPL27A RPL7 RPL26 RPS24 RPLP1 RPLP0 RPL30 RPL21 RPL3
1011	36	RPL14 RPL31 RPL32 RPS8 EEF2 RPL23 RPL24 RPL35 RPS23 RPS6 RPL27 RPL11 RPL4 RPS16 RPL19 RPL10A RPL18A RPL15 RPS5 RPSA RPS27A RPL6 RPL13 RPL7A RPL18 RPL5 RPL9 RPL12 FAU RPL7 RPLP1 RPLP0 RPL30 RPL21 RPS13 RPL3
1012	36	RPS15A RPL14 RPL31 EEF2 RPL23 RPL8 RPL13A RPS6 RPL27 RPS11 RPL11 RPL4 RPS16 RPL19 RPL10A RPL18A RPL15 RPS5 RPS27A RPL6 RPL13 RPL7A RPL18 RPL5 RPL9 RPL12 FAU RACK1 RPL7 RPL26 RPS7 RPLP0 RPL30 RPL21 RPS3 RPL3
1013	36	RPL14 RPL31 RPL32 RPL23 RPL24 RPL13A RPL35 RPS6 RPL27 RPL11 RPL4 RPS16 RPS12 RPL19 RPL10A RPL18A RPL15 RPS5 RPS27A RPL6 RPL13 RPL18 RPL5 RPL9 RPL12 FAU RPL7 RPL26 RPS24 RPLP1 RPL36A RPLP0 RPL30 RPL21 RPS13 RPL3
1014	36	RPL23A RPS15A RPL14 RPL31 RPS8 EEF2 RPL23 RPS23 RPS6 RPL27 RPS11 RPL11 RPL4 RPS16 RPL19 RPL10A RPL18A RPL15 RPS5 RPL7L1 RPL6 RPL13 RPL7A RPL18 RPL5 RPL9 RPL12 FAU RPS2 RACK1 RPS7 RPLP0 RPL30 RPL21 RPS3 RPL3
1015	36	RPS15A RPL14 RPL31 RPL32 RPL26L1 EEF2 RPL23 RPL13A RPS6 RPL27 RPL11 RPL4 RPS16 RPS12 RPL19 RPL10A RPL18A RPL15 RPS5 RPS27A RPL6 RPL13 RPL18 RPL5 RPL9 RPL12 FAU RPL7 RPS24 RPS7 RPLP1 RPLP0 RPL30 RPL21 RPS3 RPL3
1016	36	RPS15A RPL14 RPL31 RPL32 EEF2 RPL23 RPL13A RPS6 RPL27 RPL11 UBA52 RPL4 RPS16 RPL19 RPL10A RPL18A RPL15 RPS5 RPS27A RPL6 RPL13 RPL7A RPL18 RPL5 RPL9 RPL12 FAU RPL7 RPL26 RPS7 RPLP1 RPLP0 RPL30 RPL21 RPS3 RPL3
1017	36	RPS15A RPL14 RPL31 RPL10 RPL32 RPS8 EEF2 RPL23 RPL13A RPS6 RPL27 RPL11 RPL4 RPS16 RPL19 RPL10A RPL18A RPL15 RPS5 RPS27A RPL6 RPL13 RPL7A RPL18 RPL5 RPL9 RPL12 FAU RACK1 RPL7 RPS7 RPLP0 RPL30 RPL21 RPS3 RPL3
1018	36	RPS15A RPL14 RPL31 RPL32 RPL23 RPL24 RPL13A RPS6 RPL27 RPL11 RPL4 RPS16 RPS12 RPL19 RPL10A RPL18A RPL15 RPS5 RPS27A RPL6 RPL13 RPL18 RPL5 RPL9 RPL12 FAU RACK1 RPL37A RPL7 RPL26 RPS24 RPL36A RPLP0 RPL30 RPL21 RPL3
1019	36	RPL14 RPL31 RPS14 RPS8 EEF2 RPL23 RPL13A RPL35 RPS6 RPL27 RPS11 RPL11 RPL4 RPS16 RPL19 RPL10A RPL18A RPL15 RPS5 RPSA RPS27A RPL6 RPL13 RPL7A RPL18 RPL5 RPL9 RPL12 FAU RACK1 RPL7 RPS7 RPLP0 RPL30 RPL21 RPL3
1020	36	RPL14 RPL31 EEF2 RPL23 RPL13A RPL35 RPS6 RPL27 RPS11 RPL11 RPL4 RPS16 RPS12 RPL19 RPL10A RPL18A RPL15 RPS5 RPS27A RPL6 RPL13 RPL18 RPL5 RPL9 RPL12 FAU RPL7 RPL26 RPS24 RPS7 RPLP1 RPLP0 RPL30 RPL21 RPS13 RPL3
1021	36	RPS15A RPL14 RPL31 RPL32 RPS8 EEF2 RPL23 RPL13A RPS6 RPL27 RPL11 RPL4 RPS16 RPL19 RPL10A RPL18A RPL15 RPS5 RPS27A RPL6 RPL13 RPL7A RPL18 RPL5 RPL9 RPL12 FAU RPL27A RPL7 RPS7 RPLP1 RPLP0 RPL30 RPL21 RPS3 RPL3
1022	36	RPS15A RPL14 RPL31 RPL32 EEF2 RPL23 RPL24 RPL13A RPS6 RPL27 RPL11 RPL4 RPS16 RPL19 RPL10A RPL18A RPL15 RPS5 RPS4X RPS27A RPL6 RPL13 RPL7A RPL18 RPL5 RPL9 RPL12 FAU RACK1 RPL7 RPL26 RPLP0 RPL30 RPL21 RPS3 RPL3
1023	36	RPL14 RPL31 RPS8 EEF2 RPL23 RPL24 RPL35 RPS23 RPS6 RPL27 RPLP2 RPS11 RPL11 RPL4 RPS16 RPL19 RPL10A RPL18A RPL15 RPS5 RPSA RPS27A RPL6 RPL13 RPL7A RPL18 RPL5 RPL9 RPL12 FAU RPL7 RPLP1 RPLP0 RPL30 RPL21 RPL3
1024	36	RPL23A RPL14 RPL31 RPS8 EEF2 RPL23 RPL35 RPS23 RPS6 RPL27 RPS11 RPL11 RPL4 RPS16 RPL19 RPL10A RPL18A RPL15 RPS5 RPSA RPS27A RPL6 RPL13 RPL7A RPL18 RPL5 RPL9 RPL12 FAU RACK1 RPL7 RPS7 RPLP0 RPL30 RPL21 RPL3
1025	36	RPL14 RPL31 RPS8 EEF2 RPL23 RPL13A RPL35 RPS6 RPL27 RPS11 RPL11 UBA52 RPL4 RPS16 RPL19 RPL10A RPL18A RPL15 RPS5 RPSA RPS27A RPL6 RPL13 RPL7A RPL18 RPL5 RPL9 RPL12 FAU RPL7 RPS7 RPLP1 RPLP0 RPL30 RPL21 RPL3
1026	36	RPL14 RPL31 RPL32 RPS8 EEF2 RPL23 RPL24 RPL35 RPS23 RPS6 RPL27 RPL11 RPL4 RPS16 RPL19 RPL10A RPL18A RPL15 RPS5 RPSA RPS27A RPL6 RPL13 RPL7A RPL18 RPS3A RPL5 RPL9 RPL12 FAU RACK1 RPL7 RPLP0 RPL30 RPL21 RPL3
1027	36	RPL14 RPL31 EEF2 RPL23 RPL13A RPL35 RPS6 RPL27 RPS11 RPL11 UBA52 RPL4 RPS16 RPS12 RPL19 RPL10A RPL18A RPL15 RPS5 RPS27A RPL6 RPL13 RPL18 RPL5 RPL9 RPL12 FAU RACK1 RPL7 RPL26 RPS24 RPS7 RPLP0 RPL30 RPL21 RPL3
1028	36	RPL23A RPS15A RPL14 RPS8 EEF2 RPL23 RPS23 RPS6 RPS11 RPL11 RPL4 RPS16 RPL19 RPL10A RPL18A RPL15 RPS5 RPSA RPS27A RPL6 RPL7A RPL18 RPL5 RPL9 RPL12 FAU RPS20 RPS21 RPS2 RACK1 RPL7 RPS19 RPS7 RPLP0 RPL21 RPS3
1029	36	RPL14 RPL31 EEF2 RPL23 RPL13A RPL35 RPS6 RPL27 RPS11 RPL11 RPL4 RPS16 RPS12 RPL19 RPL10A RPL18A RPL15 RPS5 RPS27A RPL6 RPL13 RPL18 RPL10L RPL5 RPL9 RPL12 FAU RACK1 RPL7 RPL26 RPS24 RPS7 RPLP0 RPL30 RPL21 RPL3
1030	36	RPL14 RPL31 RPL32 RPS8 EEF2 RPL23 RPL24 RPL35 RPS23 RPS6 RPL27 RPL11 RPL4 RPS16 RPL19 RPL10A RPL18A RPL15 RPS5 RPSA RPS27A RPL6 RPL13 RPL7A RPL18 RPL5 RPL9 RPL12 FAU RACK1 RPL7 RPLP0 RPL30 RPL21 RPS13 RPL3
1031	36	UBC RPL14 RPL31 RPS8 EEF2 RPL23 RPL13A RPL35 RPS6 RPL27 RPS11 RPL11 RPL4 RPS16 RPS12 RPL19 RPL10A RPL18A RPL15 RPS5 RPSA RPS27A RPL6 RPL13 RPL18 RPL5 RPL9 RPL12 RACK1 RPL7 RPS24 RPS7 RPLP0 RPL30 RPL21 RPL3
1032	36	RPL14 RPL31 RPL32 RPS8 EEF2 RPL23 RPL35 RPS23 RPS6 RPL27 RPL11 RPL4 RPS16 RPL19 RPL10A RPL18A RPL15 RPS5 RPSA RPS27A RPL6 RPL13 RPL7A RPL18 RPL5 RPL9 RPL12 FAU RACK1 RPL7 RPS7 RPLP0 RPL30 RPL21 RPS13 RPL3
1033	36	RPS15A RPL14 RPL31 RPS8 EEF2 RPL23 RPS23 RPS6 RPS11 RPL11 RPL4 RPS16 RPL19 RPL10A RPL18A RPL15 RPS5 RPSA RPS27A RPL6 RPL7A RPL18 RPL5 RPL9 RPL12 FAU RPS21 RPS2 RPL7 RPS19 RPS7 RPLP1 RPLP0 RPL17 RPL21 RPS3
1034	36	RPS15A RPL14 RPL31 RPS8 EEF2 RPL23 RPL24 RPS23 RPS6 RPL27 RPS11 RPL11 RPL4 RPS16 RPL19 RPL10A RPL18A RPL15 RPS5 RPL7L1 RPL6 RPL13 RPL7A RPL18 RPL5 RPL9 RPL12 FAU RPS2 RACK1 RPLP0 RPL17 RPL30 RPL21 RPS3 RPL3
1035	36	RPL23A RPS15A RPL14 RPL31 EEF2 RPL23 RPL13A RPS6 RPL27 RPS11 RPL11 RPL4 RPS16 RPL19 RPL10A RPL18A RPL15 RPS5 RPS27A RPL6 RPL13 RPL7A RPL18 RPL5 RPL9 RPL12 FAU RACK1 RPL7 RPL26 RPS7 RPLP0 RPL30 RPL21 RPS3 RPL3
1036	36	RPS15A RPL14 RPL31 RPL10 RPL32 RPS8 EEF2 RPL23 RPL24 RPS23 RPS6 RPL27 RPL11 RPL4 RPS16 RPL19 RPL10A RPL18A RPL15 RPS5 RPS27A RPL6 RPL13 RPL7A RPL18 RPL5 RPL9 RPL12 FAU RPL7 RPLP1 RPLP0 RPL30 RPL21 RPS3 RPL3
1037	36	RPL14 RPL31 EEF2 RPL23 RPL24 RPL13A RPL35 RPS6 RPL27 RPS11 RPL11 RPL4 RPS16 RPS12 RPL19 RPL10A RPL18A RPL15 RPS5 RPS27A RPL6 RPL13 RPL18 RPL5 RPL9 RPL12 FAU RACK1 RPL7 RPL26 RPS24 RPLP0 RPL17 RPL30 RPL21 RPL3
1038	36	RPS15A RPL14 RPL31 RPS8 EEF2 RPL23 RPL24 RPS23 RPS6 RPS11 RPL11 RPL4 RPS16 RPL19 RPL10A RPL18A RPL15 RPS5 RPSA RPS4X RPS27A RPL6 RPL7A RPL18 RPL5 RPL9 RPL12 FAU RPS2 RACK1 RPL7 RPS19 RPLP0 RPL21 RPS3 RPL3
1039	36	RPL14 RPL31 EEF2 RPL23 RPL13A RPL35 RPS6 RPL27 RPS11 RPL11 RPL4 RPS16 RPS12 RPL19 RPL10A RPL18A RPL15 RPS5 RPS27A RPL6 RPL13 RPL18 RPS3A RPL5 RPL9 RPL12 FAU RACK1 RPL7 RPL26 RPS24 RPS7 RPLP0 RPL30 RPL21 RPL3
1040	36	RPS15A RPL14 RPL31 RPS8 RPL23 RPS23 RPS6 RPS11 RPL11 RPL4 RPS16 RPS12 RPL19 RPL10A RPL18A RPL15 RPS5 RPSA RPS27A RPL6 RPL18 RPL5 RPL9 RPL12 FAU RPS2 RPL37A RPL7 RPS19 RPS24 RPS7 RPLP1 RPLP0 RPL21 RPS3 RPL3
1041	36	RPS15A RPL14 RPL31 RPL10 RPL32 EEF2 RPL23 RPL13A RPS6 RPL27 RPL11 RPL4 RPS16 RPS12 RPL19 RPL10A RPL18A RPL15 RPS5 RPS27A RPL6 RPL13 RPL18 RPL5 RPL9 RPL12 FAU RACK1 RPL7 RPL26 RPS7 RPLP0 RPL30 RPL21 RPS3 RPL3
1042	36	RPS15A RPL14 RPL31 RPL32 EEF2 RPL23 RPL13A RPS6 RPL27 RPL11 RPL4 RPS16 RPL19 RPL10A RPL18A RPL15 RPS5 RPS27A RPL6 RPL13 RPL7A RPL18 RPL5 RPL9 RPL12 FAU RPL27A RPL7 RPL26 RPS7 RPLP1 RPLP0 RPL30 RPL21 RPS3 RPL3
1043	36	RPS15A RPL14 RPL31 EEF2 RPL23 RPL8 RPL24 RPL13A RPS6 RPL27 RPS11 RPL11 RPL4 RPS16 RPL19 RPL10A RPL18A RPL15 RPS5 RPS27A RPL6 RPL13 RPL7A RPL18 RPL5 RPL9 RPL12 FAU RPL7 RPL26 RPLP1 RPLP0 RPL30 RPL21 RPS3 RPL3
1044	36	RPS15A RPL14 RPL31 RPL3L EEF2 RPL23 RPL13A RPS6 RPL27 RPS11 RPL11 RPL4 RPS16 RPS12 RPL19 RPL10A RPL18A RPL15 RPS5 RPS27A RPL6 RPL13 RPL18 RPL5 RPL9 RPL12 FAU RACK1 RPL7 RPL26 RPS24 RPS7 RPLP0 RPL30 RPL21 RPS3
1045	36	RPS15A RPL14 RPL31 RPS8 RPL23 RPL24 RPS23 RPS6 RPS11 RPL11 RPL4 RPS16 RPS12 RPL19 RPL10A RPL15 RPS5 RPSA RPS27A RPL6 RPL18 RPL5 RPL9 RPL12 FAU RPS21 RPS2 RACK1 RPL37A RPL7 RPS19 RPS24 RPLP0 RPL21 RPS27L RPS3
1046	36	RPL14 RPL31 RPL32 RPL23 RPL24 RPL13A RPL35 RPS6 RPL27 RPL11 RPL4 RPS16 RPS12 RPL19 RPL10A RPL18A RPL15 RPS5 RPS27A RPL6 RPL13 RPL18 RPL5 RPL9 RPL12 FAU RACK1 RPL7 RPL26 RPS24 RPL36A RPLP0 RPL30 RPL21 RPS13 RPL3
1047	36	RPS15A RPL14 RPL31 RPS8 EEF2 RPL23 RPS23 RPS6 RPL27 RPS11 RPL11 RPL4 RPS16 RPL19 RPL10A RPL18A RPL15 RPS5 RPL7L1 RPL6 RPL13 RPL7A RPL18 RPL5 RPL9 RPL12 FAU RPS2 RACK1 RPS7 RPLP0 RPL17 RPL30 RPL21 RPS3 RPL3
1048	36	RPS15A RPL14 RPL31 RPL32 RPL23 RPL24 RPL13A RPS6 RPL27 RPL11 RPL4 RPS16 RPS12 RPL19 RPL10A RPL18A RPL15 RPS5 RPS27A RPL6 RPL13 RPL18 RPL5 RPL9 RPL12 FAU RPL27A RACK1 RPL7 RPL26 RPS24 RPL36A RPLP0 RPL30 RPL21 RPL3
1049	36	RPL14 RPL31 RPL32 EEF2 RPL23 RPL13A RPL35 RPS6 RPL27 RPL11 RPL4 RPS16 RPS12 RPL19 RPL10A RPL18A RPL15 RPS5 RPS27A RPL6 RPL13 RPL18 RPS3A RPL5 RPL9 RPL12 FAU RPL7 RPL26 RPS24 RPS7 RPLP1 RPLP0 RPL30 RPL21 RPL3
1050	36	RPS15A RPL14 RPL31 RPL32 RPL23 RPL24 RPL13A RPS6 RPL27 RPL11 RPL4 RPS16 RPS12 RPL19 RPL10A RPL18A RPL15 RPS5 RPS27A RPL6 RPL13 RPL18 RPL10L RPL5 RPL9 RPL12 FAU RPL7 RPL26 RPS24 RPLP1 RPL36A RPLP0 RPL30 RPL21 RPL3
1051	36	RPL14 RPL31 RPS14 RPS8 EEF2 RPL23 RPL24 RPL35 RPS23 RPS6 RPL27 RPS11 RPL11 RPL4 RPS16 RPL19 RPL10A RPL18A RPL15 RPS5 RPSA RPS27A RPL6 RPL13 RPL7A RPL18 RPL5 RPL9 RPL12 FAU RPL7 RPLP1 RPLP0 RPL30 RPL21 RPL3
1052	36	RPS15A RPL14 RPL31 RPL32 RPS8 EEF2 RPL23 RPL13A RPS6 RPL27 RPL11 RPL4 RPS16 RPL19 RPL10A RPL18A RPL15 RPS5 RPS27A RPL6 RPL13 RPL7A RPL18 RPL5 RPL9 RPL12 FAU RPL27A RACK1 RPL7 RPS7 RPLP0 RPL30 RPL21 RPS3 RPL3
1053	36	RPS15A RPL14 RPL31 EEF2 RPL23 RPL24 RPL13A RPS6 RPL27 RPS11 RPL11 UBA52 RPL4 RPS16 RPL19 RPL10A RPL18A RPL15 RPS5 RPS27A RPL6 RPL13 RPL7A RPL18 RPL5 RPL9 RPL12 FAU RACK1 RPL7 RPL26 RPLP0 RPL30 RPL21 RPS3 RPL3
1054	36	RPL14 RPL31 RPL32 RPS8 EEF2 RPL23 RPL8 RPL24 RPL35 RPS23 RPS6 RPL27 RPL11 RPL4 RPS16 RPL19 RPL10A RPL18A RPL15 RPS5 RPSA RPS27A RPL6 RPL13 RPL7A RPL18 RPL5 RPL9 RPL12 FAU RPL7 RPLP1 RPLP0 RPL30 RPL21 RPL3
1055	36	RPS15A RPL14 RPL31 RPS8 RPL23 RPS23 RPS6 RPS11 RPL11 RPL4 RPS16 RPS12 RPL19 RPL10A RPL15 RPS5 RPSA RPS27A RPL6 RPL13 RPL18 RPL5 RPL9 RPL12 FAU RPS21 RPS2 RACK1 RPL7 RPS24 RPS7 RPLP0 RPL21 RPS27L RPS13 RPS3
1056	36	RPL23A RPL14 RPL31 RPS8 EEF2 RPL23 RPL24 RPL13A RPL35 RPS6 RPL27 RPS11 RPL11 RPL4 RPS16 RPL19 RPL10A RPL18A RPL15 RPS5 RPSA RPS27A RPL6 RPL13 RPL7A RPL18 RPL5 RPL9 RPL12 FAU RACK1 RPL7 RPLP0 RPL30 RPL21 RPL3
1057	36	RPL14 RPL31 RPL32 RPL23 RPL13A RPL35 RPS6 RPL27 RPL11 RPL36 RPL4 RPS16 RPS12 RPL19 RPL10A RPL18A RPL15 RPS5 RPS27A RPL6 RPL13 RPL18 RPL5 RPL9 RPL12 FAU RACK1 RPL7 RPL26 RPS24 RPS7 RPL36A RPLP0 RPL30 RPL21 RPL3
1058	36	RPS15A RPL14 RPS14 RPS8 EEF2 RPL23 RPL24 RPS23 RPS6 RPS11 RPL11 RPL4 RPS16 RPL19 RPL10A RPL18A RPL15 RPS5 RPSA RPS27A RPL6 RPL7A RPL18 RPL5 RPL9 RPL12 FAU RPS20 RPS21 RPS2 RACK1 RPL7 RPS19 RPLP0 RPL21 RPS3
1059	36	RPL14 RPL32 RPS8 EEF2 RPL23 RPL24 RPL35 RPS23 RPS6 RPL27 RPL11 RPL4 RPS16 RPS12 RPL19 RPL10A RPL18A RPL15 RPS5 RPSA RPS27A RPL6 RPL13 RPL18 RPS3A RPL5 RPL9 RPL12 FAU RPS20 RACK1 RPL7 RPS24 RPLP0 RPL21 RPL3
1060	36	RPS15A RPL14 RPL31 RPS8 RPL23 RPL13A RPS6 RPL27 RPS11 RPL11 RPL4 RPS16 RPL19 RPL10A RPL18A RPL15 RPS5 RPSA RPS27A RPL6 RPL13 RPL7A RPL18 RPL5 RPL9 RPL12 FAU RPL37A RPL7 RPS7 RPLP1 RPLP0 RPL30 RPL21 RPS3 RPL3
1061	36	RPL14 RPL31 RPS14 RPS8 EEF2 RPL23 RPL24 RPL13A RPL35 RPS6 RPL27 RPS11 RPL11 RPL4 RPS16 RPL19 RPL10A RPL18A RPL15 RPS5 RPSA RPS27A RPL6 RPL13 RPL7A RPL18 RPL5 RPL9 RPL12 FAU RPL7 RPLP1 RPLP0 RPL30 RPL21 RPL3
1062	36	RPS15A RPL14 RPL31 RPS14 RPS8 EEF2 RPL23 RPL24 RPS23 RPS6 RPL27 RPS11 RPL11 RPL4 RPS16 RPL19 RPL10A RPL18A RPL15 RPS5 RPL7L1 RPL6 RPL13 RPL7A RPL18 RPL5 RPL9 RPL12 FAU RPS2 RACK1 RPLP0 RPL30 RPL21 RPS3 RPL3
1063	36	UBC RPL14 RPL31 RPL32 RPS8 EEF2 RPL23 RPL24 RPL35 RPS23 RPS6 RPL27 RPL11 RPL4 RPS16 RPS12 RPL19 RPL10A RPL18A RPL15 RPS5 RPSA RPS27A RPL6 RPL13 RPL18 RPL5 RPL9 RPL12 RACK1 RPL7 RPS24 RPLP0 RPL30 RPL21 RPL3
1064	36	RPS15A RPL14 RPL31 RPL32 EEF2 RPL23 RPL13A RPS6 RPL27 RPL11 RPL36 RPL4 RPS16 RPL19 RPL10A RPL18A RPL15 RPS5 RPS27A RPL6 RPL13 RPL7A RPL18 RPL5 RPL9 RPL12 FAU RPL7 RPL26 RPS7 RPLP1 RPLP0 RPL30 RPL21 RPS3 RPL3
1065	36	UBC RPS15A RPL14 RPS8 EEF2 RPL23 RPL24 RPS23 RPS6 RPS11 RPL11 RPL4 RPS16 RPS12 RPL19 RPL10A RPL18A RPL15 RPS5 RPSA RPS27A RPL6 RPL18 RPL5 RPL9 RPL12 RPS20 RPS2 RACK1 RPL7 RPS19 RPS24 RPLP0 RPL21 RPS3 RPL3
1066	36	RPS15A RPL14 RPL31 RPL10 EEF2 RPL23 RPL13A RPS6 RPL27 RPS11 RPL11 RPL4 RPS16 RPL19 RPL10A RPL18A RPL15 RPS5 RPS27A RPL6 RPL13 RPL7A RPL18 RPL5 RPL9 RPL12 FAU RACK1 RPL7 RPL26 RPS7 RPLP0 RPL30 RPL21 RPS3 RPL3
1067	36	RPL14 RPS8 EEF2 RPL23 RPL24 RPL35 RPS23 RPS6 RPL27 RPS11 RPL11 RPL4 RPS16 RPS12 RPL19 RPL10A RPL18A RPL15 RPS5 RPSA RPS27A RPL6 RPL13 RPL18 RPL5 RPL9 RPL12 FAU RPS20 RACK1 RPL7 RPS24 RPLP0 RPL21 RPS13 RPL3
1068	36	RPL14 RPL31 EEF2 RPL23 RPL13A RPL35 RPS6 RPL27 RPLP2 RPS11 RPL11 RPL4 RPS16 RPS12 RPL19 RPL10A RPL18A RPL15 RPS5 RPS27A RPL6 RPL13 RPL18 RPL5 RPL9 RPL12 FAU RPL7 RPL26 RPS24 RPS7 RPLP1 RPLP0 RPL30 RPL21 RPL3
1069	36	RPL14 RPL31 RPS8 EEF2 RPL23 RPL8 RPL24 RPL13A RPL35 RPS6 RPL27 RPS11 RPL11 RPL4 RPS16 RPL19 RPL10A RPL18A RPL15 RPS5 RPSA RPS27A RPL6 RPL13 RPL7A RPL18 RPL5 RPL9 RPL12 FAU RACK1 RPL7 RPLP0 RPL30 RPL21 RPL3
1070	36	RPS15A RPL14 RPS8 EEF2 RPL23 RPL24 RPS23 RPS6 RPLP2 RPS11 RPL11 RPL4 RPS16 RPS12 RPL19 RPL10A RPS28 RPL15 RPS5 RPSA RPS27A RPL6 RPL13 RPL18 RPL5 RPL9 RPL12 FAU RPS20 RPS21 RPS2 RPL7 RPS24 RPLP0 RPL21 RPS3
1071	36	RPL14 RPL31 RPS8 EEF2 RPL23 RPL24 RPS23 RPS6 RPL27 RPL22 RPS11 RPL11 RPL4 RPS16 RPL19 RPL10A RPL18A RPL15 RPSA RPS27A RPL6 RPL13 RPL7A RPL18 RPL5 RPL9 RPL12 FAU RPS2 RPL7 RPLP1 RPLP0 RPL30 RPL21 RPS3 RPL3
1072	36	RPS15A RPL14 RPS8 EEF2 RPL23 RPL24 RPS23 RPS6 RPS11 RPL11 RPL4 RPS16 RPL19 RPL10A RPS28 RPL15 RPS5 RPSA RPS27A RPL6 RPL13 RPL7A RPL18 RPL5 RPL9 RPL12 FAU RPS20 RPS21 RPS2 RACK1 RPL7 RPLP0 RPL21 RPS13 RPS3
1073	36	RPS15A RPL14 RPL31 RPS8 RPL23 RPL24 RPS23 RPS6 RPS11 RPL11 RPL4 RPS16 RPS12 RPL19 RPL10A RPL15 RPS5 RPSA RPS27A RPL6 RPL18 RPS3A RPL5 RPL9 RPL12 FAU RPS21 RPS2 RACK1 RPL7 RPS19 RPS24 RPLP0 RPL21 RPS27L RPS3
1074	36	RPS15A RPL14 RPL31 RPL10 RPS8 EEF2 RPL23 RPL24 RPS23 RPS6 RPL27 RPS11 RPL11 RPL4 RPS16 RPS12 RPL19 RPL10A RPL18A RPL15 RPS5 RPS27A RPL6 RPL13 RPL18 RPL5 RPL9 RPL12 FAU RACK1 RPL7 RPLP0 RPL30 RPL21 RPS3 RPL3
1075	36	RPL14 RPL31 RPS8 EEF2 RPL23 RPL35 RPS23 RPS6 RPL27 RPS11 RPL11 RPL4 RPS16 RPL19 RPL10A RPL18A RPL15 RPS5 RPSA RPS27A RPL6 RPL13 RPL7A RPL18 RPL5 RPL9 RPL12 FAU RACK1 RPL7 RPS7 RPLP0 RPL30 RPL21 RPS13 RPL3
1076	36	UBC RPS15A RPL14 RPS8 EEF2 RPL23 RPS23 RPS6 RPS11 RPL11 RPL4 RPS16 RPS12 RPL19 RPL10A RPL18A RPL15 RPS5 RPSA RPS27A RPL6 RPL18 RPL5 RPL9 RPL12 RPS20 RPS2 RACK1 RPL7 RPS19 RPS24 RPS7 RPLP0 RPL21 RPS3 RPL3
1077	36	RPS15A RPL14 RPL31 RPL32 RPL23 RPL13A RPS6 RPL27 RPL11 RPL4 RPS16 RPS12 RPL19 RPL10A RPL18A RPL15 RPS5 RPS27A RPL6 RPL13 RPL18 RPL5 RPL9 RPL12 FAU RACK1 RPL37A RPL7 RPL26 RPS24 RPS7 RPLP0 RPL30 RPL21 RPS3 RPL3
1078	36	RPL14 RPL31 RPL32 EEF2 RPL23 RPL24 RPL13A RPL35 RPS6 RPL27 RPL11 RPL36 RPL4 RPS16 RPS12 RPL19 RPL10A RPL18A RPL15 RPS5 RPS27A RPL6 RPL13 RPL18 RPL5 RPL9 RPL12 FAU RPL7 RPL26 RPS24 RPLP1 RPLP0 RPL30 RPL21 RPL3
1079	36	RPL14 RPL31 RPL32 RPS8 EEF2 RPL23 RPL13A RPL35 RPS6 RPL27 RPL11 RPL4 RPS16 RPL19 RPL10A RPL18A RPL15 RPS5 RPSA RPS27A RPL6 RPL13 RPL7A RPL18 RPS3A RPL5 RPL9 RPL12 FAU RPL7 RPS7 RPLP1 RPLP0 RPL30 RPL21 RPL3
1080	36	UBC RPS15A RPL14 RPL31 EEF2 RPL23 RPL13A RPS6 RPL27 RPS11 RPL11 RPL4 RPS16 RPS12 RPL19 RPL10A RPL18A RPL15 RPS5 RPS27A RPL6 RPL13 RPL18 RPL5 RPL9 RPL12 RACK1 RPL7 RPL26 RPS24 RPS7 RPLP0 RPL30 RPL21 RPS3 RPL3
1081	36	RPL14 RPL31 RPL32 EEF2 RPL23 RPL24 RPL13A RPL35 RPS6 RPL27 RPL11 RPL4 RPS16 RPS12 RPL19 RPL10A RPL18A RPL15 RPS5 RPS27A RPL6 RPL13 RPL18 RPL10L RPL5 RPL9 RPL12 FAU RPL7 RPL26 RPS24 RPLP1 RPLP0 RPL30 RPL21 RPL3
1082	36	RPS15A RPL14 RPL31 RPL3L RPS8 EEF2 RPL23 RPL13A RPS6 RPL27 RPS11 RPL11 RPL4 RPS16 RPS12 RPL19 RPL10A RPL18A RPL15 RPS5 RPS27A RPL6 RPL13 RPL18 RPL5 RPL9 RPL12 FAU RPL7 RPS24 RPS7 RPLP1 RPLP0 RPL30 RPL21 RPS3
1083	36	RPS15A RPL14 RPS8 EEF2 RPL23 RPS23 RPS6 RPS11 RPL11 RPL4 RPS16 RPS12 RPL19 RPL10A RPS28 RPL15 RPS5 RPSA RPS27A RPL6 RPL13 RPL18 RPL10L RPL5 RPL9 RPL12 FAU RPS21 RPS2 RACK1 RPL7 RPS24 RPS7 RPLP0 RPL21 RPS3
1084	36	RPL14 RPS8 EEF2 RPL23 RPL24 RPL35 RPS23 RPS6 RPL27 RPS11 RPL11 RPL4 RPS16 RPS12 RPL19 RPL10A RPL18A RPL15 RPS5 RPSA RPS4X RPS27A RPL6 RPL13 RPL18 RPL5 RPL9 RPL12 FAU RPS20 RACK1 RPL7 RPS24 RPLP0 RPL21 RPL3
1085	36	RPL14 RPL31 RPL32 EEF2 RPL23 RPL13A RPL35 RPS6 RPL27 RPL11 UBA52 RPL4 RPS16 RPS12 RPL19 RPL10A RPL18A RPL15 RPS5 RPS27A RPL6 RPL13 RPL18 RPL5 RPL9 RPL12 FAU RACK1 RPL7 RPL26 RPS24 RPS7 RPLP0 RPL30 RPL21 RPL3
1086	36	RPS15A RPL14 RPL31 RPL32 RPL23 RPL24 RPL13A RPS6 RPL27 RPL11 RPL4 RPS16 RPS12 RPL19 RPL10A RPL18A RPL15 RPS5 RPS27A RPL6 RPL13 RPL18 RPL5 RPL9 RPL12 FAU RPL37A RPL7 RPL26 RPS24 RPLP1 RPLP0 RPL30 RPL21 RPS3 RPL3
1087	36	RPL14 RPL31 RPL32 RPS8 EEF2 RPL23 RPL24 RPL13A RPL35 RPS6 RPL27 RPL11 RPL4 RPS16 RPL19 RPL10A RPL18A RPL15 RPS5 RPSA RPS27A RPL6 RPL13 RPL7A RPL18 RPL5 RPL9 RPL12 FAU RPL7 RPLP1 RPLP0 RPL30 RPL21 RPS13 RPL3
1088	36	RPS15A RPL14 RPL31 RPS8 EEF2 RPL23 RPS23 RPS6 RPS11 RPL11 RPL4 RPS16 RPL19 RPL10A RPL18A RPL15 RPS5 RPSA RPS27A RPL6 RPL7A RPL18 RPL5 RPL9 RPL12 FAU RPS21 RPS2 RACK1 RPL7 RPS19 RPS7 RPLP0 RPL17 RPL21 RPS3
1089	36	RPL14 RPL31 RPL32 RPS8 EEF2 RPL23 RPL35 RPS23 RPS6 RPL27 RPL11 RPL36 RPL4 RPS16 RPS12 RPL19 RPL10A RPL18A RPL15 RPS5 RPS27A RPL6 RPL13 RPL18 RPL5 RPL9 RPL12 FAU RACK1 RPL7 RPS24 RPS7 RPLP0 RPL30 RPL21 RPL3
1090	36	RPS15A RPL14 RPL31 RPL10 RPL32 RPS8 EEF2 RPL23 RPS23 RPS6 RPL27 RPL11 RPL4 RPS16 RPL19 RPL10A RPL18A RPL15 RPS5 RPS27A RPL6 RPL13 RPL7A RPL18 RPL5 RPL9 RPL12 FAU RPL7 RPS7 RPLP1 RPLP0 RPL30 RPL21 RPS3 RPL3
1091	36	RPS15A RPL14 RPL31 RPS8 RPL23 RPS23 RPS6 RPS11 RPL11 RPL4 RPS16 RPS12 RPL19 RPL10A RPL15 RPS5 RPSA RPS27A RPL6 RPL13 RPL18 RPL5 RPL9 RPL12 FAU RPS21 RPS2 RACK1 RPL7 RPS24 RPS7 RPLP0 RPL17 RPL21 RPS27L RPS3
1092	36	RPL14 RPL31 RPL32 RPS8 EEF2 RPL23 RPL35 RPS23 RPS6 RPL27 RPL11 RPL4 RPS16 RPL19 RPL10A RPL18A RPL15 RPS5 RPSA RPS27A RPL6 RPL13 RPL7A RPL18 RPL5 RPL9 RPL12 FAU RPL7 RPS7 RPLP1 RPLP0 RPL17 RPL30 RPL21 RPL3
1093	36	RPS15A RPL14 RPL31 RPL32 RPL23 RPL13A RPS6 RPL27 RPL11 RPL4 RPS16 RPS12 RPL19 RPL10A RPL18A RPL15 RPS5 RPS27A RPL6 RPL13 RPL18 RPL5 RPL9 RPL12 FAU RPL7 RPL26 RPS24 RPS7 RPLP1 RPL36A RPLP0 RPL17 RPL30 RPL21 RPL3
1094	36	RPL14 RPL31 RPL32 RPS8 EEF2 RPL23 RPL24 RPL13A RPL35 RPS6 RPL27 RPL11 UBA52 RPL4 RPS16 RPL19 RPL10A RPL18A RPL15 RPS5 RPSA RPS27A RPL6 RPL13 RPL7A RPL18 RPL5 RPL9 RPL12 FAU RACK1 RPL7 RPLP0 RPL30 RPL21 RPL3
1095	36	RPS15A RPL14 RPL31 RPL32 RPS8 EEF2 RPL23 RPL13A RPS6 RPL27 RPL11 RPL36 RPL4 RPS16 RPL19 RPL10A RPL18A RPL15 RPS5 RPS27A RPL6 RPL13 RPL7A RPL18 RPL5 RPL9 RPL12 FAU RACK1 RPL7 RPS7 RPLP0 RPL30 RPL21 RPS3 RPL3
1096	36	RPS15A RPL14 RPL31 RPS8 EEF2 RPL23 RPS23 RPS6 RPS11 RPL11 RPL4 RPS16 RPL19 RPL10A RPL18A RPL15 RPS5 RPSA RPS27A RPL6 RPL7A RPL18 RPS3A RPL5 RPL9 RPL12 FAU RPS21 RPS2 RPL7 RPS19 RPS7 RPLP1 RPLP0 RPL21 RPS3
1097	36	RPL14 RPL31 EEF2 RPL23 RPL8 RPL24 RPL13A RPL35 RPS6 RPL27 RPS11 RPL11 RPL4 RPS16 RPS12 RPL19 RPL10A RPL18A RPL15 RPS5 RPS27A RPL6 RPL13 RPL18 RPL5 RPL9 RPL12 FAU RACK1 RPL7 RPL26 RPS24 RPLP0 RPL30 RPL21 RPL3
1098	36	RPL14 RPL31 RPL32 EEF2 RPL23 RPL24 RPL13A RPL35 RPS6 RPL27 RPL11 RPL4 RPS16 RPS12 RPL19 RPL10A RPL18A RPL15 RPS5 RPS27A RPL6 RPL13 RPL18 RPS3A RPL5 RPL9 RPL12 FAU RACK1 RPL7 RPL26 RPS24 RPLP0 RPL30 RPL21 RPL3
1099	36	RPL23A RPS15A RPL14 RPS8 EEF2 RPL23 RPS23 RPS6 RPS11 RPL11 RPL4 RPS16 RPL19 RPL10A RPS28 RPL15 RPS5 RPSA RPS27A RPL6 RPL13 RPL7A RPL18 RPL5 RPL9 RPL12 FAU RPS20 RPS21 RPS2 RACK1 RPL7 RPS7 RPLP0 RPL21 RPS3
1100	36	RPS15A RPL14 RPS8 RPL23 RPS23 RPS6 RPL27 RPS11 RPL11 RPL4 RPS16 RPL19 RPL10A RPL18A RPL15 RPS5 RPSA RPS27A RPL6 RPL13 RPL7A RPL18 RPL5 RPL9 RPL12 FAU RPS20 RPS2 RACK1 RPL37A RPL7 RPS7 RPLP0 RPL21 RPS3 RPL3
1101	36	RPS15A RPL14 RPL31 EEF2 RPL23 RPL24 RPL13A RPS6 RPL27 RPS11 RPL11 RPL4 RPS16 RPL19 RPL10A RPL18A RPL15 RPS5 RPS27A RPL6 RPL13 RPL7A RPL18 RPL10L RPL5 RPL9 RPL12 FAU RACK1 RPL7 RPL26 RPLP0 RPL30 RPL21 RPS3 RPL3
1102	36	RPS15A RPL14 RPL31 RPS8 EEF2 RPL23 RPL24 RPS23 RPS6 RPL27 RPS11 RPL11 RPL36 RPL4 RPS16 RPL19 RPL10A RPL18A RPL15 RPS5 RPS27A RPL6 RPL13 RPL7A RPL18 RPL5 RPL9 RPL12 FAU RPL7 RPLP1 RPLP0 RPL30 RPL21 RPS3 RPL3
1103	36	RPL14 RPL31 EEF2 RPL23 RPL24 RPL13A RPL35 RPS6 RPL27 RPS11 RPL11 RPL4 RPS16 RPS12 RPL19 RPL10A RPL18A RPL15 RPS5 RPS27A RPL6 RPL13 RPL18 RPS3A RPL5 RPL9 RPL12 FAU RPL7 RPL26 RPS24 RPLP1 RPLP0 RPL30 RPL21 RPL3
1104	36	RPL14 RPL31 RPS8 EEF2 RPL23 RPL24 RPL13A RPL35 RPS6 RPL27 RPS11 RPL11 RPL4 RPS16 RPL19 RPL10A RPL18A RPL15 RPS5 RPSA RPS27A RPL6 RPL13 RPL7A RPL18 RPL10L RPL5 RPL9 RPL12 FAU RACK1 RPL7 RPLP0 RPL30 RPL21 RPL3
1105	36	RPS15A RPL14 RPL31 RPL32 RPS8 RPL23 RPL24 RPL13A RPS6 RPL27 RPL11 RPL4 RPS16 RPL19 RPL10A RPL18A RPL15 RPS5 RPSA RPS27A RPL6 RPL13 RPL7A RPL18 RPL5 RPL9 RPL12 FAU RACK1 RPL37A RPL7 RPLP0 RPL30 RPL21 RPS3 RPL3
1106	36	RPS15A RPL14 RPL31 RPL32 RPL23 RPL13A RPS6 RPL27 RPL11 RPL36 RPL4 RPS16 RPS12 RPL19 RPL10A RPL18A RPL15 RPS5 RPS27A RPL6 RPL13 RPL18 RPL5 RPL9 RPL12 FAU RACK1 RPL7 RPL26 RPS24 RPS7 RPL36A RPLP0 RPL30 RPL21 RPL3
1107	36	RPS15A RPL14 RPL31 RPL32 RPL23 RPL24 RPL13A RPS6 RPL27 RPLP2 RPL11 RPL4 RPS16 RPS12 RPL19 RPL10A RPL18A RPL15 RPS5 RPS27A RPL6 RPL13 RPL18 RPL5 RPL9 RPL12 FAU RPL7 RPL26 RPS24 RPLP1 RPL36A RPLP0 RPL30 RPL21 RPL3
1108	36	RPL14 RPL31 EEF2 RPL23 RPL24 RPL13A RPL35 RPS6 RPL27 RPS11 RPL11 RPL36 RPL4 RPS16 RPS12 RPL19 RPL10A RPL18A RPL15 RPS5 RPS27A RPL6 RPL13 RPL18 RPL5 RPL9 RPL12 FAU RACK1 RPL7 RPL26 RPS24 RPLP0 RPL30 RPL21 RPL3
1109	36	RPS15A RPL14 RPS8 EEF2 RPL23 RPS23 RPS6 RPLP2 RPS11 RPL11 RPL4 RPS16 RPS12 RPL19 RPL10A RPS28 RPL15 RPS5 RPSA RPS27A RPL6 RPL13 RPL18 RPL5 RPL9 RPL12 FAU RPS20 RPS21 RPS2 RPL7 RPS24 RPS7 RPLP0 RPL21 RPS3
1110	36	RPL14 RPL31 RPS8 EEF2 RPL23 RPL24 RPL13A RPL35 RPS6 RPL27 RPS11 RPL11 RPL4 RPS16 RPL19 RPL10A RPL18A RPL15 RPS5 RPSA RPS27A RPL6 RPL13 RPL7A RPL18 RPL10L RPL5 RPL9 RPL12 FAU RPL7 RPLP1 RPLP0 RPL30 RPL21 RPL3
1111	36	RPS15A RPL14 RPL31 RPL32 RPS8 EEF2 RPL23 RPL24 RPL13A RPS6 RPL27 RPL11 RPL36 RPL4 RPS16 RPL19 RPL10A RPL18A RPL15 RPS5 RPS27A RPL6 RPL13 RPL7A RPL18 RPL5 RPL9 RPL12 FAU RACK1 RPL7 RPLP0 RPL30 RPL21 RPS3 RPL3
1112	36	RPS15A RPL14 RPL31 EEF2 RPL23 RPL13A RPS6 RPL27 RPS11 RPL11 RPL4 RPS16 RPL19 RPL10A RPL18A RPL15 RPS5 RPS27A RPL6 RPL13 RPL7A RPL18 RPS3A RPL5 RPL9 RPL12 FAU RACK1 RPL7 RPL26 RPS7 RPLP0 RPL30 RPL21 RPS3 RPL3
1113	36	RPL14 RPL31 RPL32 RPS8 EEF2 RPL23 RPL24 RPL35 RPS23 RPS6 RPL27 RPL11 RPL36 RPL4 RPS16 RPS12 RPL19 RPL10A RPL18A RPL15 RPS5 RPS27A RPL6 RPL13 RPL18 RPL5 RPL9 RPL12 FAU RACK1 RPL7 RPS24 RPLP0 RPL30 RPL21 RPL3
1114	36	RPL14 RPL31 RPL32 RPS8 EEF2 RPL23 RPL24 RPL35 RPS23 RPS6 RPL27 RPL11 RPL4 RPS16 RPS12 RPL19 RPL10A RPL18A RPL15 RPS5 RPS27A RPL6 RPL13 RPL18 RPL5 RPL9 RPL12 FAU RPL27A RACK1 RPL7 RPS24 RPLP0 RPL30 RPL21 RPL3
1115	36	RPS15A RPL14 RPL31 RPL32 EEF2 RPL23 RPL24 RPL13A RPS6 RPL27 RPL11 RPL4 RPS16 RPL19 RPL10A RPL18A RPL15 RPS5 RPS4X RPS27A RPL6 RPL13 RPL7A RPL18 RPL5 RPL9 RPL12 FAU RPL7 RPL26 RPLP1 RPLP0 RPL30 RPL21 RPS3 RPL3
1116	36	RPL14 RPL31 RPS8 EEF2 RPL23 RPL24 RPL35 RPS23 RPS6 RPL27 RPS11 RPL11 RPL4 RPS16 RPL19 RPL10A RPL18A RPL15 RPS5 RPSA RPS27A RPL6 RPL13 RPL7A RPL18 RPL5 RPL9 RPL12 FAU RPL7 RPLP1 RPLP0 RPL17 RPL30 RPL21 RPL3
1117	36	RPL14 RPL31 RPL32 RPS8 EEF2 RPL23 RPL24 RPL13A RPL35 RPS6 RPL27 RPL11 UBA52 RPL4 RPS16 RPL19 RPL10A RPL18A RPL15 RPS5 RPSA RPS27A RPL6 RPL13 RPL7A RPL18 RPL5 RPL9 RPL12 FAU RPL7 RPLP1 RPLP0 RPL30 RPL21 RPL3
1118	36	RPS15A RPL14 RPL31 RPL10 RPL32 EEF2 RPL23 RPL24 RPL13A RPS6 RPL27 RPL11 RPL4 RPS16 RPL19 RPL10A RPL18A RPL15 RPS5 RPS27A RPL6 RPL13 RPL7A RPL18 RPL5 RPL9 RPL12 FAU RACK1 RPL7 RPL26 RPLP0 RPL30 RPL21 RPS3 RPL3
1119	36	RPL14 RPL31 RPS8 EEF2 RPL23 RPL24 RPL13A RPL35 RPS6 RPL27 RPS11 RPL11 RPL4 RPS16 RPL19 RPL10A RPL18A RPL15 RPS5 RPSA RPS27A RPL6 RPL13 RPL7A RPL18 RPL5 RPL9 RPL12 FAU RACK1 RPL7 RPLP0 RPL17 RPL30 RPL21 RPL3
1120	36	RPL14 RPL31 RPS8 EEF2 RPL23 RPL35 RPS23 RPS6 RPL27 RPS11 RPL11 RPL4 RPS16 RPL19 RPL10A RPL18A RPL15 RPS5 RPSA RPS4X RPS27A RPL6 RPL13 RPL7A RPL18 RPL5 RPL9 RPL12 FAU RACK1 RPL7 RPS7 RPLP0 RPL30 RPL21 RPL3
1121	36	RPL14 RPS14 RPS8 EEF2 RPL23 RPL35 RPS23 RPS6 RPL27 RPS11 RPL11 RPL4 RPS16 RPS12 RPL19 RPL10A RPL18A RPL15 RPS5 RPSA RPS27A RPL6 RPL13 RPL18 RPL5 RPL9 RPL12 FAU RPS20 RACK1 RPL7 RPS24 RPS7 RPLP0 RPL21 RPL3
1122	36	RPS15A RPL14 RPL31 RPL3L RPL32 RPS8 EEF2 RPL23 RPL13A RPS6 RPL27 RPL11 RPL4 RPS16 RPS12 RPL19 RPL10A RPL18A RPL15 RPS5 RPS27A RPL6 RPL13 RPL18 RPL5 RPL9 RPL12 FAU RACK1 RPL7 RPS24 RPS7 RPLP0 RPL30 RPL21 RPS3
1123	36	RPS15A RPL14 RPL31 RPL10 RPS8 EEF2 RPL23 RPS23 RPS6 RPL27 RPS11 RPL11 RPL4 RPS16 RPL19 RPL10A RPL18A RPL15 RPS5 RPS27A RPL6 RPL13 RPL7A RPL18 RPL5 RPL9 RPL12 FAU RACK1 RPL7 RPS7 RPLP0 RPL30 RPL21 RPS3 RPL3
1124	36	RPS15A RPL14 RPL31 RPS8 EEF2 RPL23 RPL24 RPS23 RPS6 RPS11 RPL11 RPL4 RPS16 RPL19 RPL10A RPL18A RPL15 RPS5 RPSA RPS27A RPL6 RPL7A RPL18 RPL5 RPL9 RPL12 FAU RPS2 RACK1 RPL7 RPS19 RPLP0 RPL17 RPL21 RPS3 RPL3
1125	36	RPL14 RPL31 EEF2 RPL23 RPL13A RPL35 RPS6 RPL27 RPS11 RPL11 RPL36 RPL4 RPS16 RPS12 RPL19 RPL10A RPL18A RPL15 RPS5 RPS27A RPL6 RPL13 RPL18 RPL5 RPL9 RPL12 FAU RACK1 RPL7 RPL26 RPS24 RPS7 RPLP0 RPL30 RPL21 RPL3
1126	36	RPS15A RPL14 RPL31 RPL32 EEF2 RPL23 RPL13A RPS6 RPL27 RPL11 RPL4 RPS16 RPL19 RPL10A RPL18A RPL15 RPS5 RPS27A RPL6 RPL13 RPL7A RPL18 RPL5 RPL9 RPL12 FAU RPL7 RPL26 RPS7 RPLP1 RPLP0 RPL30 RPL21 RPS13 RPS3 RPL3
1127	36	RPL14 RPL31 RPS8 EEF2 RPL23 RPL24 RPL35 RPS23 RPS6 RPL27 RPS11 RPL11 RPL4 RPS16 RPL19 RPL10A RPL18A RPL15 RPS5 RPSA RPS27A RPL6 RPL13 RPL7A RPL18 RPL5 RPL9 RPL12 FAU RACK1 RPL7 RPLP0 RPL30 RPL21 RPS13 RPL3
1128	36	RPL14 RPL31 RPL32 RPS8 EEF2 RPL23 RPL13A RPL35 RPS6 RPL27 RPL11 RPL4 RPS16 RPL19 RPL10A RPL18A RPL15 RPS5 RPSA RPS27A RPL6 RPL13 RPL7A RPL18 RPL10L RPL5 RPL9 RPL12 FAU RACK1 RPL7 RPS7 RPLP0 RPL30 RPL21 RPL3
1129	36	RPS15A RPL14 RPS8 EEF2 RPL23 RPS23 RPS6 RPL27 RPLP2 RPS11 RPL11 RPL4 RPS16 RPL19 RPL10A RPL18A RPL15 RPS5 RPSA RPS27A RPL6 RPL13 RPL7A RPL18 RPL5 RPL9 RPL12 FAU RPS20 RPS2 RPL7 RPS7 RPLP0 RPL21 RPS3 RPL3
1130	36	RPS15A RPL14 RPL31 RPL32 RPL23 RPL24 RPL13A RPS6 RPL27 RPL11 UBA52 RPL4 RPS16 RPS12 RPL19 RPL10A RPL18A RPL15 RPS5 RPS27A RPL6 RPL13 RPL18 RPL5 RPL9 RPL12 FAU RPL7 RPL26 RPS24 RPLP1 RPL36A RPLP0 RPL30 RPL21 RPL3
1131	36	RPS15A RPL14 RPS8 EEF2 RPL23 RPS23 RPS6 RPS11 RPL11 RPL4 RPS16 RPL19 RPL10A RPL18A RPL15 RPS5 RPSA RPS27A RPL6 RPL7A RPL18 RPL5 RPL9 RPL12 FAU RPS20 RPS21 RPS2 RACK1 RPL7 RPS19 RPS7 RPLP0 RPL17 RPL21 RPS3
1132	36	RPS15A RPL14 RPS8 EEF2 RPL23 RPL24 RPS23 RPS6 RPS11 RPL11 UBA52 RPL4 RPS16 RPL19 RPL10A RPS28 RPL15 RPS5 RPSA RPS27A RPL6 RPL7A RPL18 RPL5 RPL9 RPL12 FAU RPS20 RPS21 RPS2 RACK1 RPL7 RPS19 RPLP0 RPL21 RPS3
1133	36	RPS15A RPL14 RPL31 RPL10 RPL32 RPS8 EEF2 RPL23 RPL13A RPS6 RPL27 RPL11 RPL4 RPS16 RPS12 RPL19 RPL10A RPL18A RPL15 RPS5 RPS27A RPL6 RPL13 RPL18 RPL5 RPL9 RPL12 FAU RPL7 RPS7 RPLP1 RPLP0 RPL30 RPL21 RPS3 RPL3
1134	36	RPS15A RPL14 RPL31 EEF2 RPL23 RPL24 RPL13A RPS6 RPL27 RPS11 RPL11 RPL4 RPS16 RPL19 RPL10A RPL18A RPL15 RPS5 RPS27A RPL6 RPL13 RPL7A RPL18 RPL10L RPL5 RPL9 RPL12 FAU RPL7 RPL26 RPLP1 RPLP0 RPL30 RPL21 RPS3 RPL3
1135	36	RPS15A RPL14 RPL31 RPS8 EEF2 RPL23 RPS23 RPS6 RPL27 RPS11 RPL11 RPL4 RPS16 RPL19 RPL10A RPL18A RPL15 RPS5 RPL7L1 RPL6 RPL13 RPL7A RPL18 RPL5 RPL9 RPL12 FAU RPS2 RACK1 RPS7 RPLP0 RPL30 RPL21 RPS13 RPS3 RPL3
1136	36	RPS15A RPL14 RPS8 EEF2 RPL23 RPS23 RPS6 RPS11 RPL11 RPL4 RPS16 RPL19 RPL10A RPS28 RPL15 RPS5 RPSA RPS27A RPL6 RPL7A RPL18 RPL5 RPL9 RPL12 FAU RPS20 RPS21 RPS2 RACK1 RPL7 RPS19 RPS7 RPLP0 RPL21 RPS13 RPS3
1137	36	RPS15A RPL14 RPL32 EEF2 RPL23 RPS23 RPS6 RPL27 RPL11 RPL4 RPS16 RPS12 RPL19 RPL10A RPL18A RPL15 RPSA RPS27A RPL6 RPL13 RPL18 RPL5 RPL9 RPL12 FAU RPS20 RPS2 RACK1 RPL7 RPS24 RPS7 RPLP0 RPL21 RPS3 RPL29 RPL3
1138	36	RPL14 RPL31 RPL37 RPL32 RPL23 RPL24 RPL39 RPL13A RPL35 RPL27 RPL11 UBA52 RPL4 RPS12 RPL19 RPL10A RPL18A RPL15 RPS27A RPL6 RPL13 RPL18 RPL5 RPL9 RPL12 FAU RPL7 RPL35A RPL26 RPS24 RPLP1 RPL36A RPLP0 RPL30 RPL21 RPL3
1139	36	RPS15A RPL14 RPL31 RPS8 RPL23 RPL24 RPS23 RPS6 RPS11 RPL11 RPL4 RPS16 RPS12 RPL19 RPL10A RPL15 RPS5 RPSA RPS27A RPL6 RPL18 RPL5 RPL9 RPL12 FAU RPS26 RPS21 RPS2 RACK1 RPL7 RPS19 RPS24 RPLP0 RPL21 RPS27L RPS3
1140	36	RPL14 RPL31 RPS8 EEF2 RPL23 RPL35 RPS23 RPS6 RPL27 RPS11 RPL11 RPL4 RPS16 RPL19 RPL10A RPL18A RPL15 RPS5 RPSA RPS27A RPL6 RPL13 RPL7A RPL18 RPS3A RPL5 RPL9 RPL12 FAU RPL7 RPS7 RPLP1 RPLP0 RPL30 RPL21 RPL3
1141	36	RPL14 RPL31 RPL32 RPS8 EEF2 RPL23 RPL24 RPL35 RPS23 RPS6 RPL27 RPL11 UBA52 RPL4 RPS16 RPL19 RPL10A RPL18A RPL15 RPS5 RPSA RPS27A RPL6 RPL13 RPL7A RPL18 RPL5 RPL9 RPL12 FAU RPL7 RPLP1 RPLP0 RPL30 RPL21 RPL3
1142	36	RPL14 RPL31 RPS8 RPL23 RPL24 RPL13A RPL35 RPS6 RPL27 RPS11 RPL11 RPL4 RPS16 RPS12 RPL19 RPL10A RPL18A RPL15 RPS5 RPSA RPS27A RPL6 RPL13 RPL18 RPL5 RPL9 RPL12 FAU RACK1 RPL37A RPL7 RPS24 RPLP0 RPL30 RPL21 RPL3
1143	36	RPS15A RPL14 RPL31 RPS8 EEF2 RPL23 RPS23 RPS6 RPS11 RPL11 RPL4 RPS16 RPL19 RPL10A RPL18A RPL15 RPS5 RPSA RPS4X RPS27A RPL6 RPL7A RPL18 RPL5 RPL9 RPL12 FAU RPS2 RPL7 RPS19 RPS7 RPLP1 RPLP0 RPL21 RPS3 RPL3
1144	36	RPS15A RPL14 RPL31 RPL10 EEF2 RPL23 RPL13A RPS6 RPL27 RPS11 RPL11 RPL4 RPS16 RPS12 RPL19 RPL10A RPL18A RPL15 RPS5 RPS27A RPL6 RPL13 RPL18 RPL5 RPL9 RPL12 FAU RACK1 RPL7 RPL26 RPS7 RPLP0 RPL30 RPL21 RPS3 RPL3
1145	36	RPL14 RPL31 RPS8 RPL23 RPL13A RPL35 RPS6 RPL27 RPS11 RPL11 RPL4 RPS16 RPS12 RPL19 RPL10A RPL18A RPL15 RPS5 RPSA RPS27A RPL6 RPL13 RPL18 RPL5 RPL9 RPL12 FAU RPL37A RPL7 RPS24 RPS7 RPLP1 RPLP0 RPL30 RPL21 RPL3
1146	36	RPS15A RPL14 RPL31 RPL32 RPL23 RPL13A RPS6 RPL27 RPL11 RPL4 RPS16 RPS12 RPL19 RPL10A RPL18A RPL15 RPS5 RPS27A RPL6 RPL13 RPL18 RPL5 RPL9 RPL12 FAU RPL27A RPL7 RPL26 RPS24 RPS7 RPLP1 RPL36A RPLP0 RPL30 RPL21 RPL3
1147	36	RPS15A RPL14 RPL31 RPL32 RPS8 EEF2 RPL23 RPL8 RPS23 RPS6 RPL27 RPL11 RPL4 RPS16 RPL19 RPL10A RPL18A RPL15 RPS5 RPL7L1 RPL6 RPL13 RPL7A RPL18 RPL5 RPL9 RPL12 FAU RPS2 RACK1 RPS7 RPLP0 RPL30 RPL21 RPS3 RPL3
1148	36	RPL23A RPL14 RPL31 RPS8 EEF2 RPL23 RPL24 RPL13A RPL35 RPS6 RPL27 RPS11 RPL11 RPL4 RPS16 RPL19 RPL10A RPL18A RPL15 RPS5 RPSA RPS27A RPL6 RPL13 RPL7A RPL18 RPL5 RPL9 RPL12 FAU RPL7 RPLP1 RPLP0 RPL30 RPL21 RPL3
1149	36	RPS15A RPL14 RPL31 RPS14 RPS8 EEF2 RPL23 RPS23 RPS6 RPL27 RPS11 RPL11 RPL4 RPS16 RPL19 RPL10A RPL18A RPL15 RPS5 RPL7L1 RPL6 RPL13 RPL7A RPL18 RPL5 RPL9 RPL12 FAU RPS2 RACK1 RPS7 RPLP0 RPL30 RPL21 RPS3 RPL3
1150	36	RPS15A RPL14 RPS8 RPL23 RPL24 RPS23 RPS6 RPLP2 RPS11 RPL11 RPL4 RPS16 RPS12 RPL19 RPL10A RPS28 RPL15 RPS5 RPSA RPS27A RPL6 RPL13 RPL18 RPL5 RPL9 RPL12 FAU RPS20 RPS21 RPS2 RPL7 RPS24 RPLP0 RPL21 RPS27L RPS3
1151	36	RPL14 RPL32 RPS8 EEF2 RPL23 RPL24 RPL35 RPS23 RPS6 RPL27 RPL11 RPL4 RPS16 RPS12 RPL19 RPL10A RPL18A RPL15 RPS5 RPSA RPS27A RPL6 RPL13 RPL18 RPL5 RPL9 RPL12 FAU RPS20 RACK1 RPL7 RPS24 RPLP0 RPL17 RPL21 RPL3
1152	36	RPL14 RPL31 RPL32 RPS8 EEF2 RPL23 RPL24 RPL13A RPL35 RPS6 RPL27 RPL11 RPL36 RPL4 RPS16 RPS12 RPL19 RPL10A RPL18A RPL15 RPS5 RPS27A RPL6 RPL13 RPL18 RPL5 RPL9 RPL12 FAU RACK1 RPL7 RPS24 RPLP0 RPL30 RPL21 RPL3
1153	36	RPS15A RPL14 RPL31 RPS8 RPL23 RPL24 RPS23 RPS6 RPS11 RPL11 RPL4 RPS16 RPS12 RPL19 RPL10A RPL15 RPS5 RPSA RPS4X RPS27A RPL6 RPL13 RPL18 RPL5 RPL9 RPL12 FAU RPS21 RPS2 RACK1 RPL7 RPS24 RPLP0 RPL21 RPS27L RPS3
1154	36	RPL14 RPL31 RPL32 RPS8 EEF2 RPL23 RPL35 RPS23 RPS6 RPL27 RPL11 RPL4 RPS16 RPS12 RPL19 RPL10A RPL18A RPL15 RPS5 RPS27A RPL6 RPL13 RPL18 RPL5 RPL9 RPL12 FAU RPL27A RPL7 RPS24 RPS7 RPLP1 RPLP0 RPL30 RPL21 RPL3
1155	36	RPS15A RPL14 RPL31 RPL10 RPS8 EEF2 RPL23 RPL13A RPS6 RPL27 RPS11 RPL11 RPL4 RPS16 RPS12 RPL19 RPL10A RPL18A RPL15 RPS5 RPS27A RPL6 RPL13 RPL18 RPL5 RPL9 RPL12 FAU RPL7 RPS7 RPLP1 RPLP0 RPL30 RPL21 RPS3 RPL3
1156	36	RPL14 RPL31 RPL32 RPS8 EEF2 RPL23 RPL24 RPL13A RPL35 RPS6 RPL27 RPL11 RPL4 RPS16 RPL19 RPL10A RPL18A RPL15 RPS5 RPSA RPS4X RPS27A RPL6 RPL13 RPL7A RPL18 RPL5 RPL9 RPL12 FAU RPL7 RPLP1 RPLP0 RPL30 RPL21 RPL3
1157	36	RPS15A RPL14 RPL31 EEF2 RPL23 RPL24 RPL13A RPS6 RPL27 RPS11 RPL11 RPL4 RPS16 RPL19 RPL10A RPL18A RPL15 RPS5 RPS27A RPL6 RPL13 RPL7A RPL18 RPL5 RPL9 RPL12 FAU RACK1 RPL7 RPL26 RPLP0 RPL30 RPL21 RPS13 RPS3 RPL3
1158	36	RPS15A RPL14 RPL31 RPS8 EEF2 RPL23 RPL24 RPS23 RPS6 RPS11 RPL11 RPL4 RPS16 RPL19 RPL10A RPL18A RPL15 RPS5 RPSA RPS4X RPS27A RPL6 RPL7A RPL18 RPL5 RPL9 RPL12 FAU RPS21 RPS2 RPL7 RPS19 RPLP1 RPLP0 RPL21 RPS3
1159	36	RPS15A RPL14 RPL31 RPS14 EEF2 RPL23 RPL24 RPL13A RPS6 RPL27 RPS11 RPL11 RPL4 RPS16 RPL19 RPL10A RPL18A RPL15 RPS5 RPS27A RPL6 RPL13 RPL7A RPL18 RPL5 RPL9 RPL12 FAU RPL7 RPL26 RPLP1 RPLP0 RPL30 RPL21 RPS3 RPL3
1160	36	RPL14 RPL31 RPL32 RPS8 EEF2 RPL23 RPL24 RPS23 RPS6 RPL27 RPL22 RPL11 RPL4 RPS16 RPL19 RPL10A RPL18A RPL15 RPSA RPS27A RPL6 RPL13 RPL7A RPL18 RPL5 RPL9 RPL12 FAU RPS2 RPL7 RPLP1 RPLP0 RPL30 RPL21 RPS3 RPL3
1161	36	RPS15A RPL14 RPL31 RPL3L RPL32 RPS8 EEF2 RPL23 RPL24 RPS6 RPL27 RPL11 RPL4 RPS16 RPS12 RPL19 RPL10A RPL18A RPL15 RPS5 RPS27A RPL6 RPL13 RPL18 RPL5 RPL9 RPL12 FAU RPS2 RPL7 RPS24 RPLP1 RPLP0 RPL30 RPL21 RPS3
1162	36	RPS15A RPL14 RPL31 RPS8 EEF2 RPL23 RPL13A RPS6 RPL27 RPS11 RPL11 RPL36 RPL4 RPS16 RPL19 RPL10A RPL18A RPL15 RPS5 RPS27A RPL6 RPL13 RPL7A RPL18 RPL5 RPL9 RPL12 FAU RPL7 RPS7 RPLP1 RPLP0 RPL30 RPL21 RPS3 RPL3
1163	36	RPL14 RPL31 RPL32 RPS8 EEF2 RPL23 RPL8 RPL24 RPL35 RPS23 RPS6 RPL27 RPL11 RPL4 RPS16 RPL19 RPL10A RPL18A RPL15 RPS5 RPSA RPS27A RPL6 RPL13 RPL7A RPL18 RPL5 RPL9 RPL12 FAU RACK1 RPL7 RPLP0 RPL30 RPL21 RPL3
1164	36	RPS15A RPL14 RPL31 RPL32 EEF2 RPL23 RPL24 RPL13A RPS6 RPL27 RPL11 RPL4 RPS16 RPL19 RPL10A RPL18A RPL15 RPS5 RPS27A RPL6 RPL13 RPL7A RPL18 RPL5 RPL9 RPL12 FAU RPL7 RPL26 RPLP1 RPLP0 RPL30 RPL21 RPS13 RPS3 RPL3
1165	36	RPS15A RPL14 RPL31 RPL32 EEF2 RPL23 RPL8 RPL13A RPS6 RPL27 RPL11 RPL4 RPS16 RPL19 RPL10A RPL18A RPL15 RPS5 RPS27A RPL6 RPL13 RPL7A RPL18 RPL5 RPL9 RPL12 FAU RACK1 RPL7 RPL26 RPS7 RPLP0 RPL30 RPL21 RPS3 RPL3
1166	36	RPL14 RPL31 RPL32 RPL23 RPL8 RPL24 RPL13A RPL35 RPS6 RPL27 RPL11 RPL4 RPS16 RPS12 RPL19 RPL10A RPL18A RPL15 RPS5 RPS27A RPL6 RPL13 RPL18 RPL5 RPL9 RPL12 FAU RACK1 RPL7 RPL26 RPS24 RPL36A RPLP0 RPL30 RPL21 RPL3
1167	36	RPS15A RPL14 RPL31 RPS8 EEF2 RPL23 RPL24 RPS23 RPS6 RPS11 RPL11 RPL4 RPS16 RPL19 RPL10A RPL18A RPL15 RPS5 RPSA RPS27A RPL6 RPL7A RPL18 RPS3A RPL5 RPL9 RPL12 FAU RPS21 RPS2 RPL7 RPS19 RPLP1 RPLP0 RPL21 RPS3
1168	36	RPS15A RPL14 RPL31 RPS8 EEF2 RPL23 RPL24 RPS23 RPS6 RPS11 RPL11 RPL4 RPS16 RPL19 RPL10A RPL18A RPL15 RPS5 RPSA RPS27A RPL6 RPL7A RPL18 RPL5 RPL9 RPL12 FAU RPS21 RPS2 RACK1 RPL7 RPS19 RPLP0 RPL21 RPS13 RPS3
1169	36	UBC RPS15A RPL14 RPL31 RPL32 EEF2 RPL23 RPL13A RPS6 RPL27 RPL11 RPL4 RPS16 RPS12 RPL19 RPL10A RPL18A RPL15 RPS5 RPS27A RPL6 RPL13 RPL18 RPL5 RPL9 RPL12 RACK1 RPL7 RPL26 RPS24 RPS7 RPLP0 RPL30 RPL21 RPS3 RPL3
1170	36	RPS15A RPL14 RPL31 RPL3L RPS8 EEF2 RPL23 RPL13A RPS6 RPL27 RPS11 RPL11 RPL4 RPS16 RPS12 RPL19 RPL10A RPL18A RPL15 RPS5 RPS27A RPL6 RPL13 RPL18 RPL5 RPL9 RPL12 FAU RACK1 RPL7 RPS24 RPS7 RPLP0 RPL30 RPL21 RPS3
1171	36	RPL14 RPL31 RPL32 RPS8 RPL23 RPL24 RPL13A RPL35 RPS6 RPL27 RPL11 RPL4 RPS16 RPS12 RPL19 RPL10A RPL18A RPL15 RPS5 RPSA RPS27A RPL6 RPL13 RPL18 RPL5 RPL9 RPL12 FAU RACK1 RPL37A RPL7 RPS24 RPLP0 RPL30 RPL21 RPL3
1172	36	RPL23A RPL14 RPL31 RPL32 RPL23 RPL13A RPL35 RPS6 RPL27 RPL11 RPL4 RPS16 RPS12 RPL19 RPL10A RPL18A RPL15 RPS5 RPS27A RPL6 RPL13 RPL18 RPL5 RPL9 RPL12 FAU RACK1 RPL7 RPL26 RPS24 RPS7 RPL36A RPLP0 RPL30 RPL21 RPL3
1173	36	RPL23A RPL14 RPL31 RPL32 RPS8 EEF2 RPL23 RPL35 RPS23 RPS6 RPL27 RPL11 RPL4 RPS16 RPL19 RPL10A RPL18A RPL15 RPS5 RPSA RPS27A RPL6 RPL13 RPL7A RPL18 RPL5 RPL9 RPL12 FAU RPL7 RPS7 RPLP1 RPLP0 RPL30 RPL21 RPL3
1174	36	RPS15A RPL14 RPL31 RPS14 RPS8 RPL23 RPS23 RPS6 RPS11 RPL11 RPL4 RPS16 RPS12 RPL19 RPL10A RPL15 RPS5 RPSA RPS27A RPL6 RPL18 RPL5 RPL9 RPL12 FAU RPS21 RPS2 RACK1 RPL7 RPS19 RPS24 RPS7 RPLP0 RPL21 RPS27L RPS3
1175	36	RPS15A RPL14 RPL31 RPS8 EEF2 RPL23 RPL24 RPS23 RPS6 RPL27 RPS11 RPL11 RPL4 RPS16 RPL19 RPL10A RPL18A RPL15 RPS5 RPL7L1 RPL6 RPL13 RPL7A RPL18 RPS3A RPL5 RPL9 RPL12 FAU RPS2 RACK1 RPLP0 RPL30 RPL21 RPS3 RPL3
1176	36	RPL14 RPL31 RPL32 EEF2 RPL23 RPL24 RPL13A RPL35 RPS6 RPL27 RPL11 RPL4 RPS16 RPS12 RPL19 RPL10A RPL18A RPL15 RPS5 RPS4X RPS27A RPL6 RPL13 RPL18 RPL5 RPL9 RPL12 FAU RACK1 RPL7 RPL26 RPS24 RPLP0 RPL30 RPL21 RPL3
1177	36	RPS15A RPL14 RPL31 RPL32 EEF2 RPL23 RPL24 RPL13A RPS6 RPL27 RPL11 RPL36 RPL4 RPS16 RPL19 RPL10A RPL18A RPL15 RPS5 RPS27A RPL6 RPL13 RPL7A RPL18 RPL5 RPL9 RPL12 FAU RPL7 RPL26 RPLP1 RPLP0 RPL30 RPL21 RPS3 RPL3
1178	36	RPS15A RPL14 RPL31 RPS8 RPL23 RPS23 RPS6 RPS11 RPL11 RPL4 RPS16 RPS12 RPL19 RPL10A RPL15 RPS5 RPSA RPS27A RPL6 RPL18 RPS3A RPL5 RPL9 RPL12 FAU RPS21 RPS2 RACK1 RPL7 RPS19 RPS24 RPS7 RPLP0 RPL21 RPS27L RPS3
1179	36	RPS15A RPL14 RPL31 RPL10 EEF2 RPL23 RPL24 RPL13A RPS6 RPL27 RPS11 RPL11 RPL4 RPS16 RPS12 RPL19 RPL10A RPL18A RPL15 RPS5 RPS27A RPL6 RPL13 RPL18 RPL5 RPL9 RPL12 FAU RACK1 RPL7 RPL26 RPLP0 RPL30 RPL21 RPS3 RPL3
1180	36	RPS15A RPL14 RPL31 RPS8 RPL23 RPS23 RPS6 RPS11 RPL11 RPL4 RPS16 RPS12 RPL19 RPL10A RPL15 RPS5 RPSA RPS4X RPS27A RPL6 RPL13 RPL18 RPL5 RPL9 RPL12 FAU RPS21 RPS2 RACK1 RPL7 RPS24 RPS7 RPLP0 RPL21 RPS27L RPS3
1181	36	RPL14 RPS14 RPS8 EEF2 RPL23 RPL24 RPL35 RPS23 RPS6 RPL27 RPS11 RPL11 RPL4 RPS16 RPS12 RPL19 RPL10A RPL18A RPL15 RPS5 RPSA RPS27A RPL6 RPL13 RPL18 RPL5 RPL9 RPL12 FAU RPS20 RACK1 RPL7 RPS24 RPLP0 RPL21 RPL3
1182	36	RPL14 RPL31 RPL32 RPS8 EEF2 RPL23 RPL24 RPL35 RPS23 RPS6 RPL27 RPL11 RPL4 RPS16 RPS12 RPL19 RPL10A RPL18A RPL15 RPS5 RPS27A RPL6 RPL13 RPL18 RPL5 RPL9 RPL12 FAU RPL27A RPL7 RPS24 RPLP1 RPLP0 RPL30 RPL21 RPL3
1183	36	RPS15A RPL14 RPL31 RPL3L RPS8 EEF2 RPL23 RPL24 RPS6 RPL27 RPS11 RPL11 RPL4 RPS16 RPS12 RPL19 RPL10A RPL18A RPL15 RPS5 RPS27A RPL6 RPL13 RPL18 RPL5 RPL9 RPL12 FAU RPS2 RPL7 RPS24 RPLP1 RPLP0 RPL30 RPL21 RPS3
1184	36	RPS15A RPL14 RPL31 RPL32 RPL23 RPL24 RPL13A RPS6 RPL27 RPL11 RPL4 RPS16 RPS12 RPL19 RPL10A RPL18A RPL15 RPS5 RPS27A RPL6 RPL13 RPL18 RPL5 RPL9 RPL12 FAU RPL27A RPL7 RPL26 RPS24 RPLP1 RPL36A RPLP0 RPL30 RPL21 RPL3
1185	36	RPS15A RPL14 RPL31 RPS8 RPL23 RPL24 RPS23 RPS6 RPL27 RPS11 RPL11 RPL4 RPS16 RPS12 RPL19 RPL18A RPL15 WDR31 RPS5 RPSA RPS27A RPL6 RPL13 RPL18 RPL5 RPL9 RPL12 FAU RPS2 RPL7 RPS24 RPLP0 RPL30 RPL21 RPS3 RPL3
1186	36	RPS15A RPL14 RPS8 EEF2 RPL23 RPL24 RPS23 RPS6 RPL27 RPLP2 RPS11 RPL11 RPL4 RPS16 RPL19 RPL10A RPL18A RPL15 RPS5 RPSA RPS27A RPL6 RPL13 RPL7A RPL18 RPL5 RPL9 RPL12 FAU RPS20 RPS21 RPS2 RPL7 RPLP0 RPL21 RPS3
1187	36	RPS15A RPL14 RPS8 EEF2 RPL23 RPS23 RPS6 RPS11 RPL11 UBA52 RPL4 RPS16 RPL19 RPL10A RPS28 RPL15 RPS5 RPSA RPS27A RPL6 RPL7A RPL18 RPL5 RPL9 RPL12 FAU RPS20 RPS21 RPS2 RACK1 RPL7 RPS19 RPS7 RPLP0 RPL21 RPS3
1188	36	RPS15A RPL14 RPS8 EEF2 RPL23 RPS23 RPS6 RPL27 RPLP2 RPS11 RPL11 RPL4 RPS16 RPL19 RPL10A RPL18A RPL15 RPS5 RPSA RPS27A RPL6 RPL13 RPL7A RPL18 RPL5 RPL9 RPL12 FAU RPS20 RPS21 RPS2 RPL7 RPS7 RPLP0 RPL21 RPS3
1189	36	RPS15A RPL14 RPL31 RPS8 RPL23 RPS23 RPS6 RPS11 RPL11 RPL4 RPS16 RPS12 RPL19 RPL10A RPL15 RPS5 RPSA RPS4X RPS27A RPL6 RPL18 RPL5 RPL9 RPL12 FAU RPS21 RPS2 RACK1 RPL7 RPS19 RPS24 RPS7 RPLP0 RPL21 RPS27L RPS3
1190	36	RPL23A RPL14 RPL31 EEF2 RPL23 RPL13A RPL35 RPS6 RPL27 RPS11 RPL11 RPL4 RPS16 RPS12 RPL19 RPL10A RPL18A RPL15 RPS5 RPS27A RPL6 RPL13 RPL18 RPL5 RPL9 RPL12 FAU RACK1 RPL7 RPL26 RPS24 RPS7 RPLP0 RPL30 RPL21 RPL3
1191	36	RPL14 RPL31 RPL32 RPS8 EEF2 RPL23 RPL24 RPL13A RPL35 RPS6 RPL27 RPL11 RPL4 RPS16 RPL19 RPL10A RPL18A RPL15 RPS5 RPSA RPS27A RPL6 RPL13 RPL7A RPL18 RPL10L RPL5 RPL9 RPL12 FAU RPL7 RPLP1 RPLP0 RPL30 RPL21 RPL3
1192	36	RPS15A RPL14 RPL31 RPL10 RPL32 RPS8 EEF2 RPL23 RPS23 RPS6 RPL27 RPL11 RPL4 RPS16 RPS12 RPL19 RPL10A RPL18A RPL15 RPS5 RPS27A RPL6 RPL13 RPL18 RPL5 RPL9 RPL12 FAU RPL7 RPS7 RPLP1 RPLP0 RPL30 RPL21 RPS3 RPL3
1193	36	RPS15A RPL14 RPL31 EEF2 RPL23 RPL24 RPL13A RPS6 RPL27 RPS11 RPL11 RPL4 RPS16 RPL19 RPL10A RPL18A RPL15 RPS5 RPS27A RPL6 RPL13 RPL7A RPL18 RPL5 RPL9 RPL12 FAU RPL7 RPL26 RPLP1 RPLP0 RPL30 RPL21 RPS13 RPS3 RPL3
1194	36	RPL23A RPL14 RPL31 RPL32 RPS8 EEF2 RPL23 RPL24 RPL35 RPS23 RPS6 RPL27 RPL11 RPL4 RPS16 RPL19 RPL10A RPL18A RPL15 RPS5 RPSA RPS27A RPL6 RPL13 RPL7A RPL18 RPL5 RPL9 RPL12 FAU RPL7 RPLP1 RPLP0 RPL30 RPL21 RPL3
1195	36	RPS15A RPL14 RPL31 RPL32 EEF2 RPL23 RPL13A RPS6 RPL27 RPLP2 RPL11 RPL4 RPS16 RPL19 RPL10A RPL18A RPL15 RPS5 RPS27A RPL6 RPL13 RPL7A RPL18 RPL5 RPL9 RPL12 FAU RPL7 RPL26 RPS7 RPLP1 RPLP0 RPL30 RPL21 RPS3 RPL3
1196	36	RPS15A RPL14 RPL31 RPS8 EEF2 RPL23 RPL24 RPL13A RPS6 RPL27 RPS11 RPL11 RPL36 RPL4 RPS16 RPL19 RPL10A RPL18A RPL15 RPS5 RPS27A RPL6 RPL13 RPL7A RPL18 RPL5 RPL9 RPL12 FAU RPL7 RPLP1 RPLP0 RPL30 RPL21 RPS3 RPL3
1197	36	UBC RPS15A RPL14 RPL31 RPS8 EEF2 RPL23 RPS23 RPS6 RPS11 RPL11 RPL4 RPS16 RPS12 RPL19 RPL10A RPL18A RPL15 RPS5 RPSA RPS27A RPL6 RPL18 RPL5 RPL9 RPL12 RPS2 RACK1 RPL7 RPS19 RPS24 RPS7 RPLP0 RPL21 RPS3 RPL3
1198	36	RPS15A RPL14 RPL31 RPL10 RPS8 EEF2 RPL23 RPL24 RPL13A RPS6 RPL27 RPS11 RPL11 RPL4 RPS16 RPS12 RPL19 RPL10A RPL18A RPL15 RPS5 RPS27A RPL6 RPL13 RPL18 RPL5 RPL9 RPL12 FAU RACK1 RPL7 RPLP0 RPL30 RPL21 RPS3 RPL3
1199	36	RPL14 RPL31 RPS8 EEF2 RPL23 RPL13A RPL35 RPS6 RPL27 RPS11 RPL11 RPL4 RPS16 RPL19 RPL10A RPL18A RPL15 RPS5 RPSA RPS27A RPL6 RPL13 RPL7A RPL18 RPL5 RPL9 RPL12 FAU RACK1 RPL7 RPS7 RPLP0 RPL30 RPL21 RPS13 RPL3
1200	36	RPL14 RPL31 RPS8 EEF2 RPL23 RPL35 RPS23 RPS6 RPL27 RPS11 RPL11 RPL36 RPL4 RPS16 RPS12 RPL19 RPL10A RPL18A RPL15 RPS5 RPS27A RPL6 RPL13 RPL18 RPL5 RPL9 RPL12 FAU RACK1 RPL7 RPS24 RPS7 RPLP0 RPL30 RPL21 RPL3
1201	36	RPL14 RPL31 RPL32 EEF2 RPL23 RPL13A RPL35 RPS6 RPL27 RPL11 RPL4 RPS16 RPS12 RPL19 RPL10A RPL18A RPL15 RPS5 RPS27A RPL6 RPL13 RPL18 RPL5 RPL9 RPL12 FAU RPL7 RPL26 RPS24 RPS7 RPLP1 RPLP0 RPL17 RPL30 RPL21 RPL3
1202	36	RPL14 RPL31 RPS8 EEF2 RPL23 RPL24 RPL13A RPL35 RPS6 RPL27 RPS11 RPL11 UBA52 RPL4 RPS16 RPL19 RPL10A RPL18A RPL15 RPS5 RPSA RPS27A RPL6 RPL13 RPL7A RPL18 RPL5 RPL9 RPL12 FAU RACK1 RPL7 RPLP0 RPL30 RPL21 RPL3
1203	36	RPL23A RPS15A RPL14 RPL31 RPS8 EEF2 RPL23 RPL24 RPS23 RPS6 RPL27 RPS11 RPL11 RPL4 RPS16 RPL19 RPL10A RPL18A RPL15 RPS5 RPL7L1 RPL6 RPL13 RPL7A RPL18 RPL5 RPL9 RPL12 FAU RPS2 RACK1 RPLP0 RPL30 RPL21 RPS3 RPL3
1204	36	RPS15A RPL14 RPL31 RPS8 RPL23 RPL24 RPS23 RPS6 RPS11 RPL11 RPL4 RPS16 RPS12 RPL19 RPL10A RPL15 RPS5 RPSA RPS27A RPL6 RPL13 RPL18 RPL5 RPL9 RPL12 FAU RPS21 RPS2 RACK1 RPL7 RPS24 RPLP0 RPL21 RPS27L RPS13 RPS3
1205	36	RPS15A RPL14 RPS8 EEF2 RPL23 RPS23 RPS6 RPS11 RPL11 UBA52 RPL4 RPS16 RPL19 RPL10A RPL18A RPL15 RPS5 RPSA RPS27A RPL6 RPL7A RPL18 RPL5 RPL9 RPL12 FAU RPS20 RPS2 RACK1 RPL7 RPS19 RPS7 RPLP0 RPL21 RPS3 RPL3
1206	36	RPL14 RPL31 EEF2 RPL23 RPL13A RPL35 RPS6 RPL27 RPS11 RPL11 RPL4 RPS16 RPS12 RPL19 RPL10A RPL18A RPL15 RPS5 RPS27A RPL6 RPL13 RPL18 RPL5 RPL9 RPL12 FAU RACK1 RPL7 RPL26 RPS24 RPS7 RPLP0 RPL17 RPL30 RPL21 RPL3
1207	36	RPS15A RPL14 RPL31 RPL32 RPS8 EEF2 RPL23 RPS23 RPS6 RPL27 RPL11 RPL4 RPS16 RPL19 RPL10A RPL18A RPL15 RPS5 RPL7L1 RPL6 RPL13 RPL7A RPL18 RPL5 RPL9 RPL12 FAU RPS2 RACK1 RPS7 RPLP0 RPL17 RPL30 RPL21 RPS3 RPL3
1208	36	RPS15A RPL14 RPL31 RPL3L RPS8 EEF2 RPL23 RPS6 RPL27 RPS11 RPL11 RPL4 RPS16 RPS12 RPL19 RPL10A RPL18A RPL15 RPS5 RPS27A RPL6 RPL13 RPL18 RPL5 RPL9 RPL12 FAU RPS2 RACK1 RPL7 RPS24 RPS7 RPLP0 RPL30 RPL21 RPS3
1209	36	RPS15A RPL14 RPL31 RPS8 EEF2 RPL23 RPS23 RPS6 RPS11 RPL11 RPL4 RPS16 RPL19 RPL10A RPL18A RPL15 RPS5 RPSA RPS27A RPL6 RPL7A RPL18 RPL5 RPL9 RPL12 FAU RPS21 RPS2 RACK1 RPL7 RPS19 RPS7 RPLP0 RPL21 RPS13 RPS3
1210	36	RPL14 RPL31 RPS8 EEF2 RPL23 RPL24 RPL35 RPS23 RPS6 RPL27 RPS11 RPL11 UBA52 RPL4 RPS16 RPL19 RPL10A RPL18A RPL15 RPS5 RPSA RPS27A RPL6 RPL13 RPL7A RPL18 RPL5 RPL9 RPL12 FAU RPL7 RPLP1 RPLP0 RPL30 RPL21 RPL3
1211	36	RPS15A RPL14 RPL31 RPL10 RPS8 EEF2 RPL23 RPL13A RPS6 RPL27 RPS11 RPL11 RPL4 RPS16 RPS12 RPL19 RPL10A RPL18A RPL15 RPS5 RPS27A RPL6 RPL13 RPL18 RPL5 RPL9 RPL12 FAU RACK1 RPL7 RPS7 RPLP0 RPL30 RPL21 RPS3 RPL3
1212	36	RPS15A RPL14 RPL31 RPL32 RPL23 RPL24 RPL13A RPS6 RPL27 RPL11 RPL4 RPS16 RPS12 RPL19 RPL10A RPL18A RPL15 RPS5 RPS27A RPL6 RPL13 RPL18 RPL10L RPL5 RPL9 RPL12 FAU RACK1 RPL7 RPL26 RPS24 RPL36A RPLP0 RPL30 RPL21 RPL3
1213	36	RPL23A RPS15A RPL14 RPL31 RPS8 RPL23 RPL24 RPS23 RPS6 RPS11 RPL11 RPL4 RPS16 RPS12 RPL19 RPL10A RPL15 RPS5 RPSA RPS27A RPL6 RPL13 RPL18 RPL5 RPL9 RPL12 FAU RPS21 RPS2 RACK1 RPL7 RPS24 RPLP0 RPL21 RPS27L RPS3
1214	36	RPL23A RPL14 RPS8 EEF2 RPL23 RPL24 RPL35 RPS23 RPS6 RPL27 RPS11 RPL11 RPL4 RPS16 RPS12 RPL19 RPL10A RPL18A RPL15 RPS5 RPSA RPS27A RPL6 RPL13 RPL18 RPL5 RPL9 RPL12 FAU RPS20 RACK1 RPL7 RPS24 RPLP0 RPL21 RPL3
1215	36	RPS15A RPL14 RPS8 EEF2 RPL23 RPL24 RPS23 RPS6 RPS11 RPL11 RPL4 RPS16 RPL19 RPL10A RPL18A RPL15 RPS5 RPSA RPS27A RPL6 RPL7A RPL18 RPL5 RPL9 RPL12 FAU RPS20 RPS21 RPS2 RACK1 RPL7 RPS19 RPLP0 RPL17 RPL21 RPS3
1216	36	RPL14 RPL31 RPL32 RPS8 RPL23 RPL13A RPL35 RPS6 RPL27 RPL11 RPL4 RPS16 RPS12 RPL19 RPL10A RPL18A RPL15 RPS5 RPSA RPS27A RPL6 RPL13 RPL18 RPL5 RPL9 RPL12 FAU RACK1 RPL37A RPL7 RPS24 RPS7 RPLP0 RPL30 RPL21 RPL3
1217	36	RPL14 RPL31 RPS8 EEF2 RPL23 RPL24 RPL35 RPS23 RPS6 RPL27 RPS11 RPL11 RPL4 RPS16 RPL19 RPL10A RPL18A RPL15 RPS5 RPSA RPS27A RPL6 RPL13 RPL7A RPL18 RPL5 RPL9 RPL12 FAU RACK1 RPL7 RPLP0 RPL17 RPL30 RPL21 RPL3
1218	36	RPS15A RPL14 RPL31 RPL32 EEF2 RPL23 RPL24 RPL13A RPS6 RPL27 RPL11 RPL4 RPS16 RPL19 RPL10A RPL18A RPL15 RPS5 RPS27A RPL6 RPL13 RPL7A RPL18 RPL10L RPL5 RPL9 RPL12 FAU RPL7 RPL26 RPLP1 RPLP0 RPL30 RPL21 RPS3 RPL3
1219	36	UBC RPL14 RPL31 RPL32 RPS8 EEF2 RPL23 RPL24 RPL13A RPL35 RPS6 RPL27 RPL11 RPL4 RPS16 RPS12 RPL19 RPL10A RPL18A RPL15 RPS5 RPSA RPS27A RPL6 RPL13 RPL18 RPL5 RPL9 RPL12 RACK1 RPL7 RPS24 RPLP0 RPL30 RPL21 RPL3
1220	36	RPL14 RPL31 RPL32 RPS8 EEF2 RPL23 RPL35 RPS23 RPS6 RPL27 RPL11 RPL4 RPS16 RPL19 RPL10A RPL18A RPL15 RPS5 RPSA RPS27A RPL6 RPL13 RPL7A RPL18 RPL10L RPL5 RPL9 RPL12 FAU RACK1 RPL7 RPS7 RPLP0 RPL30 RPL21 RPL3
1221	36	RPL14 RPL31 RPL32 RPL23 RPL24 RPL13A RPL35 RPS6 RPL27 RPLP2 RPL11 RPL4 RPS16 RPS12 RPL19 RPL10A RPL18A RPL15 RPS5 RPS27A RPL6 RPL13 RPL18 RPL5 RPL9 RPL12 FAU RPL7 RPL26 RPS24 RPLP1 RPL36A RPLP0 RPL30 RPL21 RPL3
1222	36	RPS15A RPL14 RPL31 RPL10 RPS8 EEF2 RPL23 RPS23 RPS6 RPL27 RPS11 RPL11 RPL4 RPS16 RPL19 RPL10A RPL18A RPL15 RPS5 RPS27A RPL6 RPL13 RPL7A RPL18 RPL5 RPL9 RPL12 FAU RPL7 RPS7 RPLP1 RPLP0 RPL30 RPL21 RPS3 RPL3
1223	36	RPL23A RPS15A RPL14 RPL31 RPS8 EEF2 RPL23 RPS23 RPS6 RPS11 RPL11 RPL4 RPS16 RPL19 RPL10A RPL18A RPL15 RPS5 RPSA RPS27A RPL6 RPL7A RPL18 RPL5 RPL9 RPL12 FAU RPS21 RPS2 RPL7 RPS19 RPS7 RPLP1 RPLP0 RPL21 RPS3
1224	36	RPL14 RPL31 RPL32 RPS8 EEF2 RPL23 RPL24 RPL13A RPL35 RPS6 RPL27 RPL11 RPL4 RPS16 RPL19 RPL10A RPL18A RPL15 RPS5 RPSA RPS4X RPS27A RPL6 RPL13 RPL7A RPL18 RPL5 RPL9 RPL12 FAU RACK1 RPL7 RPLP0 RPL30 RPL21 RPL3
1225	36	RPS15A RPL14 RPS8 EEF2 RPL23 RPL24 RPS23 RPS6 RPS11 RPL11 RPL4 RPS16 RPL19 RPL10A RPL18A RPL15 RPS5 RPSA RPS4X RPS27A RPL6 RPL7A RPL18 RPL5 RPL9 RPL12 FAU RPS20 RPS21 RPS2 RACK1 RPL7 RPS19 RPLP0 RPL21 RPS3
1226	36	RPL14 RPL31 EEF2 RPL23 RPL13A RPL35 RPS6 RPL27 RPS11 RPL11 RPL4 RPS16 RPS12 RPL19 RPL10A RPL18A RPL15 RPS5 RPS27A RPL6 RPL13 RPL18 RPL5 RPL9 RPL12 FAU RACK1 RPL7 RPL26 RPS24 RPS7 RPLP0 RPL30 RPL21 RPS13 RPL3
1227	36	RPS15A RPL14 RPL31 RPS8 EEF2 RPL23 RPL24 RPS23 RPS6 RPL27 RPS11 RPL11 RPL4 RPS16 RPL19 RPL10A RPL18A RPL15 RPS5 RPL7L1 RPL6 RPL13 RPL7A RPL18 RPL10L RPL5 RPL9 RPL12 FAU RPS2 RACK1 RPLP0 RPL30 RPL21 RPS3 RPL3
1228	36	RPS15A RPL14 RPS8 EEF2 RPL23 RPL24 RPS23 RPS6 RPS11 RPL11 RPL4 RPS16 RPL19 RPL10A RPL18A RPL15 RPS5 RPSA RPS27A RPL6 RPL7A RPL18 RPS3A RPL5 RPL9 RPL12 FAU RPS20 RPS21 RPS2 RACK1 RPL7 RPS19 RPLP0 RPL21 RPS3
1229	36	RPL14 RPL31 RPL32 RPL23 RPL13A RPL35 RPS6 RPL27 RPL11 RPL4 RPS16 RPS12 RPL19 RPL10A RPL18A RPL15 RPS5 RPS27A RPL6 RPL13 RPL18 RPS3A RPL5 RPL9 RPL12 FAU RPL7 RPL26 RPS24 RPS7 RPLP1 RPL36A RPLP0 RPL30 RPL21 RPL3
1230	36	RPL23A RPS15A RPL14 RPL31 EEF2 RPL23 RPL13A RPS6 RPL27 RPS11 RPL11 RPL4 RPS16 RPL19 RPL10A RPL18A RPL15 RPS5 RPS27A RPL6 RPL13 RPL7A RPL18 RPL5 RPL9 RPL12 FAU RPL7 RPL26 RPS7 RPLP1 RPLP0 RPL30 RPL21 RPS3 RPL3
1231	36	RPL14 RPL31 RPL32 RPS8 EEF2 RPL23 RPL35 RPS23 RPS6 RPL27 RPLP2 RPL11 RPL4 RPS16 RPL19 RPL10A RPL18A RPL15 RPS5 RPSA RPS27A RPL6 RPL13 RPL7A RPL18 RPL5 RPL9 RPL12 FAU RPL7 RPS7 RPLP1 RPLP0 RPL30 RPL21 RPL3
1232	36	RPS15A RPL14 RPL31 RPS8 EEF2 RPL23 RPL24 RPS23 RPS6 RPS11 RPL11 RPL4 RPS16 RPL19 RPL10A RPL18A RPL15 RPS5 RPSA RPS27A RPL6 RPL7A RPL18 RPL10L RPL5 RPL9 RPL12 FAU RPS2 RACK1 RPL7 RPS19 RPLP0 RPL21 RPS3 RPL3
1233	36	RPL23A RPL14 RPL31 RPL32 RPL23 RPL24 RPL13A RPL35 RPS6 RPL27 RPL11 RPL4 RPS16 RPS12 RPL19 RPL10A RPL18A RPL15 RPS5 RPS27A RPL6 RPL13 RPL18 RPL5 RPL9 RPL12 FAU RACK1 RPL7 RPL26 RPS24 RPL36A RPLP0 RPL30 RPL21 RPL3
1234	36	RPL14 RPS8 EEF2 RPL23 RPL35 RPS23 RPS6 RPL27 RPS11 RPL11 RPL4 RPS16 RPS12 RPL19 RPL10A RPL18A RPL15 RPS5 RPSA RPS27A RPL6 RPL13 RPL18 RPL5 RPL9 RPL12 FAU RPS20 RACK1 RPL7 RPS24 RPS7 RPLP0 RPL21 RPS13 RPL3
1235	36	RPL23A RPL14 RPL32 RPS8 EEF2 RPL23 RPL24 RPL35 RPS23 RPS6 RPL27 RPL11 RPL4 RPS16 RPS12 RPL19 RPL10A RPL18A RPL15 RPS5 RPSA RPS27A RPL6 RPL13 RPL18 RPL5 RPL9 RPL12 FAU RPS20 RACK1 RPL7 RPS24 RPLP0 RPL21 RPL3
1236	36	RPL14 RPL31 RPS8 EEF2 RPL23 RPL24 RPS23 RPS6 RPL27 RPL22 RPS11 RPL11 RPL4 RPS16 RPL19 RPL10A RPL18A RPL15 RPSA RPS27A RPL6 RPL13 RPL7A RPL18 RPL5 RPL9 RPL12 FAU RPS21 RPS2 RPL7 RPLP1 RPLP0 RPL30 RPL21 RPS3
1237	36	RPL14 RPL31 RPL32 RPS8 EEF2 RPL23 RPL24 RPL13A RPS6 RPL27 RPL22 RPL11 RPL4 RPS16 RPS12 RPL19 RPL10A RPL18A RPL15 RPSA RPS27A RPL6 RPL13 RPL18 RPL5 RPL9 RPL12 FAU RPL7 RPS24 RPLP1 RPLP0 RPL30 RPL21 RPS3 RPL3
1238	36	RPS15A RPL14 RPL31 RPL32 EEF2 RPL23 RPL24 RPL13A RPS6 RPL27 RPL11 RPL4 RPS16 RPS12 RPL19 RPL10A RPL18A RPL15 RPSA RPS27A RPL6 RPL13 RPL18 RPL5 RPL9 RPL12 FAU RACK1 RPL7 RPS24 RPLP0 RPL30 RPL21 RPS3 RPL29 RPL3
1239	36	RPS15A RPL14 RPL31 RPL32 RPL23 RPL8 RPL24 RPL13A RPS6 RPL27 RPL11 RPL4 RPS16 RPS12 RPL19 RPL10A RPL18A RPL15 RPS5 RPS27A RPL6 RPL13 RPL18 RPL5 RPL9 RPL12 FAU RACK1 RPL7 RPL26 RPS24 RPL36A RPLP0 RPL30 RPL21 RPL3
1240	36	RPS15A RPL14 RPS8 EEF2 RPL23 RPL24 RPS23 RPS6 RPS11 RPL11 RPL4 RPS16 RPL19 RPL10A RPL18A RPL15 RPS5 RPSA RPS27A RPL6 RPL7A RPL18 RPL5 RPL9 RPL12 FAU RPS20 RPS2 RACK1 RPL7 RPS19 RPLP0 RPL21 RPS13 RPS3 RPL3
1241	36	RPS15A RPL14 RPL31 RPL32 EEF2 RPL23 RPL13A RPS6 RPL27 RPL11 RPL4 RPS16 RPL19 RPL10A RPL18A RPL15 RPS5 RPS27A RPL6 RPL13 RPL7A RPL18 RPL5 RPL9 RPL12 FAU RACK1 RPL7 RPL26 RPS7 RPLP0 RPL30 RPL21 RPS13 RPS3 RPL3
1242	36	RPS15A RPL14 RPL31 RPL32 RPL23 RPL13A RPS6 RPL27 RPL11 RPL4 RPS16 RPS12 RPL19 RPL10A RPL18A RPL15 RPS5 RPS27A RPL6 RPL13 RPL18 RPS3A RPL5 RPL9 RPL12 FAU RACK1 RPL7 RPL26 RPS24 RPS7 RPL36A RPLP0 RPL30 RPL21 RPL3
1243	36	RPS15A RPL14 RPL31 RPS8 EEF2 RPL23 RPS23 RPS6 RPL27 RPS11 RPL11 UBA52 RPL4 RPS16 RPL19 RPL10A RPL18A RPL15 RPS5 RPL7L1 RPL6 RPL13 RPL7A RPL18 RPL5 RPL9 RPL12 FAU RPS2 RACK1 RPS7 RPLP0 RPL30 RPL21 RPS3 RPL3
1244	36	RPL14 RPL31 RPL32 EEF2 RPL23 RPL8 RPL24 RPL13A RPL35 RPS6 RPL27 RPL11 RPL4 RPS16 RPS12 RPL19 RPL10A RPL18A RPL15 RPS5 RPS27A RPL6 RPL13 RPL18 RPL5 RPL9 RPL12 FAU RACK1 RPL7 RPL26 RPS24 RPLP0 RPL30 RPL21 RPL3
1245	36	RPS15A RPL14 RPS8 EEF2 RPL23 RPS23 RPS6 RPS11 RPL11 RPL4 RPS16 RPL19 RPL10A RPS28 RPL15 RPS5 RPSA RPS27A RPL6 RPL13 RPL7A RPL18 RPL5 RPL9 RPL12 FAU RPS20 RPS21 RPS2 RACK1 RPL7 RPS7 RPLP0 RPL21 RPS13 RPS3
1246	36	RPS15A RPL14 RPL32 RPS8 EEF2 RPL23 RPS23 RPS6 RPL27 RPL11 RPL4 RPS16 RPL19 RPL10A RPL18A RPL15 RPS5 RPS27A RPL6 RPL13 RPL7A RPL18 RPL5 RPL9 RPL12 FAU RPL27A RPS20 RPS2 RACK1 RPL7 RPS7 RPLP0 RPL21 RPS3 RPL3
1247	36	RPL14 RPL31 RPL32 RPL23 RPL13A RPL35 RPS6 RPL27 RPL11 RPL4 RPS16 RPS12 RPL19 RPL10A RPL18A RPL15 RPS5 RPS27A RPL6 RPL13 RPL18 RPL5 RPL9 RPL12 FAU RACK1 RPL7 RPL26 RPS24 RPS7 RPL36A RPLP0 RPL17 RPL30 RPL21 RPL3
1248	36	RPL14 RPL31 RPL32 RPS8 EEF2 RPL23 RPL13A RPL35 RPS6 RPL27 RPL11 RPL4 RPS16 RPL19 RPL10A RPL18A RPL15 RPS5 RPSA RPS4X RPS27A RPL6 RPL13 RPL7A RPL18 RPL5 RPL9 RPL12 FAU RPL7 RPS7 RPLP1 RPLP0 RPL30 RPL21 RPL3
1249	36	RPL14 RPL31 RPS8 EEF2 RPL23 RPL24 RPL35 RPS23 RPS6 RPL27 RPS11 RPL11 RPL4 RPS16 RPL19 RPL10A RPL18A RPL15 RPS5 RPSA RPS27A RPL6 RPL13 RPL7A RPL18 RPL10L RPL5 RPL9 RPL12 FAU RACK1 RPL7 RPLP0 RPL30 RPL21 RPL3
1250	36	RPS15A RPL14 RPL31 RPL32 EEF2 RPL23 RPL24 RPS23 RPS6 RPL27 RPL11 RPL4 RPS16 RPL19 RPL10A RPL18A RPL15 RPSA RPS27A RPL6 RPL13 RPL7A RPL18 RPL5 RPL9 RPL12 FAU RPS2 RACK1 RPL7 RPLP0 RPL30 RPL21 RPS3 RPL29 RPL3
1251	36	RPS15A RPL14 RPL31 RPS14 RPS8 RPL23 RPL24 RPS23 RPS6 RPS11 RPL11 RPL4 RPS16 RPS12 RPL19 RPL10A RPL15 RPS5 RPSA RPS27A RPL6 RPL13 RPL18 RPL5 RPL9 RPL12 FAU RPS21 RPS2 RACK1 RPL7 RPS24 RPLP0 RPL21 RPS27L RPS3
1252	36	RPS15A RPL14 RPL31 RPL3L RPL32 RPS8 EEF2 RPL23 RPL24 RPL13A RPS6 RPL27 RPL11 RPL4 RPS16 RPS12 RPL19 RPL10A RPL18A RPL15 RPS5 RPS27A RPL6 RPL13 RPL18 RPL5 RPL9 RPL12 FAU RPL7 RPS24 RPLP1 RPLP0 RPL30 RPL21 RPS3
1253	36	RPL14 RPL31 RPS14 EEF2 RPL23 RPL24 RPL13A RPL35 RPS6 RPL27 RPS11 RPL11 RPL4 RPS16 RPS12 RPL19 RPL10A RPL18A RPL15 RPS5 RPS27A RPL6 RPL13 RPL18 RPL5 RPL9 RPL12 FAU RACK1 RPL7 RPL26 RPS24 RPLP0 RPL30 RPL21 RPL3
1254	36	RPS15A RPL14 RPL31 RPL32 RPL23 RPL8 RPL24 RPL13A RPS6 RPL27 RPL11 RPL4 RPS16 RPS12 RPL19 RPL10A RPL18A RPL15 RPS5 RPS27A RPL6 RPL13 RPL18 RPL5 RPL9 RPL12 FAU RPL7 RPL26 RPS24 RPLP1 RPL36A RPLP0 RPL30 RPL21 RPL3
1255	36	RPS15A RPL14 RPL31 RPS8 EEF2 RPL23 RPL24 RPS23 RPS6 RPS11 RPL11 RPL4 RPS16 RPL19 RPL10A RPL18A RPL15 RPS5 RPSA RPS27A RPL6 RPL7A RPL18 RPL5 RPL9 RPL12 FAU RPS21 RPS2 RPL7 RPS19 RPLP1 RPLP0 RPL17 RPL21 RPS3
1256	36	RPL14 RPL32 RPS8 EEF2 RPL23 RPL35 RPS23 RPS6 RPL27 RPL11 RPL4 RPS16 RPS12 RPL19 RPL10A RPL18A RPL15 RPS5 RPSA RPS4X RPS27A RPL6 RPL13 RPL18 RPL5 RPL9 RPL12 FAU RPS20 RACK1 RPL7 RPS24 RPS7 RPLP0 RPL21 RPL3
1257	36	RPL14 RPL31 RPL32 RPS8 EEF2 RPL23 RPL13A RPL35 RPS6 RPL27 RPL11 RPL4 RPS16 RPL19 RPL10A RPL18A RPL15 RPS5 RPSA RPS27A RPL6 RPL13 RPL7A RPL18 RPL5 RPL9 RPL12 FAU RACK1 RPL7 RPS7 RPLP0 RPL17 RPL30 RPL21 RPL3
1258	36	RPS15A RPL14 RPS8 EEF2 RPL23 RPS23 RPS6 RPS11 RPL11 RPL4 RPS16 RPL19 RPL10A RPS28 RPL15 RPS5 RPSA RPS27A RPL6 RPL13 RPL7A RPL18 RPL5 RPL9 RPL12 FAU RPS20 RPS21 RPS2 RACK1 RPL7 RPS7 RPLP0 RPL17 RPL21 RPS3
1259	36	RPL14 RPL32 RPS8 EEF2 RPL23 RPL24 RPL35 RPS23 RPS6 RPL27 RPL11 RPL4 RPS16 RPS12 RPL19 RPL10A RPL18A RPL15 RPS5 RPSA RPS27A RPL6 RPL13 RPL18 RPL5 RPL9 RPL12 FAU RPS20 RACK1 RPL7 RPS24 RPLP0 RPL21 RPS13 RPL3
1260	36	RPL23A RPS15A RPL14 RPL31 RPS8 EEF2 RPL23 RPS23 RPS6 RPS11 RPL11 RPL4 RPS16 RPL19 RPL10A RPL18A RPL15 RPS5 RPSA RPS27A RPL6 RPL7A RPL18 RPL5 RPL9 RPL12 FAU RPS21 RPS2 RACK1 RPL7 RPS19 RPS7 RPLP0 RPL21 RPS3
1261	36	RPL14 RPL31 RPL32 RPS8 EEF2 RPL23 RPL35 RPS23 RPS6 RPL27 RPL11 UBA52 RPL4 RPS16 RPL19 RPL10A RPL18A RPL15 RPS5 RPSA RPS27A RPL6 RPL13 RPL7A RPL18 RPL5 RPL9 RPL12 FAU RACK1 RPL7 RPS7 RPLP0 RPL30 RPL21 RPL3
1262	36	RPS15A RPL14 RPL31 RPL10 RPL32 EEF2 RPL23 RPL13A RPS6 RPL27 RPL11 RPL4 RPS16 RPL19 RPL10A RPL18A RPL15 RPS5 RPS27A RPL6 RPL13 RPL7A RPL18 RPL5 RPL9 RPL12 FAU RACK1 RPL7 RPL26 RPS7 RPLP0 RPL30 RPL21 RPS3 RPL3
1263	36	RPS15A RPL14 RPS8 EEF2 RPL23 RPS23 RPS6 RPS11 RPL11 RPL4 RPS16 RPL19 RPL10A RPL18A RPL15 RPS5 RPSA RPS4X RPS27A RPL6 RPL7A RPL18 RPL5 RPL9 RPL12 FAU RPS20 RPS2 RACK1 RPL7 RPS19 RPS7 RPLP0 RPL21 RPS3 RPL3
1264	36	RPL14 RPL31 RPL32 RPS8 EEF2 RPL23 RPL24 RPL13A RPL35 RPS6 RPL27 RPL11 RPL4 RPS16 RPL19 RPL10A RPL18A RPL15 RPS5 RPSA RPS27A RPL6 RPL13 RPL7A RPL18 RPS3A RPL5 RPL9 RPL12 FAU RPL7 RPLP1 RPLP0 RPL30 RPL21 RPL3
1265	36	RPS15A RPL14 RPL31 RPL32 EEF2 RPL23 RPL24 RPS23 RPS6 RPL27 RPL11 RPL4 RPS16 RPL19 RPL10A RPL18A RPL15 RPSA RPS27A RPL6 RPL13 RPL7A RPL18 RPL5 RPL9 RPL12 FAU RPS2 RPL7 RPLP1 RPLP0 RPL30 RPL21 RPS3 RPL29 RPL3
1266	36	RPS15A RPL14 RPL32 EEF2 RPL23 RPL24 RPS23 RPS6 RPL27 RPL11 RPL4 RPS16 RPS12 RPL19 RPL10A RPL18A RPL15 RPSA RPS27A RPL6 RPL13 RPL18 RPL5 RPL9 RPL12 FAU RPS20 RPS2 RACK1 RPL7 RPS24 RPLP0 RPL21 RPS3 RPL29 RPL3
1267	36	RPS15A RPL14 RPS8 EEF2 RPL23 RPL8 RPS23 RPS6 RPS11 RPL11 RPL4 RPS16 RPL19 RPL10A RPL18A RPL15 RPS5 RPSA RPS27A RPL6 RPL7A RPL18 RPL5 RPL9 RPL12 FAU RPS20 RPS2 RACK1 RPL7 RPS19 RPS7 RPLP0 RPL21 RPS3 RPL3
1268	36	RPS15A RPL14 RPL31 RPL32 RPL23 RPL24 RPL13A RPS6 RPL27 RPL11 RPL4 RPS16 RPS12 RPL19 RPL10A RPL18A RPL15 RPS5 RPS27A RPL6 RPL13 RPL18 RPL5 RPL9 RPL12 FAU RACK1 RPL37A RPL7 RPL26 RPS24 RPLP0 RPL30 RPL21 RPS3 RPL3
1269	36	RPL14 RPL31 RPL32 RPL23 RPL24 RPL13A RPL35 RPS6 RPL27 RPL11 RPL4 RPS16 RPS12 RPL19 RPL10A RPL18A RPL15 RPS5 RPS27A RPL6 RPL13 RPL18 RPL10L RPL5 RPL9 RPL12 FAU RACK1 RPL7 RPL26 RPS24 RPL36A RPLP0 RPL30 RPL21 RPL3
1270	36	RPS15A RPL14 RPL31 RPS8 EEF2 RPL23 RPL8 RPL24 RPS23 RPS6 RPL27 RPS11 RPL11 RPL4 RPS16 RPL19 RPL10A RPL18A RPL15 RPS5 RPL7L1 RPL6 RPL13 RPL7A RPL18 RPL5 RPL9 RPL12 FAU RPS2 RACK1 RPLP0 RPL30 RPL21 RPS3 RPL3
1271	36	RPS15A RPL14 RPL31 RPL32 RPL23 RPL13A RPS6 RPL27 RPL11 RPL4 RPS16 RPS12 RPL19 RPL10A RPL18A RPL15 RPS5 RPS27A RPL6 RPL13 RPL18 RPL5 RPL9 RPL12 FAU RACK1 RPL37A RPL7 RPL26 RPS24 RPS7 RPL36A RPLP0 RPL30 RPL21 RPL3
1272	36	RPL14 RPL31 RPS8 EEF2 RPL23 RPL24 RPL13A RPL35 RPS6 RPL27 RPS11 RPL11 RPL36 RPL4 RPS16 RPS12 RPL19 RPL10A RPL18A RPL15 RPS5 RPS27A RPL6 RPL13 RPL18 RPL5 RPL9 RPL12 FAU RPL7 RPS24 RPLP1 RPLP0 RPL30 RPL21 RPL3
1273	36	RPS15A RPL14 RPL31 RPS8 EEF2 RPL23 RPL24 RPS23 RPS6 RPS11 RPL11 RPL4 RPS16 RPL19 RPL10A RPL18A RPL15 RPS5 RPSA RPS27A RPL6 RPL7A RPL18 RPS3A RPL5 RPL9 RPL12 FAU RPS2 RPL7 RPS19 RPLP1 RPLP0 RPL21 RPS3 RPL3
1274	36	RPS15A RPL14 RPL31 RPL32 RPS8 RPL23 RPL24 RPS23 RPS6 RPL27 RPL11 RPL4 RPS16 RPS12 RPL19 RPL18A RPL15 WDR31 RPS5 RPSA RPS27A RPL6 RPL13 RPL18 RPL5 RPL9 RPL12 FAU RPS2 RPL7 RPS24 RPLP0 RPL30 RPL21 RPS3 RPL3
1275	36	RPL14 RPL31 RPL32 EEF2 RPL23 RPL24 RPL13A RPL35 RPS6 RPL27 RPL11 RPL4 RPS16 RPS12 RPL19 RPL10A RPL18A RPL15 RPS5 RPS27A RPL6 RPL13 RPL18 RPL5 RPL9 RPL12 FAU RPL27A RACK1 RPL7 RPL26 RPS24 RPLP0 RPL30 RPL21 RPL3
1276	36	RPS15A RPL14 RPL31 RPS8 EEF2 RPL23 RPS23 RPS6 RPS11 RPL11 UBA52 RPL4 RPS16 RPL19 RPL10A RPL18A RPL15 RPS5 RPSA RPS27A RPL6 RPL7A RPL18 RPL5 RPL9 RPL12 FAU RPS21 RPS2 RACK1 RPL7 RPS19 RPS7 RPLP0 RPL21 RPS3
1277	36	RPS15A RPL14 RPL31 RPL3L RPL32 RPS8 EEF2 RPL23 RPS6 RPL27 RPL11 RPL4 RPS16 RPS12 RPL19 RPL10A RPL18A RPL15 RPS5 RPS27A RPL6 RPL13 RPL18 RPL5 RPL9 RPL12 FAU RPS2 RPL7 RPS24 RPS7 RPLP1 RPLP0 RPL30 RPL21 RPS3
1278	36	RPL14 RPL31 RPL32 RPS8 EEF2 RPL23 RPL8 RPL35 RPS23 RPS6 RPL27 RPL11 RPL4 RPS16 RPL19 RPL10A RPL18A RPL15 RPS5 RPSA RPS27A RPL6 RPL13 RPL7A RPL18 RPL5 RPL9 RPL12 FAU RPL7 RPS7 RPLP1 RPLP0 RPL30 RPL21 RPL3
1279	36	RPS15A RPL14 RPL31 RPS8 RPL23 RPS23 RPS6 RPS11 RPL11 RPL4 RPS16 RPS12 RPL19 RPL10A RPL15 RPS5 RPSA RPS27A RPL6 RPL13 RPL18 RPS3A RPL5 RPL9 RPL12 FAU RPS21 RPS2 RACK1 RPL7 RPS24 RPS7 RPLP0 RPL21 RPS27L RPS3
1280	36	RPL14 RPL31 RPS8 RPL23 RPL24 RPL35 RPS23 RPS6 RPL27 RPS11 RPL11 RPL4 RPS16 RPS12 RPL19 RPL10A RPL18A RPL15 RPS5 RPSA RPS27A RPL6 RPL13 RPL18 RPL5 RPL9 RPL12 FAU RACK1 RPL37A RPL7 RPS24 RPLP0 RPL30 RPL21 RPL3
1281	36	RPL14 RPL31 RPL32 EEF2 RPL23 RPL24 RPL13A RPL35 RPS6 RPL27 RPLP2 RPL11 RPL4 RPS16 RPS12 RPL19 RPL10A RPL18A RPL15 RPS5 RPS27A RPL6 RPL13 RPL18 RPL5 RPL9 RPL12 FAU RPL7 RPL26 RPS24 RPLP1 RPLP0 RPL30 RPL21 RPL3
1282	36	RPL14 RPL31 RPS8 EEF2 RPL23 RPL13A RPL35 RPS6 RPL27 RPLP2 RPS11 RPL11 RPL4 RPS16 RPL19 RPL10A RPL18A RPL15 RPS5 RPSA RPS27A RPL6 RPL13 RPL7A RPL18 RPL5 RPL9 RPL12 FAU RPL7 RPS7 RPLP1 RPLP0 RPL30 RPL21 RPL3
1283	36	RPS15A RPL14 RPL31 RPL32 RPL23 RPL24 RPL13A RPS6 RPL27 RPL11 RPL36 RPL4 RPS16 RPS12 RPL19 RPL10A RPL18A RPL15 RPS5 RPS27A RPL6 RPL13 RPL18 RPL5 RPL9 RPL12 FAU RACK1 RPL7 RPL26 RPS24 RPL36A RPLP0 RPL30 RPL21 RPL3
1284	36	RPL14 RPL32 RPS8 EEF2 RPL23 RPL35 RPS23 RPS6 RPL27 RPL11 UBA52 RPL4 RPS16 RPS12 RPL19 RPL10A RPL18A RPL15 RPS5 RPSA RPS27A RPL6 RPL13 RPL18 RPL5 RPL9 RPL12 FAU RPS20 RACK1 RPL7 RPS24 RPS7 RPLP0 RPL21 RPL3
1285	36	RPS15A RPL14 RPL31 RPS8 RPL23 RPL24 RPS23 RPS6 RPS11 RPL11 RPL4 RPS16 RPS12 RPL19 RPL10A RPL15 RPS5 RPSA RPS27A RPL6 RPL13 RPL18 RPL5 RPL9 RPL12 FAU RPS21 RPS2 RACK1 RPL37A RPL7 RPS24 RPLP0 RPL21 RPS27L RPS3
1286	36	RPL14 RPL31 RPS14 RPS8 EEF2 RPL23 RPL35 RPS23 RPS6 RPL27 RPS11 RPL11 RPL4 RPS16 RPL19 RPL10A RPL18A RPL15 RPS5 RPSA RPS27A RPL6 RPL13 RPL7A RPL18 RPL5 RPL9 RPL12 FAU RPL7 RPS7 RPLP1 RPLP0 RPL30 RPL21 RPL3
1287	36	RPL23A RPS15A RPL14 RPL31 RPL32 RPL23 RPL13A RPS6 RPL27 RPL11 RPL4 RPS16 RPS12 RPL19 RPL10A RPL18A RPL15 RPS5 RPS27A RPL6 RPL13 RPL18 RPL5 RPL9 RPL12 FAU RPL7 RPL26 RPS24 RPS7 RPLP1 RPL36A RPLP0 RPL30 RPL21 RPL3
1288	36	RPL14 RPL31 RPS8 EEF2 RPL23 RPL35 RPS23 RPS6 RPL27 RPS11 RPL11 RPL4 RPS16 RPL19 RPL10A RPL18A RPL15 RPS5 RPSA RPS27A RPL6 RPL13 RPL7A RPL18 RPL10L RPL5 RPL9 RPL12 FAU RACK1 RPL7 RPS7 RPLP0 RPL30 RPL21 RPL3
1289	36	RPS15A RPL14 RPL31 RPS14 RPS8 EEF2 RPL23 RPS23 RPS6 RPS11 RPL11 RPL4 RPS16 RPL19 RPL10A RPL18A RPL15 RPS5 RPSA RPS27A RPL6 RPL7A RPL18 RPL5 RPL9 RPL12 FAU RPS21 RPS2 RACK1 RPL7 RPS19 RPS7 RPLP0 RPL21 RPS3
1290	36	RPS15A RPL14 RPL31 RPS8 EEF2 RPL23 RPS23 RPS6 RPS11 RPL11 RPL4 RPS16 RPL19 RPL10A RPL18A RPL15 RPS5 RPSA RPS27A RPL6 RPL7A RPL18 RPL5 RPL9 RPL12 FAU RPS2 RACK1 RPL7 RPS19 RPS7 RPLP0 RPL17 RPL21 RPS3 RPL3
1291	36	RPL14 RPL31 RPS8 EEF2 RPL23 RPL35 RPS23 RPS6 RPL27 RPS11 RPL11 RPL4 RPS16 RPL19 RPL10A RPL18A RPL15 RPS5 RPSA RPS27A RPL6 RPL13 RPL7A RPL18 RPS3A RPL5 RPL9 RPL12 FAU RACK1 RPL7 RPS7 RPLP0 RPL30 RPL21 RPL3
1292	36	RPL14 RPL31 RPL32 RPS8 EEF2 RPL23 RPL13A RPL35 RPS6 RPL27 RPL11 RPL4 RPS16 RPS12 RPL19 RPL10A RPL18A RPL15 RPS5 RPS27A RPL6 RPL13 RPL18 RPL5 RPL9 RPL12 FAU RPL27A RACK1 RPL7 RPS24 RPS7 RPLP0 RPL30 RPL21 RPL3
1293	36	RPS15A RPL14 RPL31 EEF2 RPL23 RPL13A RPS6 RPL27 RPS11 RPL11 RPL4 RPS16 RPL19 RPL10A RPL18A RPL15 RPS5 RPS27A RPL6 RPL13 RPL7A RPL18 RPL10L RPL5 RPL9 RPL12 FAU RPL7 RPL26 RPS7 RPLP1 RPLP0 RPL30 RPL21 RPS3 RPL3
1294	36	RPS15A RPL14 RPL31 RPL32 RPL26L1 EEF2 RPL23 RPL24 RPL13A RPS6 RPL27 RPL11 RPL4 RPS16 RPS12 RPL19 RPL10A RPL18A RPL15 RPS5 RPS27A RPL6 RPL13 RPL18 RPL5 RPL9 RPL12 FAU RPL7 RPS24 RPLP1 RPLP0 RPL30 RPL21 RPS3 RPL3
1295	36	RPL14 RPL31 RPL32 RPS8 EEF2 RPL23 RPL13A RPL35 RPS6 RPL27 RPL11 RPL4 RPS16 RPL19 RPL10A RPL18A RPL15 RPS5 RPSA RPS27A RPL6 RPL13 RPL7A RPL18 RPL5 RPL9 RPL12 FAU RPL7 RPS7 RPLP1 RPLP0 RPL17 RPL30 RPL21 RPL3
1296	36	RPL14 RPL31 RPS14 EEF2 RPL23 RPL24 RPL13A RPL35 RPS6 RPL27 RPS11 RPL11 RPL4 RPS16 RPS12 RPL19 RPL10A RPL18A RPL15 RPS5 RPS27A RPL6 RPL13 RPL18 RPL5 RPL9 RPL12 FAU RPL7 RPL26 RPS24 RPLP1 RPLP0 RPL30 RPL21 RPL3
1297	36	RPS15A RPL14 RPL31 RPS8 RPL23 RPL24 RPS23 RPS6 RPS11 RPL11 UBA52 RPL4 RPS16 RPS12 RPL19 RPL10A RPL15 RPS5 RPSA RPS27A RPL6 RPL13 RPL18 RPL5 RPL9 RPL12 FAU RPS21 RPS2 RACK1 RPL7 RPS24 RPLP0 RPL21 RPS27L RPS3
1298	36	RPL14 RPL31 RPS8 RPL23 RPL13A RPL35 RPS6 RPL27 RPS11 RPL11 RPL4 RPS16 RPS12 RPL19 RPL10A RPL18A RPL15 RPS5 RPSA RPS27A RPL6 RPL13 RPL18 RPL5 RPL9 RPL12 FAU RACK1 RPL37A RPL7 RPS24 RPS7 RPLP0 RPL30 RPL21 RPL3
1299	36	RPL14 RPL31 RPS8 EEF2 RPL23 RPL8 RPL24 RPL35 RPS23 RPS6 RPL27 RPS11 RPL11 RPL4 RPS16 RPL19 RPL10A RPL18A RPL15 RPS5 RPSA RPS27A RPL6 RPL13 RPL7A RPL18 RPL5 RPL9 RPL12 FAU RACK1 RPL7 RPLP0 RPL30 RPL21 RPL3
1300	36	RPS15A RPL14 RPL31 RPL32 RPL23 RPL13A RPS6 RPL27 RPL11 RPL4 RPS16 RPS12 RPL19 RPL10A RPL18A RPL15 RPS5 RPS27A RPL6 RPL13 RPL18 RPL5 RPL9 RPL12 FAU RPL37A RPL7 RPL26 RPS24 RPS7 RPLP1 RPL36A RPLP0 RPL30 RPL21 RPL3
1301	36	RPS15A RPL14 RPL31 EEF2 RPL23 RPL13A RPS6 RPL27 RPS11 RPL11 RPL4 RPS16 RPL19 RPL10A RPL18A RPL15 RPS5 RPS27A RPL6 RPL13 RPL7A RPL18 RPS3A RPL5 RPL9 RPL12 FAU RPL7 RPL26 RPS7 RPLP1 RPLP0 RPL30 RPL21 RPS3 RPL3
1302	36	RPS15A RPL14 RPL31 RPL32 RPL23 RPL24 RPL13A RPS6 RPL27 RPL11 RPL4 RPS16 RPS12 RPL19 RPL10A RPL18A RPL15 RPS5 RPS27A RPL6 RPL13 RPL18 RPL5 RPL9 RPL12 FAU RPL37A RPL7 RPL26 RPS24 RPLP1 RPL36A RPLP0 RPL30 RPL21 RPL3
1303	36	RPL14 RPL31 RPS8 EEF2 RPL23 RPL35 RPS23 RPS6 RPL27 RPS11 RPL11 RPL36 RPL4 RPS16 RPS12 RPL19 RPL10A RPL18A RPL15 RPS5 RPS27A RPL6 RPL13 RPL18 RPL5 RPL9 RPL12 FAU RPL7 RPS24 RPS7 RPLP1 RPLP0 RPL30 RPL21 RPL3
1304	36	RPS15A RPL14 RPL31 RPL32 EEF2 RPL23 RPL24 RPL13A RPS6 RPL27 RPL11 RPL4 RPS16 RPL19 RPL10A RPL18A RPL15 RPS5 RPS27A RPL6 RPL13 RPL7A RPL18 RPL10L RPL5 RPL9 RPL12 FAU RACK1 RPL7 RPL26 RPLP0 RPL30 RPL21 RPS3 RPL3
1305	36	RPL14 RPL31 RPS8 EEF2 RPL23 RPL35 RPS23 RPS6 RPL27 RPS11 RPL11 RPL4 RPS16 RPL19 RPL10A RPL18A RPL15 RPS5 RPSA RPS4X RPS27A RPL6 RPL13 RPL7A RPL18 RPL5 RPL9 RPL12 FAU RPL7 RPS7 RPLP1 RPLP0 RPL30 RPL21 RPL3
1306	36	RPS15A RPL14 RPL31 RPL32 RPL23 RPL13A RPS6 RPL27 RPL11 RPL4 RPS16 RPS12 RPL19 RPL10A RPL18A RPL15 RPS5 RPS27A RPL6 RPL13 RPL18 RPL5 RPL9 RPL12 FAU RPL7 RPL26 RPS24 RPS7 RPLP1 RPL36A RPLP0 RPL30 RPL21 RPS13 RPL3
1307	36	RPS15A RPL14 RPL31 RPL32 RPL23 RPL13A RPS6 RPL27 RPL11 RPL4 RPS16 RPS12 RPL19 RPL10A RPL18A RPL15 RPS5 RPS27A RPL6 RPL13 RPL18 RPL5 RPL9 RPL12 FAU RACK1 RPL7 RPL26 RPS24 RPS7 RPL36A RPLP0 RPL30 RPL21 RPS13 RPL3
1308	36	RPL14 RPL31 RPL32 RPL23 RPL13A RPL35 RPS6 RPL27 RPL11 RPL4 RPS16 RPS12 RPL19 RPL10A RPL18A RPL15 RPS5 RPS27A RPL6 RPL13 RPL18 RPL5 RPL9 RPL12 FAU RACK1 RPL37A RPL7 RPL26 RPS24 RPS7 RPL36A RPLP0 RPL30 RPL21 RPL3
1309	36	RPS15A RPL14 RPL31 RPL10 RPS8 EEF2 RPL23 RPL24 RPL13A RPS6 RPL27 RPS11 RPL11 RPL4 RPS16 RPS12 RPL19 RPL10A RPL18A RPL15 RPS5 RPS27A RPL6 RPL13 RPL18 RPL5 RPL9 RPL12 FAU RPL7 RPLP1 RPLP0 RPL30 RPL21 RPS3 RPL3
1310	36	RPS15A RPL14 RPL31 RPS14 EEF2 RPL23 RPL13A RPS6 RPL27 RPS11 RPL11 RPL4 RPS16 RPL19 RPL10A RPL18A RPL15 RPS5 RPS27A RPL6 RPL13 RPL7A RPL18 RPL5 RPL9 RPL12 FAU RPL7 RPL26 RPS7 RPLP1 RPLP0 RPL30 RPL21 RPS3 RPL3
1311	36	RPL14 RPL31 EEF2 RPL23 RPL13A RPL35 RPS6 RPL27 RPS11 RPL11 RPL36 RPL4 RPS16 RPS12 RPL19 RPL10A RPL18A RPL15 RPS5 RPS27A RPL6 RPL13 RPL18 RPL5 RPL9 RPL12 FAU RPL7 RPL26 RPS24 RPS7 RPLP1 RPLP0 RPL30 RPL21 RPL3
1312	36	RPS15A RPL14 RPL31 RPS8 RPL23 RPS23 RPS6 RPS11 RPL11 RPL4 RPS16 RPS12 RPL19 RPL10A RPL18A RPL15 RPS5 RPSA RPS27A RPL6 RPL18 RPL5 RPL9 RPL12 FAU RPS21 RPS2 RACK1 RPL37A RPL7 RPS19 RPS24 RPS7 RPLP0 RPL21 RPS3
1313	36	RPL14 RPL31 EEF2 RPL23 RPL8 RPL13A RPL35 RPS6 RPL27 RPS11 RPL11 RPL4 RPS16 RPS12 RPL19 RPL10A RPL18A RPL15 RPS5 RPS27A RPL6 RPL13 RPL18 RPL5 RPL9 RPL12 FAU RPL7 RPL26 RPS24 RPS7 RPLP1 RPLP0 RPL30 RPL21 RPL3
1314	36	RPS15A RPL14 RPL31 RPL3L RPL32 EEF2 RPL23 RPL13A RPS6 RPL27 RPL11 RPL4 RPS16 RPS12 RPL19 RPL10A RPL18A RPL15 RPS5 RPS27A RPL6 RPL13 RPL18 RPL5 RPL9 RPL12 FAU RPL7 RPL26 RPS24 RPS7 RPLP1 RPLP0 RPL30 RPL21 RPS3
1315	36	RPS15A RPL14 RPL31 RPL10 EEF2 RPL23 RPL24 RPL13A RPS6 RPL27 RPS11 RPL11 RPL4 RPS16 RPS12 RPL19 RPL10A RPL18A RPL15 RPS5 RPS27A RPL6 RPL13 RPL18 RPL5 RPL9 RPL12 FAU RPL7 RPL26 RPLP1 RPLP0 RPL30 RPL21 RPS3 RPL3
1316	36	RPS15A RPL14 RPL31 EEF2 RPL23 RPL13A RPS6 RPL27 RPS11 RPL11 UBA52 RPL4 RPS16 RPL19 RPL10A RPL18A RPL15 RPS5 RPS27A RPL6 RPL13 RPL7A RPL18 RPL5 RPL9 RPL12 FAU RPL7 RPL26 RPS7 RPLP1 RPLP0 RPL30 RPL21 RPS3 RPL3
1317	36	RPS15A RPL14 RPL31 RPL3L RPL32 RPS8 EEF2 RPL23 RPL24 RPL13A RPS6 RPL27 RPL11 RPL4 RPS16 RPS12 RPL19 RPL10A RPL18A RPL15 RPS5 RPS27A RPL6 RPL13 RPL18 RPL5 RPL9 RPL12 FAU RACK1 RPL7 RPS24 RPLP0 RPL30 RPL21 RPS3
1318	36	RPL14 RPL31 RPS8 EEF2 RPL23 RPL24 RPL35 RPS23 RPS6 RPL27 RPL22 RPS11 RPL11 RPL4 RPS16 RPS12 RPL19 RPL10A RPL18A RPL15 RPSA RPS27A RPL6 RPL13 RPL18 RPL5 RPL9 RPL12 FAU RPL7 RPS24 RPLP1 RPLP0 RPL30 RPL21 RPL3
1319	36	RPL14 RPL31 RPL32 RPS8 EEF2 RPL23 RPL24 RPL13A RPL35 RPS6 RPL27 RPL22 RPL11 RPL4 RPS16 RPS12 RPL19 RPL10A RPL18A RPL15 RPSA RPS27A RPL6 RPL13 RPL18 RPL5 RPL9 RPL12 FAU RPL7 RPS24 RPLP1 RPLP0 RPL30 RPL21 RPL3
1320	36	RPL14 RPL31 RPL37 RPL32 RPL23 RPL24 RPL39 RPL13A RPL35 RPL27 RPL11 RPL4 RPS12 RPL19 RPL10A RPL18A RPL15 RPS27A RPL6 RPL13 RPL18 RPL5 RPL9 RPL12 FAU RPL37A RPL7 RPL35A RPL26 RPS24 RPLP1 RPL36A RPLP0 RPL30 RPL21 RPL3
1321	36	RPL23A RPL14 RPL31 RPL37 RPL32 RPL23 RPL24 RPL39 RPL13A RPL35 RPL27 RPL11 RPL4 RPS12 RPL19 RPL10A RPL18A RPL15 RPS27A RPL6 RPL13 RPL18 RPL5 RPL9 RPL12 FAU RPL7 RPL35A RPL26 RPS24 RPLP1 RPL36A RPLP0 RPL30 RPL21 RPL3
1322	36	RPS15A RPL14 RPL31 RPL32 RPS8 EEF2 RPL23 RPL24 RPS23 RPS6 RPL27 RPL11 RPL4 RPS16 RPL19 RPL10A RPL18A RPL15 RPS5 RPL7L1 RPL6 RPL13 RPL7A RPL18 RPL5 RPL9 RPL12 FAU RPS2 RACK1 RPLP0 RPL30 RPL21 RPS13 RPS3 RPL3
1323	36	RPS15A RPL14 RPL31 RPS8 EEF2 RPL23 RPS23 RPS6 RPS11 RPL11 RPL4 RPS16 RPL19 RPL10A RPL18A RPL15 RPS5 RPSA RPS27A RPL6 RPL7A RPL18 RPL5 RPL9 RPL12 FAU RPS21 RPS2 RPL7 RPS19 RPS7 RPLP1 RPLP0 RPL21 RPS13 RPS3
1324	36	RPL23A RPS15A RPL14 RPL31 RPL32 EEF2 RPL23 RPL24 RPL13A RPS6 RPL27 RPL11 RPL4 RPS16 RPL19 RPL10A RPL18A RPL15 RPS5 RPS27A RPL6 RPL13 RPL7A RPL18 RPL5 RPL9 RPL12 FAU RPL7 RPL26 RPLP1 RPLP0 RPL30 RPL21 RPS3 RPL3
1325	36	RPL14 RPL31 RPS8 EEF2 RPL23 RPL24 RPL35 RPS23 RPS6 RPL27 RPS11 RPL11 RPL36 RPL4 RPS16 RPS12 RPL19 RPL10A RPL18A RPL15 RPS5 RPS27A RPL6 RPL13 RPL18 RPL5 RPL9 RPL12 FAU RACK1 RPL7 RPS24 RPLP0 RPL30 RPL21 RPL3
1326	36	RPL14 RPL31 RPL32 RPS8 EEF2 RPL23 RPL13A RPL35 RPS6 RPL27 RPLP2 RPL11 RPL4 RPS16 RPL19 RPL10A RPL18A RPL15 RPS5 RPSA RPS27A RPL6 RPL13 RPL7A RPL18 RPL5 RPL9 RPL12 FAU RPL7 RPS7 RPLP1 RPLP0 RPL30 RPL21 RPL3
1327	36	RPS15A RPL14 RPL31 EEF2 RPL23 RPL13A RPS6 RPL27 RPS11 RPL11 RPL4 RPS16 RPL19 RPL10A RPL18A RPL15 RPS5 RPS4X RPS27A RPL6 RPL13 RPL7A RPL18 RPL5 RPL9 RPL12 FAU RACK1 RPL7 RPL26 RPS7 RPLP0 RPL30 RPL21 RPS3 RPL3
1328	36	RPS15A RPL14 RPL31 RPL32 EEF2 RPL23 RPL8 RPL24 RPL13A RPS6 RPL27 RPL11 RPL4 RPS16 RPL19 RPL10A RPL18A RPL15 RPS5 RPS27A RPL6 RPL13 RPL7A RPL18 RPL5 RPL9 RPL12 FAU RPL7 RPL26 RPLP1 RPLP0 RPL30 RPL21 RPS3 RPL3
1329	36	RPL14 RPL31 RPS8 EEF2 RPL23 RPL8 RPL24 RPL13A RPL35 RPS6 RPL27 RPS11 RPL11 RPL4 RPS16 RPL19 RPL10A RPL18A RPL15 RPS5 RPSA RPS27A RPL6 RPL13 RPL7A RPL18 RPL5 RPL9 RPL12 FAU RPL7 RPLP1 RPLP0 RPL30 RPL21 RPL3
1330	36	RPL14 RPL31 EEF2 RPL23 RPL24 RPL13A RPL35 RPS6 RPL27 RPS11 RPL11 RPL36 RPL4 RPS16 RPS12 RPL19 RPL10A RPL18A RPL15 RPS5 RPS27A RPL6 RPL13 RPL18 RPL5 RPL9 RPL12 FAU RPL7 RPL26 RPS24 RPLP1 RPLP0 RPL30 RPL21 RPL3
1331	36	RPL14 RPL31 RPS8 EEF2 RPL23 RPL24 RPL35 RPS23 RPS6 RPL27 RPS11 RPL11 RPL4 RPS16 RPL19 RPL10A RPL18A RPL15 RPS5 RPSA RPS4X RPS27A RPL6 RPL13 RPL7A RPL18 RPL5 RPL9 RPL12 FAU RPL7 RPLP1 RPLP0 RPL30 RPL21 RPL3
1332	36	RPS15A RPL14 RPL31 RPL32 EEF2 RPL23 RPL13A RPS6 RPL27 RPL11 RPL4 RPS16 RPL19 RPL10A RPL18A RPL15 RPS5 RPS27A RPL6 RPL13 RPL7A RPL18 RPS3A RPL5 RPL9 RPL12 FAU RPL7 RPL26 RPS7 RPLP1 RPLP0 RPL30 RPL21 RPS3 RPL3
1333	36	RPL14 RPL31 RPS8 EEF2 RPL23 RPL35 RPS23 RPS6 RPL27 RPS11 RPL11 RPL4 RPS16 RPL19 RPL10A RPL18A RPL15 RPS5 RPSA RPS27A RPL6 RPL13 RPL7A RPL18 RPL5 RPL9 RPL12 FAU RPL7 RPS7 RPLP1 RPLP0 RPL30 RPL21 RPS13 RPL3
1334	36	RPS15A RPL14 RPL31 EEF2 RPL23 RPL13A RPS6 RPL27 RPS11 RPL11 RPL4 RPS16 RPL19 RPL10A RPL18A RPL15 RPS5 RPS27A RPL6 RPL13 RPL7A RPL18 RPL5 RPL9 RPL12 FAU RACK1 RPL7 RPL26 RPS7 RPLP0 RPL17 RPL30 RPL21 RPS3 RPL3
1335	36	RPL14 RPL31 RPS8 RPL23 RPL35 RPS23 RPS6 RPL27 RPS11 RPL11 RPL4 RPS16 RPS12 RPL19 RPL10A RPL18A RPL15 RPS5 RPSA RPS27A RPL6 RPL13 RPL18 RPL5 RPL9 RPL12 FAU RACK1 RPL37A RPL7 RPS24 RPS7 RPLP0 RPL30 RPL21 RPL3
1336	36	RPL14 RPL31 RPL32 EEF2 RPL23 RPL24 RPL13A RPL35 RPS6 RPL27 RPL11 RPL4 RPS16 RPS12 RPL19 RPL10A RPL18A RPL15 RPS5 RPS27A RPL6 RPL13 RPL18 RPL5 RPL9 RPL12 FAU RACK1 RPL7 RPL26 RPS24 RPLP0 RPL30 RPL21 RPS13 RPL3
1337	36	RPL14 RPL31 RPS8 EEF2 RPL23 RPL35 RPS23 RPS6 RPL27 RPS11 RPL11 RPL4 RPS16 RPL19 RPL10A RPL18A RPL15 RPS5 RPSA RPS27A RPL6 RPL13 RPL7A RPL18 RPL5 RPL9 RPL12 FAU RPL7 RPS7 RPLP1 RPLP0 RPL17 RPL30 RPL21 RPL3
1338	36	RPL14 RPL31 EEF2 RPL23 RPL24 RPL13A RPL35 RPS6 RPL27 RPS11 RPL11 RPL4 RPS16 RPS12 RPL19 RPL10A RPL18A RPL15 RPS5 RPS27A RPL6 RPL13 RPL18 RPL10L RPL5 RPL9 RPL12 FAU RPL7 RPL26 RPS24 RPLP1 RPLP0 RPL30 RPL21 RPL3
1339	36	RPL14 RPL32 RPS8 EEF2 RPL23 RPL8 RPL35 RPS23 RPS6 RPL27 RPL11 RPL4 RPS16 RPS12 RPL19 RPL10A RPL18A RPL15 RPS5 RPSA RPS27A RPL6 RPL13 RPL18 RPL5 RPL9 RPL12 FAU RPS20 RACK1 RPL7 RPS24 RPS7 RPLP0 RPL21 RPL3
1340	36	RPL23A RPS15A RPL14 RPS8 EEF2 RPL23 RPS23 RPS6 RPS11 RPL11 RPL4 RPS16 RPL19 RPL10A RPL18A RPL15 RPS5 RPSA RPS27A RPL6 RPL7A RPL18 RPL5 RPL9 RPL12 FAU RPS20 RPS2 RACK1 RPL7 RPS19 RPS7 RPLP0 RPL21 RPS3 RPL3
1341	36	RPL14 RPL31 RPL32 RPS8 EEF2 RPL23 RPL24 RPL13A RPL35 RPS6 RPL27 RPL11 RPL4 RPS16 RPL19 RPL10A RPL18A RPL15 RPS5 RPSA RPS27A RPL6 RPL13 RPL7A RPL18 RPL5 RPL9 RPL12 FAU RACK1 RPL7 RPLP0 RPL17 RPL30 RPL21 RPL3
1342	36	RPS15A RPL14 RPL31 RPL32 EEF2 RPL23 RPS23 RPS6 RPL27 RPL11 RPL4 RPS16 RPL19 RPL10A RPL18A RPL15 RPSA RPS27A RPL6 RPL13 RPL7A RPL18 RPL5 RPL9 RPL12 FAU RPS2 RPL7 RPS7 RPLP1 RPLP0 RPL30 RPL21 RPS3 RPL29 RPL3
1343	36	RPS15A RPL14 RPS14 RPS8 EEF2 RPL23 RPS23 RPS6 RPS11 RPL11 RPL4 RPS16 RPL19 RPL10A RPS28 RPL15 RPS5 RPSA RPS27A RPL6 RPL13 RPL7A RPL18 RPL5 RPL9 RPL12 FAU RPS20 RPS21 RPS2 RACK1 RPL7 RPS7 RPLP0 RPL21 RPS3
1344	36	RPS15A RPL14 RPS8 RPL23 RPL24 RPS23 RPS6 RPL27 RPS11 RPL11 RPL4 RPS16 RPL19 RPL10A RPL18A RPL15 RPS5 RPSA RPS27A RPL6 RPL13 RPL7A RPL18 RPL5 RPL9 RPL12 FAU RPS20 RPS21 RPS2 RACK1 RPL37A RPL7 RPLP0 RPL21 RPS3
1345	36	RPL14 RPL31 RPL32 RPS8 EEF2 RPL23 RPL24 RPL35 RPS23 RPS6 RPL27 RPL11 UBA52 RPL4 RPS16 RPL19 RPL10A RPL18A RPL15 RPS5 RPSA RPS27A RPL6 RPL13 RPL7A RPL18 RPL5 RPL9 RPL12 FAU RACK1 RPL7 RPLP0 RPL30 RPL21 RPL3
1346	36	RPS15A RPL14 RPL31 RPL32 EEF2 RPL23 RPL8 RPL24 RPL13A RPS6 RPL27 RPL11 RPL4 RPS16 RPL19 RPL10A RPL18A RPL15 RPS5 RPS27A RPL6 RPL13 RPL7A RPL18 RPL5 RPL9 RPL12 FAU RACK1 RPL7 RPL26 RPLP0 RPL30 RPL21 RPS3 RPL3
1347	36	RPS15A RPL14 RPL31 RPL32 RPL26L1 EEF2 RPL23 RPL13A RPS6 RPL27 RPL11 RPL4 RPS16 RPS12 RPL19 RPL10A RPL18A RPL15 RPS5 RPS27A RPL6 RPL13 RPL18 RPL5 RPL9 RPL12 FAU RACK1 RPL7 RPS24 RPS7 RPLP0 RPL30 RPL21 RPS3 RPL3
1348	36	RPS15A RPL14 RPL31 RPL10 RPL32 RPS8 EEF2 RPL23 RPL24 RPL13A RPS6 RPL27 RPL11 RPL4 RPS16 RPL19 RPL10A RPL18A RPL15 RPS5 RPS27A RPL6 RPL13 RPL7A RPL18 RPL5 RPL9 RPL12 FAU RACK1 RPL7 RPLP0 RPL30 RPL21 RPS3 RPL3
1349	36	RPS15A RPL14 RPL31 RPS14 RPS8 EEF2 RPL23 RPS23 RPS6 RPS11 RPL11 RPL4 RPS16 RPL19 RPL10A RPL18A RPL15 RPS5 RPSA RPS27A RPL6 RPL7A RPL18 RPL5 RPL9 RPL12 FAU RPS2 RPL7 RPS19 RPS7 RPLP1 RPLP0 RPL21 RPS3 RPL3
1350	36	RPS15A RPL14 RPS8 EEF2 RPL23 RPS23 RPS6 RPS11 RPL11 RPL4 RPS16 RPL19 RPL10A RPL18A RPL15 RPS5 RPSA RPS27A RPL6 RPL7A RPL18 RPL5 RPL9 RPL12 FAU RPS20 RPS2 RACK1 RPL7 RPS19 RPS7 RPLP0 RPL21 RPS13 RPS3 RPL3
1351	36	RPS15A RPL14 RPL31 RPL23 RPL13A RPS6 RPL27 RPS11 RPL11 RPL4 RPS16 RPS12 RPL19 RPL10A RPL18A RPL15 RPS5 RPS27A RPL6 RPL13 RPL18 RPL5 RPL9 RPL12 FAU RACK1 RPL37A RPL7 RPL26 RPS24 RPS7 RPLP0 RPL30 RPL21 RPS3 RPL3
1352	36	RPL14 RPL31 EEF2 RPL23 RPL24 RPL13A RPL35 RPS6 RPL27 RPS11 RPL11 UBA52 RPL4 RPS16 RPS12 RPL19 RPL10A RPL18A RPL15 RPS5 RPS27A RPL6 RPL13 RPL18 RPL5 RPL9 RPL12 FAU RACK1 RPL7 RPL26 RPS24 RPLP0 RPL30 RPL21 RPL3
1353	36	RPL14 RPL31 RPL32 RPS8 RPL23 RPL13A RPL35 RPS6 RPL27 RPL11 RPL4 RPS16 RPS12 RPL19 RPL10A RPL18A RPL15 RPS5 RPSA RPS27A RPL6 RPL13 RPL18 RPL5 RPL9 RPL12 FAU RPL37A RPL7 RPS24 RPS7 RPLP1 RPLP0 RPL30 RPL21 RPL3
1354	36	RPS15A RPL14 RPL31 RPS8 EEF2 RPL23 RPL24 RPS23 RPS6 RPS11 RPL11 RPL4 RPS16 RPL19 RPL10A RPL18A RPL15 RPS5 RPSA RPS27A RPL6 RPL7A RPL18 RPS3A RPL5 RPL9 RPL12 FAU RPS21 RPS2 RACK1 RPL7 RPS19 RPLP0 RPL21 RPS3
1355	36	RPL14 RPL31 RPL32 EEF2 RPL23 RPL13A RPL35 RPS6 RPL27 RPL11 RPL4 RPS16 RPS12 RPL19 RPL10A RPL18A RPL15 RPS5 RPS27A RPL6 RPL13 RPL18 RPL5 RPL9 RPL12 FAU RACK1 RPL7 RPL26 RPS24 RPS7 RPLP0 RPL17 RPL30 RPL21 RPL3
1356	36	RPS15A RPL14 RPL31 RPS8 EEF2 RPL23 RPL24 RPS23 RPS6 RPL27 RPS11 RPL11 UBA52 RPL4 RPS16 RPL19 RPL10A RPL18A RPL15 RPS5 RPL7L1 RPL6 RPL13 RPL7A RPL18 RPL5 RPL9 RPL12 FAU RPS2 RACK1 RPLP0 RPL30 RPL21 RPS3 RPL3
1357	36	RPS15A RPL14 RPL31 EEF2 RPL23 RPL24 RPL13A RPS6 RPL27 RPS11 RPL11 RPL4 RPS16 RPL19 RPL10A RPL18A RPL15 RPS5 RPS27A RPL6 RPL13 RPL7A RPL18 RPL5 RPL9 RPL12 FAU RPL7 RPL26 RPLP1 RPLP0 RPL17 RPL30 RPL21 RPS3 RPL3
1358	36	RPS15A RPL14 RPL31 RPL32 RPS8 EEF2 RPL23 RPL24 RPS23 RPS6 RPL27 RPL11 RPL36 RPL4 RPS16 RPL19 RPL10A RPL18A RPL15 RPS5 RPS27A RPL6 RPL13 RPL7A RPL18 RPL5 RPL9 RPL12 FAU RACK1 RPL7 RPLP0 RPL30 RPL21 RPS3 RPL3
1359	36	RPS15A RPL14 RPL32 RPS8 RPL23 RPL24 RPS23 RPS6 RPL27 RPL11 RPL4 RPS16 RPL19 RPL10A RPL18A RPL15 RPS5 RPSA RPS27A RPL6 RPL13 RPL7A RPL18 RPL5 RPL9 RPL12 FAU RPS20 RPS2 RACK1 RPL37A RPL7 RPLP0 RPL21 RPS3 RPL3
1360	36	RPL14 RPL31 RPL32 RPL23 RPL24 RPL13A RPL35 RPS6 RPL27 RPL11 RPL4 RPS16 RPS12 RPL19 RPL10A RPL18A RPL15 RPS5 RPS27A RPL6 RPL13 RPL18 RPL5 RPL9 RPL12 FAU RACK1 RPL7 RPL26 RPS24 RPL36A RPLP0 RPL17 RPL30 RPL21 RPL3
1361	36	RPL14 RPL31 RPS8 EEF2 RPL23 RPL13A RPL35 RPS6 RPL27 RPS11 RPL11 RPL4 RPS16 RPL19 RPL10A RPL18A RPL15 RPS5 RPSA RPS27A RPL6 RPL13 RPL7A RPL18 RPL5 RPL9 RPL12 FAU RACK1 RPL7 RPS7 RPLP0 RPL17 RPL30 RPL21 RPL3
1362	36	RPL14 RPL31 RPS8 EEF2 RPL23 RPL24 RPL13A RPL35 RPS6 RPL27 RPLP2 RPS11 RPL11 RPL4 RPS16 RPL19 RPL10A RPL18A RPL15 RPS5 RPSA RPS27A RPL6 RPL13 RPL7A RPL18 RPL5 RPL9 RPL12 FAU RPL7 RPLP1 RPLP0 RPL30 RPL21 RPL3
1363	36	RPL14 RPL31 RPL32 RPS8 EEF2 RPL23 RPL13A RPL35 RPS6 RPL27 RPL11 RPL4 RPS16 RPS12 RPL19 RPL10A RPL18A RPL15 RPS5 RPS27A RPL6 RPL13 RPL18 RPL5 RPL9 RPL12 FAU RPL27A RPL7 RPS24 RPS7 RPLP1 RPLP0 RPL30 RPL21 RPL3
1364	36	RPL23A RPS15A RPL14 RPL31 RPS8 EEF2 RPL23 RPL24 RPS23 RPS6 RPS11 RPL11 RPL4 RPS16 RPL19 RPL10A RPL18A RPL15 RPS5 RPSA RPS27A RPL6 RPL7A RPL18 RPL5 RPL9 RPL12 FAU RPS2 RACK1 RPL7 RPS19 RPLP0 RPL21 RPS3 RPL3
1365	36	RPL14 RPL31 RPL32 RPL23 RPL24 RPL13A RPL35 RPS6 RPL27 RPL11 RPL4 RPS16 RPS12 RPL19 RPL10A RPL18A RPL15 RPS5 RPS27A RPL6 RPL13 RPL18 RPL5 RPL9 RPL12 FAU RPL27A RPL7 RPL26 RPS24 RPLP1 RPL36A RPLP0 RPL30 RPL21 RPL3
1366	36	RPS15A RPL14 RPL31 RPS8 EEF2 RPL23 RPL8 RPS23 RPS6 RPS11 RPL11 RPL4 RPS16 RPL19 RPL10A RPL18A RPL15 RPS5 RPSA RPS27A RPL6 RPL7A RPL18 RPL5 RPL9 RPL12 FAU RPS2 RACK1 RPL7 RPS19 RPS7 RPLP0 RPL21 RPS3 RPL3
1367	36	RPL14 RPL31 RPL32 RPL23 RPL13A RPL35 RPS6 RPL27 RPL11 RPL36 RPL4 RPS16 RPS12 RPL19 RPL10A RPL18A RPL15 RPS5 RPS27A RPL6 RPL13 RPL18 RPL5 RPL9 RPL12 FAU RPL7 RPL26 RPS24 RPS7 RPLP1 RPL36A RPLP0 RPL30 RPL21 RPL3
1368	36	RPL14 RPL31 RPL32 EEF2 RPL23 RPL24 RPL13A RPL35 RPS6 RPL27 RPL11 RPL4 RPS16 RPS12 RPL19 RPL10A RPL18A RPL15 RPS5 RPS27A RPL6 RPL13 RPL18 RPS3A RPL5 RPL9 RPL12 FAU RPL7 RPL26 RPS24 RPLP1 RPLP0 RPL30 RPL21 RPL3
1369	36	RPL14 RPS8 EEF2 RPL23 RPL24 RPL35 RPS23 RPS6 RPL27 RPS11 RPL11 RPL4 RPS16 RPS12 RPL19 RPL10A RPL18A RPL15 RPS5 RPSA RPS27A RPL6 RPL13 RPL18 RPS3A RPL5 RPL9 RPL12 FAU RPS20 RACK1 RPL7 RPS24 RPLP0 RPL21 RPL3
1370	36	RPS15A RPL14 RPL31 RPL10 RPL32 RPS8 EEF2 RPL23 RPL24 RPL13A RPS6 RPL27 RPL11 RPL4 RPS16 RPS12 RPL19 RPL10A RPL18A RPL15 RPS5 RPS27A RPL6 RPL13 RPL18 RPL5 RPL9 RPL12 FAU RACK1 RPL7 RPLP0 RPL30 RPL21 RPS3 RPL3
1371	36	RPL14 RPL31 RPL32 RPS8 EEF2 RPL23 RPL35 RPS23 RPS6 RPL27 RPL11 RPL4 RPS16 RPL19 RPL10A RPL18A RPL15 RPS5 RPSA RPS27A RPL6 RPL13 RPL7A RPL18 RPL5 RPL9 RPL12 FAU RPL7 RPS7 RPLP1 RPLP0 RPL30 RPL21 RPS13 RPL3
1372	36	RPS15A RPL14 RPL31 RPL32 EEF2 RPL23 RPL8 RPL13A RPS6 RPL27 RPL11 RPL4 RPS16 RPL19 RPL10A RPL18A RPL15 RPS5 RPS27A RPL6 RPL13 RPL7A RPL18 RPL5 RPL9 RPL12 FAU RPL7 RPL26 RPS7 RPLP1 RPLP0 RPL30 RPL21 RPS3 RPL3
1373	36	RPS15A RPL14 RPL31 RPS8 RPL23 RPL24 RPS23 RPS6 RPS11 RPL11 RPL4 RPS16 RPS12 RPL19 RPL10A RPL15 RPS5 RPSA RPS27A RPL6 RPL18 RPL5 RPL9 RPL12 FAU RPS21 RPS2 RACK1 RPL7 RPS19 RPS24 RPLP0 RPL21 RPS27L RPS13 RPS3
1374	36	RPS15A RPL14 RPL31 RPL32 EEF2 RPL23 RPL24 RPL13A RPS6 RPL27 RPL11 RPL4 RPS16 RPL19 RPL10A RPL18A RPL15 RPS5 RPS27A RPL6 RPL13 RPL7A RPL18 RPL5 RPL9 RPL12 FAU RPL27A RPL7 RPL26 RPLP1 RPLP0 RPL30 RPL21 RPS3 RPL3
1375	36	RPS15A RPL14 RPL31 RPL32 EEF2 RPL23 RPL13A RPS6 RPL27 RPL11 RPL4 RPS16 RPL19 RPL10A RPL18A RPL15 RPS5 RPS4X RPS27A RPL6 RPL13 RPL7A RPL18 RPL5 RPL9 RPL12 FAU RACK1 RPL7 RPL26 RPS7 RPLP0 RPL30 RPL21 RPS3 RPL3
1376	36	RPS15A RPL14 RPL31 RPL10 RPS8 EEF2 RPL23 RPL24 RPS23 RPS6 RPL27 RPS11 RPL11 RPL4 RPS16 RPS12 RPL19 RPL10A RPL18A RPL15 RPS5 RPS27A RPL6 RPL13 RPL18 RPL5 RPL9 RPL12 FAU RPL7 RPLP1 RPLP0 RPL30 RPL21 RPS3 RPL3
1377	36	RPS15A RPL14 RPL31 RPL32 EEF2 RPL23 RPS23 RPS6 RPL27 RPL11 RPL4 RPS16 RPL19 RPL10A RPL18A RPL15 RPSA RPS27A RPL6 RPL13 RPL7A RPL18 RPL5 RPL9 RPL12 FAU RPS2 RACK1 RPL7 RPS7 RPLP0 RPL30 RPL21 RPS3 RPL29 RPL3
1378	36	RPS15A RPL14 RPS8 EEF2 RPL23 RPS23 RPS6 RPS11 RPL11 RPL4 RPS16 RPL19 RPL10A RPS28 RPL15 RPS5 RPSA RPS4X RPS27A RPL6 RPL13 RPL7A RPL18 RPL5 RPL9 RPL12 FAU RPS20 RPS21 RPS2 RACK1 RPL7 RPS7 RPLP0 RPL21 RPS3
1379	36	RPL23A RPS15A RPL14 RPL31 RPS8 RPL23 RPS23 RPS6 RPS11 RPL11 RPL4 RPS16 RPS12 RPL19 RPL10A RPL15 RPS5 RPSA RPS27A RPL6 RPL13 RPL18 RPL5 RPL9 RPL12 FAU RPS21 RPS2 RACK1 RPL7 RPS24 RPS7 RPLP0 RPL21 RPS27L RPS3
1380	36	RPS15A RPL14 RPL31 RPS8 EEF2 RPL23 RPL24 RPS23 RPS6 RPL27 RPS11 RPL11 RPL36 RPL4 RPS16 RPL19 RPL10A RPL18A RPL15 RPS5 RPS27A RPL6 RPL13 RPL7A RPL18 RPL5 RPL9 RPL12 FAU RACK1 RPL7 RPLP0 RPL30 RPL21 RPS3 RPL3
1381	36	RPL23A RPL14 RPL31 EEF2 RPL23 RPL24 RPL13A RPL35 RPS6 RPL27 RPS11 RPL11 RPL4 RPS16 RPS12 RPL19 RPL10A RPL18A RPL15 RPS5 RPS27A RPL6 RPL13 RPL18 RPL5 RPL9 RPL12 FAU RACK1 RPL7 RPL26 RPS24 RPLP0 RPL30 RPL21 RPL3
1382	36	RPS15A RPL14 RPL31 RPS8 RPL23 RPS23 RPS6 RPS11 RPL11 RPL4 RPS16 RPS12 RPL19 RPL10A RPL15 RPS5 RPSA RPS27A RPL6 RPL18 RPL5 RPL9 RPL12 FAU RPS21 RPS2 RACK1 RPL7 RPS19 RPS24 RPS7 RPLP0 RPL21 RPS27L RPS13 RPS3
1383	36	RPL14 RPL31 RPL32 RPS8 EEF2 RPL23 RPL8 RPL24 RPL13A RPL35 RPS6 RPL27 RPL11 RPL4 RPS16 RPL19 RPL10A RPL18A RPL15 RPS5 RPSA RPS27A RPL6 RPL13 RPL7A RPL18 RPL5 RPL9 RPL12 FAU RPL7 RPLP1 RPLP0 RPL30 RPL21 RPL3
1384	36	RPS15A RPL14 RPL31 RPL10 RPS8 EEF2 RPL23 RPL13A RPS6 RPL27 RPS11 RPL11 RPL4 RPS16 RPL19 RPL10A RPL18A RPL15 RPS5 RPS27A RPL6 RPL13 RPL7A RPL18 RPL5 RPL9 RPL12 FAU RPL7 RPS7 RPLP1 RPLP0 RPL30 RPL21 RPS3 RPL3
1385	36	RPS15A RPL14 RPL31 EEF2 RPL23 RPL24 RPL13A RPS6 RPL27 RPS11 RPL11 RPL36 RPL4 RPS16 RPL19 RPL10A RPL18A RPL15 RPS5 RPS27A RPL6 RPL13 RPL7A RPL18 RPL5 RPL9 RPL12 FAU RPL7 RPL26 RPLP1 RPLP0 RPL30 RPL21 RPS3 RPL3
1386	36	UBC RPS15A RPL14 RPS8 EEF2 RPL23 RPS23 RPS6 RPS11 RPL11 RPL4 RPS16 RPS12 RPL19 RPL10A RPL18A RPL15 RPS5 RPSA RPS27A RPL6 RPL18 RPL5 RPL9 RPL12 RPS20 RPS21 RPS2 RACK1 RPL7 RPS19 RPS24 RPS7 RPLP0 RPL21 RPS3
1387	36	RPL14 RPL31 RPS8 EEF2 RPL23 RPL13A RPL35 RPS6 RPL27 RPS11 RPL11 RPL4 RPS16 RPL19 RPL10A RPL18A RPL15 RPS5 RPSA RPS27A RPL6 RPL13 RPL7A RPL18 RPS3A RPL5 RPL9 RPL12 FAU RPL7 RPS7 RPLP1 RPLP0 RPL30 RPL21 RPL3
1388	36	RPL14 RPL31 RPL32 RPL23 RPL8 RPL13A RPL35 RPS6 RPL27 RPL11 RPL4 RPS16 RPS12 RPL19 RPL10A RPL18A RPL15 RPS5 RPS27A RPL6 RPL13 RPL18 RPL5 RPL9 RPL12 FAU RACK1 RPL7 RPL26 RPS24 RPS7 RPL36A RPLP0 RPL30 RPL21 RPL3
1389	36	RPL14 RPL31 RPL32 RPL23 RPL24 RPL13A RPL35 RPS6 RPL27 RPL11 RPL4 RPS16 RPS12 RPL19 RPL10A RPL18A RPL15 RPS5 RPS27A RPL6 RPL13 RPL18 RPL10L RPL5 RPL9 RPL12 FAU RPL7 RPL26 RPS24 RPLP1 RPL36A RPLP0 RPL30 RPL21 RPL3
1390	36	RPS15A RPL14 RPL31 RPL10 RPS8 EEF2 RPL23 RPL24 RPS23 RPS6 RPL27 RPS11 RPL11 RPL4 RPS16 RPL19 RPL10A RPL18A RPL15 RPS5 RPS27A RPL6 RPL13 RPL7A RPL18 RPL5 RPL9 RPL12 FAU RPL7 RPLP1 RPLP0 RPL30 RPL21 RPS3 RPL3
1391	36	RPL23A RPS15A RPL14 RPL31 RPL32 EEF2 RPL23 RPL13A RPS6 RPL27 RPL11 RPL4 RPS16 RPL19 RPL10A RPL18A RPL15 RPS5 RPS27A RPL6 RPL13 RPL7A RPL18 RPL5 RPL9 RPL12 FAU RACK1 RPL7 RPL26 RPS7 RPLP0 RPL30 RPL21 RPS3 RPL3
1392	36	RPS15A RPL14 RPL31 RPL32 RPL23 RPL24 RPL13A RPS6 RPL27 RPL11 RPL36 RPL4 RPS16 RPS12 RPL19 RPL10A RPL18A RPL15 RPS5 RPS27A RPL6 RPL13 RPL18 RPL5 RPL9 RPL12 FAU RPL7 RPL26 RPS24 RPLP1 RPL36A RPLP0 RPL30 RPL21 RPL3
1393	36	RPL14 RPL31 RPL32 EEF2 RPL23 RPL24 RPL13A RPL35 RPS6 RPL27 RPL11 RPL4 RPS16 RPS12 RPL19 RPL10A RPL18A RPL15 RPS5 RPS27A RPL6 RPL13 RPL18 RPL10L RPL5 RPL9 RPL12 FAU RACK1 RPL7 RPL26 RPS24 RPLP0 RPL30 RPL21 RPL3
1394	36	RPS15A RPL14 RPL31 RPL32 RPL23 RPL13A RPS6 RPL27 RPL11 RPL36 RPL4 RPS16 RPS12 RPL19 RPL10A RPL18A RPL15 RPS5 RPS27A RPL6 RPL13 RPL18 RPL5 RPL9 RPL12 FAU RPL7 RPL26 RPS24 RPS7 RPLP1 RPL36A RPLP0 RPL30 RPL21 RPL3
1395	36	RPL23A RPL14 RPL31 RPL32 RPL23 RPL13A RPL35 RPS6 RPL27 RPL11 RPL4 RPS16 RPS12 RPL19 RPL10A RPL18A RPL15 RPS5 RPS27A RPL6 RPL13 RPL18 RPL5 RPL9 RPL12 FAU RPL7 RPL26 RPS24 RPS7 RPLP1 RPL36A RPLP0 RPL30 RPL21 RPL3
1396	36	RPL14 RPL31 EEF2 RPL23 RPL8 RPL24 RPL13A RPL35 RPS6 RPL27 RPS11 RPL11 RPL4 RPS16 RPS12 RPL19 RPL10A RPL18A RPL15 RPS5 RPS27A RPL6 RPL13 RPL18 RPL5 RPL9 RPL12 FAU RPL7 RPL26 RPS24 RPLP1 RPLP0 RPL30 RPL21 RPL3
1397	36	RPS15A RPL14 RPL31 RPL32 RPL23 RPL24 RPL13A RPS6 RPL27 RPL11 RPL4 RPS16 RPS12 RPL19 RPL10A RPL18A RPL15 RPS5 RPS27A RPL6 RPL13 RPL18 RPL5 RPL9 RPL12 FAU RPL7 RPL26 RPS24 RPLP1 RPL36A RPLP0 RPL30 RPL21 RPS13 RPL3
1398	36	RPL14 RPL31 RPL32 EEF2 RPL23 RPL13A RPL35 RPS6 RPL27 RPL11 RPL4 RPS16 RPS12 RPL19 RPL10A RPL18A RPL15 RPS5 RPS27A RPL6 RPL13 RPL18 RPL5 RPL9 RPL12 FAU RACK1 RPL7 RPL26 RPS24 RPS7 RPLP0 RPL30 RPL21 RPS13 RPL3
1399	36	RPS15A RPL14 RPS8 EEF2 RPL23 RPS23 RPS6 RPS11 RPL11 RPL4 RPS16 RPS12 RPL19 RPL10A RPS28 RPL15 RPS5 RPSA RPS27A RPL6 RPL18 RPL10L RPL5 RPL9 RPL12 FAU RPS21 RPS2 RACK1 RPL7 RPS19 RPS24 RPS7 RPLP0 RPL21 RPS3
1400	36	RPS15A RPL14 RPL31 RPL32 RPL23 RPL24 RPL13A RPS6 RPL27 RPL11 RPL4 RPS16 RPS12 RPL19 RPL10A RPL18A RPL15 RPS5 RPS27A RPL6 RPL13 RPL18 RPL5 RPL9 RPL12 FAU RACK1 RPL7 RPL26 RPS24 RPL36A RPLP0 RPL17 RPL30 RPL21 RPL3
1401	36	RPL14 RPL31 RPL32 EEF2 RPL23 RPL13A RPL35 RPS6 RPL27 RPL11 RPL4 RPS16 RPS12 RPL19 RPL10A RPL18A RPL15 RPS5 RPS27A RPL6 RPL13 RPL18 RPL5 RPL9 RPL12 FAU RPL27A RPL7 RPL26 RPS24 RPS7 RPLP1 RPLP0 RPL30 RPL21 RPL3
1402	36	RPS15A RPL14 RPL31 RPL32 EEF2 RPL23 RPL24 RPL13A RPS6 RPL27 RPL11 RPL36 RPL4 RPS16 RPL19 RPL10A RPL18A RPL15 RPS5 RPS27A RPL6 RPL13 RPL7A RPL18 RPL5 RPL9 RPL12 FAU RACK1 RPL7 RPL26 RPLP0 RPL30 RPL21 RPS3 RPL3
1403	36	RPS15A RPL14 RPL31 EEF2 RPL23 RPL13A RPS6 RPL27 RPS11 RPL11 RPL4 RPS16 RPL19 RPL10A RPL18A RPL15 RPS5 RPS27A RPL6 RPL13 RPL7A RPL18 RPL5 RPL9 RPL12 FAU RACK1 RPL7 RPL26 RPS7 RPLP0 RPL30 RPL21 RPS13 RPS3 RPL3
1404	36	RPL14 RPL31 RPL32 RPS8 EEF2 RPL23 RPL13A RPL35 RPS6 RPL27 RPL11 RPL4 RPS16 RPL19 RPL10A RPL18A RPL15 RPS5 RPSA RPS27A RPL6 RPL13 RPL7A RPL18 RPL5 RPL9 RPL12 FAU RACK1 RPL7 RPS7 RPLP0 RPL30 RPL21 RPS13 RPL3
1405	36	RPS15A RPL14 RPL31 RPL3L EEF2 RPL23 RPL24 RPL13A RPS6 RPL27 RPS11 RPL11 RPL4 RPS16 RPS12 RPL19 RPL10A RPL18A RPL15 RPS5 RPS27A RPL6 RPL13 RPL18 RPL5 RPL9 RPL12 FAU RPL7 RPL26 RPS24 RPLP1 RPLP0 RPL30 RPL21 RPS3
1406	36	RPL14 RPL31 RPL32 RPS8 EEF2 RPL23 RPL35 RPS23 RPS6 RPL27 RPL11 RPL4 RPS16 RPL19 RPL10A RPL18A RPL15 RPS5 RPSA RPS27A RPL6 RPL13 RPL7A RPL18 RPS3A RPL5 RPL9 RPL12 FAU RACK1 RPL7 RPS7 RPLP0 RPL30 RPL21 RPL3
1407	36	RPS15A RPL14 RPS14 RPS8 EEF2 RPL23 RPL24 RPS23 RPS6 RPS11 RPL11 RPL4 RPS16 RPL19 RPL10A RPS28 RPL15 RPS5 RPSA RPS27A RPL6 RPL13 RPL7A RPL18 RPL5 RPL9 RPL12 FAU RPS20 RPS21 RPS2 RACK1 RPL7 RPLP0 RPL21 RPS3
1408	36	RPS15A RPL14 RPL31 RPS8 RPL23 RPL24 RPS23 RPS6 RPS11 RPL11 RPL4 RPS16 RPS12 RPL19 RPL10A RPL18A RPL15 RPS5 RPSA RPS27A RPL6 RPL18 RPL5 RPL9 RPL12 FAU RPS2 RACK1 RPL37A RPL7 RPS19 RPS24 RPLP0 RPL21 RPS3 RPL3
1409	36	RPL14 RPL31 RPL32 RPS8 EEF2 RPL23 RPL24 RPL13A RPL35 RPS6 RPL27 RPL11 RPL4 RPS16 RPS12 RPL19 RPL10A RPL18A RPL15 RPS5 RPS27A RPL6 RPL13 RPL18 RPL5 RPL9 RPL12 FAU RPL27A RACK1 RPL7 RPS24 RPLP0 RPL30 RPL21 RPL3
1410	36	RPS15A RPL14 RPL31 RPS8 EEF2 RPL23 RPS23 RPS6 RPS11 RPL11 UBA52 RPL4 RPS16 RPL19 RPL10A RPL18A RPL15 RPS5 RPSA RPS27A RPL6 RPL7A RPL18 RPL5 RPL9 RPL12 FAU RPS21 RPS2 RPL7 RPS19 RPS7 RPLP1 RPLP0 RPL21 RPS3
1411	36	RPS15A RPL14 RPL31 RPS14 RPS8 RPL23 RPS23 RPS6 RPS11 RPL11 RPL4 RPS16 RPS12 RPL19 RPL10A RPL15 RPS5 RPSA RPS27A RPL6 RPL13 RPL18 RPL5 RPL9 RPL12 FAU RPS21 RPS2 RACK1 RPL7 RPS24 RPS7 RPLP0 RPL21 RPS27L RPS3
1412	36	RPL14 RPL31 RPL32 RPS8 EEF2 RPL23 RPL8 RPL35 RPS23 RPS6 RPL27 RPL11 RPL4 RPS16 RPL19 RPL10A RPL18A RPL15 RPS5 RPSA RPS27A RPL6 RPL13 RPL7A RPL18 RPL5 RPL9 RPL12 FAU RACK1 RPL7 RPS7 RPLP0 RPL30 RPL21 RPL3
1413	36	RPL23A RPS15A RPL14 RPL31 RPS8 EEF2 RPL23 RPS23 RPS6 RPS11 RPL11 RPL4 RPS16 RPL19 RPL10A RPL18A RPL15 RPS5 RPSA RPS27A RPL6 RPL7A RPL18 RPL5 RPL9 RPL12 FAU RPS2 RPL7 RPS19 RPS7 RPLP1 RPLP0 RPL21 RPS3 RPL3
1414	36	RPS15A RPL14 RPL31 RPL32 RPL23 RPL24 RPL13A RPS6 RPL27 RPL11 RPL4 RPS16 RPS12 RPL19 RPL10A RPL18A RPL15 RPS5 RPS27A RPL6 RPL13 RPL18 RPL5 RPL9 RPL12 FAU RACK1 RPL7 RPL26 RPS24 RPL36A RPLP0 RPL30 RPL21 RPS13 RPL3
1415	36	RPL14 RPL31 RPL32 RPS8 EEF2 RPL23 RPL24 RPL13A RPL35 RPS6 RPL27 RPL11 RPL4 RPS16 RPL19 RPL10A RPL18A RPL15 RPS5 RPSA RPS27A RPL6 RPL13 RPL7A RPL18 RPL10L RPL5 RPL9 RPL12 FAU RACK1 RPL7 RPLP0 RPL30 RPL21 RPL3
1416	36	RPS15A RPL14 RPL31 RPL32 RPL23 RPL24 RPL13A RPS6 RPL27 RPL11 RPL4 RPS16 RPS12 RPL19 RPL10A RPL18A RPL15 RPS5 RPS27A RPL6 RPL13 RPL18 RPS3A RPL5 RPL9 RPL12 FAU RPL7 RPL26 RPS24 RPLP1 RPL36A RPLP0 RPL30 RPL21 RPL3
1417	36	RPL14 RPL31 RPL32 RPS8 RPL23 RPL35 RPS23 RPS6 RPL27 RPL11 RPL4 RPS16 RPS12 RPL19 RPL10A RPL18A RPL15 RPS5 RPSA RPS27A RPL6 RPL13 RPL18 RPL5 RPL9 RPL12 FAU RACK1 RPL37A RPL7 RPS24 RPS7 RPLP0 RPL30 RPL21 RPL3
1418	36	RPL14 RPL31 RPL32 RPS8 EEF2 RPL23 RPL24 RPL13A RPL35 RPS6 RPL27 RPL11 RPL36 RPL4 RPS16 RPS12 RPL19 RPL10A RPL18A RPL15 RPS5 RPS27A RPL6 RPL13 RPL18 RPL5 RPL9 RPL12 FAU RPL7 RPS24 RPLP1 RPLP0 RPL30 RPL21 RPL3
1419	36	RPL14 RPL31 EEF2 RPL23 RPL13A RPL35 RPS6 RPL27 RPS11 RPL11 RPL4 RPS16 RPS12 RPL19 RPL10A RPL18A RPL15 RPS5 RPS27A RPL6 RPL13 RPL18 RPL10L RPL5 RPL9 RPL12 FAU RPL7 RPL26 RPS24 RPS7 RPLP1 RPLP0 RPL30 RPL21 RPL3
1420	36	RPS15A RPL14 RPL31 RPL23 RPL24 RPL13A RPS6 RPL27 RPS11 RPL11 RPL4 RPS16 RPS12 RPL19 RPL10A RPL18A RPL15 RPS5 RPS27A RPL6 RPL13 RPL18 RPL5 RPL9 RPL12 FAU RACK1 RPL37A RPL7 RPL26 RPS24 RPLP0 RPL30 RPL21 RPS3 RPL3
1421	36	RPS15A RPL14 RPL31 RPS8 EEF2 RPL23 RPL24 RPS23 RPS6 RPL27 RPS11 RPL11 RPL4 RPS16 RPL19 RPL10A RPL18A RPL15 RPS5 RPS4X RPL7L1 RPL6 RPL13 RPL7A RPL18 RPL5 RPL9 RPL12 FAU RPS2 RACK1 RPLP0 RPL30 RPL21 RPS3 RPL3
1422	36	RPL14 RPL31 RPL32 RPL23 RPL24 RPL13A RPL35 RPS6 RPL27 RPL11 UBA52 RPL4 RPS16 RPS12 RPL19 RPL10A RPL18A RPL15 RPS5 RPS27A RPL6 RPL13 RPL18 RPL5 RPL9 RPL12 FAU RPL7 RPL26 RPS24 RPLP1 RPL36A RPLP0 RPL30 RPL21 RPL3
1423	36	RPL23A RPS15A RPL14 RPL31 RPL32 EEF2 RPL23 RPL13A RPS6 RPL27 RPL11 RPL4 RPS16 RPL19 RPL10A RPL18A RPL15 RPS5 RPS27A RPL6 RPL13 RPL7A RPL18 RPL5 RPL9 RPL12 FAU RPL7 RPL26 RPS7 RPLP1 RPLP0 RPL30 RPL21 RPS3 RPL3
1424	36	RPS15A RPL14 RPS8 EEF2 RPL23 RPL24 RPS23 RPS6 RPS11 RPL11 RPL4 RPS16 RPL19 RPL10A RPL18A RPL15 RPS5 RPSA RPS4X RPS27A RPL6 RPL7A RPL18 RPL5 RPL9 RPL12 FAU RPS20 RPS2 RACK1 RPL7 RPS19 RPLP0 RPL21 RPS3 RPL3
1425	36	RPL14 RPL31 EEF2 RPL23 RPL13A RPL35 RPS6 RPL27 RPS11 RPL11 RPL4 RPS16 RPS12 RPL19 RPL10A RPL18A RPL15 RPS5 RPS27A RPL6 RPL13 RPL18 RPS3A RPL5 RPL9 RPL12 FAU RPL7 RPL26 RPS24 RPS7 RPLP1 RPLP0 RPL30 RPL21 RPL3
1426	36	RPS15A RPL14 RPL31 RPS14 EEF2 RPL23 RPL24 RPL13A RPS6 RPL27 RPS11 RPL11 RPL4 RPS16 RPL19 RPL10A RPL18A RPL15 RPS5 RPS27A RPL6 RPL13 RPL7A RPL18 RPL5 RPL9 RPL12 FAU RACK1 RPL7 RPL26 RPLP0 RPL30 RPL21 RPS3 RPL3
1427	36	RPS15A RPL14 RPL31 RPL10 EEF2 RPL23 RPL24 RPL13A RPS6 RPL27 RPS11 RPL11 RPL4 RPS16 RPL19 RPL10A RPL18A RPL15 RPS5 RPS27A RPL6 RPL13 RPL7A RPL18 RPL5 RPL9 RPL12 FAU RPL7 RPL26 RPLP1 RPLP0 RPL30 RPL21 RPS3 RPL3
1428	36	RPL14 RPL31 RPL32 RPL23 RPL24 RPL13A RPL35 RPS6 RPL27 RPL11 RPL4 RPS16 RPS12 RPL19 RPL10A RPL18A RPL15 RPS5 RPS27A RPL6 RPL13 RPL18 RPL5 RPL9 RPL12 FAU RACK1 RPL37A RPL7 RPL26 RPS24 RPL36A RPLP0 RPL30 RPL21 RPL3
1429	36	RPS15A RPL14 RPS8 RPL23 RPL24 RPS23 RPS6 RPS11 RPL11 RPL4 RPS16 RPS12 RPL19 RPL10A RPL18A RPL15 RPS5 RPSA RPS27A RPL6 RPL18 RPL5 RPL9 RPL12 FAU RPS20 RPS21 RPS2 RACK1 RPL37A RPL7 RPS19 RPS24 RPLP0 RPL21 RPS3
1430	36	RPS15A RPL14 RPS8 RPL23 RPS23 RPS6 RPS11 RPL11 RPL4 RPS16 RPS12 RPL19 RPL10A RPL18A RPL15 RPS5 RPSA RPS27A RPL6 RPL18 RPL5 RPL9 RPL12 FAU RPS20 RPS2 RACK1 RPL37A RPL7 RPS19 RPS24 RPS7 RPLP0 RPL21 RPS3 RPL3
1431	36	RPL14 RPS8 EEF2 RPL23 RPL24 RPL35 RPS23 RPS6 RPL27 RPS11 RPL11 RPL4 RPS16 RPS12 RPL19 RPL10A RPL18A RPL15 RPS5 RPSA RPS27A RPL6 RPL13 RPL18 RPL5 RPL9 RPL12 FAU RPS20 RACK1 RPL7 RPS24 RPLP0 RPL17 RPL21 RPL3
1432	36	RPL23A RPL14 RPL31 EEF2 RPL23 RPL24 RPL13A RPL35 RPS6 RPL27 RPS11 RPL11 RPL4 RPS16 RPS12 RPL19 RPL10A RPL18A RPL15 RPS5 RPS27A RPL6 RPL13 RPL18 RPL5 RPL9 RPL12 FAU RPL7 RPL26 RPS24 RPLP1 RPLP0 RPL30 RPL21 RPL3
1433	36	RPL14 RPL31 EEF2 RPL23 RPL24 RPL13A RPL35 RPS6 RPL27 RPS11 RPL11 RPL4 RPS16 RPS12 RPL19 RPL10A RPL18A RPL15 RPS5 RPS27A RPL6 RPL13 RPL18 RPL5 RPL9 RPL12 FAU RPL7 RPL26 RPS24 RPLP1 RPLP0 RPL30 RPL21 RPS13 RPL3
1434	36	RPL14 RPL31 RPL32 RPS8 EEF2 RPL23 RPL24 RPL35 RPS23 RPS6 RPL27 RPL11 RPL4 RPS16 RPL19 RPL10A RPL18A RPL15 RPS5 RPSA RPS4X RPS27A RPL6 RPL13 RPL7A RPL18 RPL5 RPL9 RPL12 FAU RPL7 RPLP1 RPLP0 RPL30 RPL21 RPL3
1435	36	RPS15A RPL14 RPL31 RPL32 RPS8 EEF2 RPL23 RPL24 RPS23 RPS6 RPL27 RPL11 RPL36 RPL4 RPS16 RPL19 RPL10A RPL18A RPL15 RPS5 RPS27A RPL6 RPL13 RPL7A RPL18 RPL5 RPL9 RPL12 FAU RPL7 RPLP1 RPLP0 RPL30 RPL21 RPS3 RPL3
1436	36	RPL23A RPL14 RPL31 RPL32 EEF2 RPL23 RPL13A RPL35 RPS6 RPL27 RPL11 RPL4 RPS16 RPS12 RPL19 RPL10A RPL18A RPL15 RPS5 RPS27A RPL6 RPL13 RPL18 RPL5 RPL9 RPL12 FAU RACK1 RPL7 RPL26 RPS24 RPS7 RPLP0 RPL30 RPL21 RPL3
1437	36	RPS15A RPL14 RPL31 RPL32 EEF2 RPL23 RPL13A RPS6 RPL27 RPL11 RPL4 RPS16 RPS12 RPL19 RPL10A RPL18A RPL15 RPS27A RPL6 RPL13 RPL18 RPL5 RPL9 RPL12 FAU RPL7 RPL26 RPS24 RPS7 RPLP1 RPLP0 RPL30 RPL21 RPS3 RPL29 RPL3
1438	36	RPL14 RPL31 RPL37 RPL32 RPL23 RPL24 RPL39 RPL13A RPL35 RPL27 RPLP2 RPL11 RPL4 RPS12 RPL19 RPL10A RPL18A RPL15 RPS27A RPL6 RPL13 RPL18 RPL5 RPL9 RPL12 FAU RPL7 RPL35A RPL26 RPS24 RPLP1 RPL36A RPLP0 RPL30 RPL21 RPL3
1439	36	RPS15A RPL14 RPL31 RPL10 RPS8 EEF2 RPL23 RPS23 RPS6 RPL27 RPS11 RPL11 RPL4 RPS16 RPS12 RPL19 RPL10A RPL18A RPL15 RPS5 RPS27A RPL6 RPL13 RPL18 RPL5 RPL9 RPL12 FAU RACK1 RPL7 RPS7 RPLP0 RPL30 RPL21 RPS3 RPL3
1440	36	RPL23A RPL14 RPL31 RPS8 EEF2 RPL23 RPL13A RPL35 RPS6 RPL27 RPS11 RPL11 RPL4 RPS16 RPL19 RPL10A RPL18A RPL15 RPS5 RPSA RPS27A RPL6 RPL13 RPL7A RPL18 RPL5 RPL9 RPL12 FAU RACK1 RPL7 RPS7 RPLP0 RPL30 RPL21 RPL3
1441	36	RPS15A RPL14 RPL31 RPL10 RPL32 RPS8 EEF2 RPL23 RPL13A RPS6 RPL27 RPL11 RPL4 RPS16 RPS12 RPL19 RPL10A RPL18A RPL15 RPS5 RPS27A RPL6 RPL13 RPL18 RPL5 RPL9 RPL12 FAU RACK1 RPL7 RPS7 RPLP0 RPL30 RPL21 RPS3 RPL3
1442	36	RPL14 RPL31 RPS8 EEF2 RPL23 RPL24 RPL35 RPS23 RPS6 RPL27 RPS11 RPL11 RPL4 RPS16 RPL19 RPL10A RPL18A RPL15 RPS5 RPSA RPS27A RPL6 RPL13 RPL7A RPL18 RPS3A RPL5 RPL9 RPL12 FAU RACK1 RPL7 RPLP0 RPL30 RPL21 RPL3
1443	36	RPL23A RPS15A RPL14 RPL31 EEF2 RPL23 RPL24 RPL13A RPS6 RPL27 RPS11 RPL11 RPL4 RPS16 RPL19 RPL10A RPL18A RPL15 RPS5 RPS27A RPL6 RPL13 RPL7A RPL18 RPL5 RPL9 RPL12 FAU RACK1 RPL7 RPL26 RPLP0 RPL30 RPL21 RPS3 RPL3
1444	36	RPL23A RPL14 RPL31 RPL32 EEF2 RPL23 RPL24 RPL13A RPL35 RPS6 RPL27 RPL11 RPL4 RPS16 RPS12 RPL19 RPL10A RPL18A RPL15 RPS5 RPS27A RPL6 RPL13 RPL18 RPL5 RPL9 RPL12 FAU RACK1 RPL7 RPL26 RPS24 RPLP0 RPL30 RPL21 RPL3
1445	36	RPL14 RPL31 RPL32 EEF2 RPL23 RPL24 RPL13A RPL35 RPS6 RPL27 RPL11 UBA52 RPL4 RPS16 RPS12 RPL19 RPL10A RPL18A RPL15 RPS5 RPS27A RPL6 RPL13 RPL18 RPL5 RPL9 RPL12 FAU RACK1 RPL7 RPL26 RPS24 RPLP0 RPL30 RPL21 RPL3
1446	36	RPL14 RPL31 RPL32 EEF2 RPL23 RPL13A RPL35 RPS6 RPL27 RPL11 RPL4 RPS16 RPS12 RPL19 RPL10A RPL18A RPL15 RPS5 RPS4X RPS27A RPL6 RPL13 RPL18 RPL5 RPL9 RPL12 FAU RPL7 RPL26 RPS24 RPS7 RPLP1 RPLP0 RPL30 RPL21 RPL3
1447	36	RPL23A RPL14 RPL31 RPL32 RPS8 EEF2 RPL23 RPL35 RPS23 RPS6 RPL27 RPL11 RPL4 RPS16 RPL19 RPL10A RPL18A RPL15 RPS5 RPSA RPS27A RPL6 RPL13 RPL7A RPL18 RPL5 RPL9 RPL12 FAU RACK1 RPL7 RPS7 RPLP0 RPL30 RPL21 RPL3
1448	36	RPL14 RPL31 EEF2 RPL23 RPL13A RPL35 RPS6 RPL27 RPS11 RPL11 UBA52 RPL4 RPS16 RPS12 RPL19 RPL10A RPL18A RPL15 RPS5 RPS27A RPL6 RPL13 RPL18 RPL5 RPL9 RPL12 FAU RPL7 RPL26 RPS24 RPS7 RPLP1 RPLP0 RPL30 RPL21 RPL3
1449	36	RPS15A RPL14 RPL31 EEF2 RPL23 RPL24 RPL13A RPS6 RPL27 RPS11 RPL11 RPL4 RPS16 RPL19 RPL10A RPL18A RPL15 RPS5 RPS27A RPL6 RPL13 RPL7A RPL18 RPS3A RPL5 RPL9 RPL12 FAU RPL7 RPL26 RPLP1 RPLP0 RPL30 RPL21 RPS3 RPL3
1450	36	RPS15A RPL14 RPL31 RPL10 RPS8 EEF2 RPL23 RPL24 RPS23 RPS6 RPL27 RPS11 RPL11 RPL4 RPS16 RPL19 RPL10A RPL18A RPL15 RPS5 RPS27A RPL6 RPL13 RPL7A RPL18 RPL5 RPL9 RPL12 FAU RACK1 RPL7 RPLP0 RPL30 RPL21 RPS3 RPL3
1451	36	RPS15A RPL14 RPL31 RPL32 EEF2 RPL23 RPL24 RPL13A RPS6 RPL27 RPL11 RPL4 RPS16 RPS12 RPL19 RPL10A RPL18A RPL15 RPSA RPS27A RPL6 RPL13 RPL18 RPL5 RPL9 RPL12 FAU RPL7 RPS24 RPLP1 RPLP0 RPL30 RPL21 RPS3 RPL29 RPL3
1452	36	RPS15A RPL14 RPL31 RPL10 RPL32 EEF2 RPL23 RPL24 RPL13A RPS6 RPL27 RPL11 RPL4 RPS16 RPS12 RPL19 RPL10A RPL18A RPL15 RPS5 RPS27A RPL6 RPL13 RPL18 RPL5 RPL9 RPL12 FAU RACK1 RPL7 RPL26 RPLP0 RPL30 RPL21 RPS3 RPL3
1453	36	RPS15A RPL14 RPL31 RPL3L RPL32 EEF2 RPL23 RPL24 RPL13A RPS6 RPL27 RPL11 RPL4 RPS16 RPS12 RPL19 RPL10A RPL18A RPL15 RPS5 RPS27A RPL6 RPL13 RPL18 RPL5 RPL9 RPL12 FAU RPL7 RPL26 RPS24 RPLP1 RPLP0 RPL30 RPL21 RPS3
1454	36	RPL14 RPL31 RPS8 EEF2 RPL23 RPL24 RPL35 RPS23 RPS6 RPL27 RPS11 RPL11 RPL36 RPL4 RPS16 RPS12 RPL19 RPL10A RPL18A RPL15 RPS5 RPS27A RPL6 RPL13 RPL18 RPL5 RPL9 RPL12 FAU RPL7 RPS24 RPLP1 RPLP0 RPL30 RPL21 RPL3
1455	36	RPL14 RPL31 RPL32 RPL23 RPL13A RPL35 RPS6 RPL27 RPL11 RPL4 RPS16 RPS12 RPL19 RPL10A RPL18A RPL15 RPS5 RPS27A RPL6 RPL13 RPL18 RPL5 RPL9 RPL12 FAU RPL7 RPL26 RPS24 RPS7 RPLP1 RPL36A RPLP0 RPL17 RPL30 RPL21 RPL3
1456	36	RPL14 RPL31 RPL32 RPL23 RPL24 RPL13A RPL35 RPS6 RPL27 RPL11 RPL4 RPS16 RPS12 RPL19 RPL10A RPL18A RPL15 RPS5 RPS27A RPL6 RPL13 RPL18 RPL5 RPL9 RPL12 FAU RPL27A RACK1 RPL7 RPL26 RPS24 RPL36A RPLP0 RPL30 RPL21 RPL3
1457	36	RPS15A RPL14 RPL31 RPL32 EEF2 RPL23 RPL13A RPS6 RPL27 RPL11 RPL4 RPS16 RPS12 RPL19 RPL10A RPL18A RPL15 RPS27A RPL6 RPL13 RPL18 RPL5 RPL9 RPL12 FAU RACK1 RPL7 RPL26 RPS24 RPS7 RPLP0 RPL30 RPL21 RPS3 RPL29 RPL3
1458	36	RPS15A RPL14 RPL31 RPL32 EEF2 RPL23 RPL24 RPL13A RPS6 RPL27 RPL11 RPL4 RPS16 RPS12 RPL19 RPL10A RPL18A RPL15 RPS27A RPL6 RPL13 RPL18 RPL5 RPL9 RPL12 FAU RPL7 RPL26 RPS24 RPLP1 RPLP0 RPL30 RPL21 RPS3 RPL29 RPL3
1459	36	RPL14 RPS8 EEF2 RPL23 RPL8 RPL24 RPL35 RPS23 RPS6 RPL27 RPS11 RPL11 RPL4 RPS16 RPS12 RPL19 RPL10A RPL18A RPL15 RPS5 RPSA RPS27A RPL6 RPL13 RPL18 RPL5 RPL9 RPL12 FAU RPS20 RACK1 RPL7 RPS24 RPLP0 RPL21 RPL3
1460	36	RPL14 RPL31 RPS8 EEF2 RPL23 RPL13A RPL35 RPS6 RPL27 RPS11 RPL11 RPL4 RPS16 RPL19 RPL10A RPL18A RPL15 RPS5 RPSA RPS27A RPL6 RPL13 RPL7A RPL18 RPS3A RPL5 RPL9 RPL12 FAU RACK1 RPL7 RPS7 RPLP0 RPL30 RPL21 RPL3
1461	36	RPS15A RPL14 RPL31 RPL3L EEF2 RPL23 RPL13A RPS6 RPL27 RPS11 RPL11 RPL4 RPS16 RPS12 RPL19 RPL10A RPL18A RPL15 RPS5 RPS27A RPL6 RPL13 RPL18 RPL5 RPL9 RPL12 FAU RPL7 RPL26 RPS24 RPS7 RPLP1 RPLP0 RPL30 RPL21 RPS3
1462	36	RPS15A RPL14 RPL31 RPL3L RPS8 EEF2 RPL23 RPL24 RPL13A RPS6 RPL27 RPS11 RPL11 RPL4 RPS16 RPS12 RPL19 RPL10A RPL18A RPL15 RPS5 RPS27A RPL6 RPL13 RPL18 RPL5 RPL9 RPL12 FAU RPL7 RPS24 RPLP1 RPLP0 RPL30 RPL21 RPS3
1463	36	RPS15A RPL14 RPL31 RPL26L1 EEF2 RPL23 RPL24 RPL13A RPS6 RPL27 RPS11 RPL11 RPL4 RPS16 RPS12 RPL19 RPL10A RPL18A RPL15 RPS5 RPS27A RPL6 RPL13 RPL18 RPL5 RPL9 RPL12 FAU RPL7 RPS24 RPLP1 RPLP0 RPL30 RPL21 RPS3 RPL3
1464	36	RPS15A RPL14 RPL31 RPS8 EEF2 RPL23 RPL24 RPS23 RPS6 RPL27 RPS11 RPL11 RPL4 RPS16 RPL19 RPL10A RPL18A RPL15 RPS5 RPL7L1 RPL6 RPL13 RPL7A RPL18 RPL5 RPL9 RPL12 FAU RPS2 RACK1 RPLP0 RPL30 RPL21 RPS13 RPS3 RPL3
1465	36	RPS15A RPL14 RPL31 RPL32 EEF2 RPL23 RPL24 RPL13A RPS6 RPL27 RPL11 RPL4 RPS16 RPL19 RPL10A RPL18A RPL15 RPS5 RPS27A RPL6 RPL13 RPL7A RPL18 RPL5 RPL9 RPL12 FAU RPL7 RPL26 RPLP1 RPLP0 RPL17 RPL30 RPL21 RPS3 RPL3
1466	36	RPS15A RPL14 RPL31 RPS14 RPS8 EEF2 RPL23 RPL24 RPS23 RPS6 RPS11 RPL11 RPL4 RPS16 RPL19 RPL10A RPL18A RPL15 RPS5 RPSA RPS27A RPL6 RPL7A RPL18 RPL5 RPL9 RPL12 FAU RPS2 RPL7 RPS19 RPLP1 RPLP0 RPL21 RPS3 RPL3
1467	36	RPL14 RPL31 RPL32 RPS8 RPL23 RPL24 RPL13A RPL35 RPS6 RPL27 RPL11 RPL4 RPS16 RPS12 RPL19 RPL10A RPL18A RPL15 RPS5 RPSA RPS27A RPL6 RPL13 RPL18 RPL5 RPL9 RPL12 FAU RPL37A RPL7 RPS24 RPLP1 RPLP0 RPL30 RPL21 RPL3
1468	36	RPS15A RPL14 RPL31 RPL32 RPL23 RPL13A RPS6 RPL27 RPL11 RPL4 RPS16 RPS12 RPL19 RPL10A RPL18A RPL15 RPS5 RPS27A RPL6 RPL13 RPL18 RPL10L RPL5 RPL9 RPL12 FAU RACK1 RPL7 RPL26 RPS24 RPS7 RPL36A RPLP0 RPL30 RPL21 RPL3
1469	36	RPL14 RPL31 RPL32 EEF2 RPL23 RPL24 RPL13A RPL35 RPS6 RPL27 RPL11 RPL4 RPS16 RPS12 RPL19 RPL10A RPL18A RPL15 RPS5 RPS27A RPL6 RPL13 RPL18 RPL5 RPL9 RPL12 FAU RACK1 RPL7 RPL26 RPS24 RPLP0 RPL17 RPL30 RPL21 RPL3
1470	36	RPL14 RPL31 RPL32 RPS8 EEF2 RPL23 RPL24 RPL13A RPL35 RPS6 RPL27 RPL11 RPL4 RPS16 RPS12 RPL19 RPL10A RPL18A RPL15 RPS5 RPS27A RPL6 RPL13 RPL18 RPL5 RPL9 RPL12 FAU RPL27A RPL7 RPS24 RPLP1 RPLP0 RPL30 RPL21 RPL3
1471	36	RPL14 RPL31 RPS8 EEF2 RPL23 RPL35 RPS23 RPS6 RPL27 RPLP2 RPS11 RPL11 RPL4 RPS16 RPL19 RPL10A RPL18A RPL15 RPS5 RPSA RPS27A RPL6 RPL13 RPL7A RPL18 RPL5 RPL9 RPL12 FAU RPL7 RPS7 RPLP1 RPLP0 RPL30 RPL21 RPL3
1472	36	RPS15A RPL14 RPL31 RPL10 RPL32 RPS8 EEF2 RPL23 RPL13A RPS6 RPL27 RPL11 RPL4 RPS16 RPL19 RPL10A RPL18A RPL15 RPS5 RPS27A RPL6 RPL13 RPL7A RPL18 RPL5 RPL9 RPL12 FAU RPL7 RPS7 RPLP1 RPLP0 RPL30 RPL21 RPS3 RPL3
1473	36	RPL23A RPS15A RPL14 RPL31 RPL32 EEF2 RPL23 RPL24 RPL13A RPS6 RPL27 RPL11 RPL4 RPS16 RPL19 RPL10A RPL18A RPL15 RPS5 RPS27A RPL6 RPL13 RPL7A RPL18 RPL5 RPL9 RPL12 FAU RACK1 RPL7 RPL26 RPLP0 RPL30 RPL21 RPS3 RPL3
1474	36	RPL14 RPL31 RPS8 EEF2 RPL23 RPL24 RPL13A RPL35 RPS6 RPL27 RPS11 RPL11 RPL4 RPS16 RPL19 RPL10A RPL18A RPL15 RPS5 RPSA RPS27A RPL6 RPL13 RPL7A RPL18 RPL5 RPL9 RPL12 FAU RPL7 RPLP1 RPLP0 RPL17 RPL30 RPL21 RPL3
1475	36	RPS15A RPL14 RPL31 RPS8 EEF2 RPL23 RPS23 RPS6 RPS11 RPL11 RPL4 RPS16 RPL19 RPL10A RPL18A RPL15 RPS5 RPSA RPS27A RPL6 RPL7A RPL18 RPS3A RPL5 RPL9 RPL12 FAU RPS21 RPS2 RACK1 RPL7 RPS19 RPS7 RPLP0 RPL21 RPS3
1476	36	RPS15A RPL14 RPL31 EEF2 RPL23 RPL8 RPL24 RPL13A RPS6 RPL27 RPS11 RPL11 RPL4 RPS16 RPL19 RPL10A RPL18A RPL15 RPS5 RPS27A RPL6 RPL13 RPL7A RPL18 RPL5 RPL9 RPL12 FAU RACK1 RPL7 RPL26 RPLP0 RPL30 RPL21 RPS3 RPL3
1477	36	RPL14 RPL31 RPS8 EEF2 RPL23 RPL8 RPL13A RPL35 RPS6 RPL27 RPS11 RPL11 RPL4 RPS16 RPL19 RPL10A RPL18A RPL15 RPS5 RPSA RPS27A RPL6 RPL13 RPL7A RPL18 RPL5 RPL9 RPL12 FAU RPL7 RPS7 RPLP1 RPLP0 RPL30 RPL21 RPL3
1478	36	RPS15A RPL14 RPL31 EEF2 RPL23 RPL24 RPL13A RPS6 RPL27 RPS11 RPL11 RPL36 RPL4 RPS16 RPL19 RPL10A RPL18A RPL15 RPS5 RPS27A RPL6 RPL13 RPL7A RPL18 RPL5 RPL9 RPL12 FAU RACK1 RPL7 RPL26 RPLP0 RPL30 RPL21 RPS3 RPL3
1479	36	RPS15A RPL14 RPL31 RPL10 RPL32 RPS8 EEF2 RPL23 RPL24 RPS23 RPS6 RPL27 RPL11 RPL4 RPS16 RPS12 RPL19 RPL10A RPL18A RPL15 RPS5 RPS27A RPL6 RPL13 RPL18 RPL5 RPL9 RPL12 FAU RACK1 RPL7 RPLP0 RPL30 RPL21 RPS3 RPL3
1480	36	RPL23A RPS15A RPL14 RPS8 EEF2 RPL23 RPL24 RPS23 RPS6 RPS11 RPL11 RPL4 RPS16 RPL19 RPL10A RPL18A RPL15 RPS5 RPSA RPS27A RPL6 RPL7A RPL18 RPL5 RPL9 RPL12 FAU RPS20 RPS2 RACK1 RPL7 RPS19 RPLP0 RPL21 RPS3 RPL3
1481	36	RPS15A RPL14 RPL31 RPS8 RPL23 RPS23 RPS6 RPS11 RPL11 RPL4 RPS16 RPS12 RPL19 RPL10A RPL18A RPL15 RPS5 RPSA RPS27A RPL6 RPL18 RPL5 RPL9 RPL12 FAU RPS2 RACK1 RPL37A RPL7 RPS19 RPS24 RPS7 RPLP0 RPL21 RPS3 RPL3
1482	36	RPS15A RPL14 RPL31 RPL32 RPS8 EEF2 RPL23 RPL24 RPL13A RPS6 RPL27 RPL11 RPL36 RPL4 RPS16 RPL19 RPL10A RPL18A RPL15 RPS5 RPS27A RPL6 RPL13 RPL7A RPL18 RPL5 RPL9 RPL12 FAU RPL7 RPLP1 RPLP0 RPL30 RPL21 RPS3 RPL3
1483	36	RPL14 RPL31 RPS14 RPS8 EEF2 RPL23 RPL35 RPS23 RPS6 RPL27 RPS11 RPL11 RPL4 RPS16 RPL19 RPL10A RPL18A RPL15 RPS5 RPSA RPS27A RPL6 RPL13 RPL7A RPL18 RPL5 RPL9 RPL12 FAU RACK1 RPL7 RPS7 RPLP0 RPL30 RPL21 RPL3
1484	36	RPL14 RPL31 EEF2 RPL23 RPL24 RPL13A RPL35 RPS6 RPL27 RPLP2 RPS11 RPL11 RPL4 RPS16 RPS12 RPL19 RPL10A RPL18A RPL15 RPS5 RPS27A RPL6 RPL13 RPL18 RPL5 RPL9 RPL12 FAU RPL7 RPL26 RPS24 RPLP1 RPLP0 RPL30 RPL21 RPL3
1485	36	RPL23A RPS15A RPL14 RPL31 RPS8 EEF2 RPL23 RPS23 RPS6 RPS11 RPL11 RPL4 RPS16 RPL19 RPL10A RPL18A RPL15 RPS5 RPSA RPS27A RPL6 RPL7A RPL18 RPL5 RPL9 RPL12 FAU RPS2 RACK1 RPL7 RPS19 RPS7 RPLP0 RPL21 RPS3 RPL3
1486	36	RPS15A RPL14 RPL31 RPL32 RPS8 EEF2 RPL23 RPS23 RPS6 RPL27 RPL11 RPL4 RPS16 RPL19 RPL10A RPL18A RPL15 RPS5 RPL7L1 RPL6 RPL13 RPL7A RPL18 RPS3A RPL5 RPL9 RPL12 FAU RPS2 RACK1 RPS7 RPLP0 RPL30 RPL21 RPS3 RPL3
1487	36	RPS15A RPL14 RPS8 EEF2 RPL23 RPS23 RPS6 RPS11 RPL11 RPL4 RPS16 RPL19 RPL10A RPS28 RPL15 RPS5 RPSA RPS4X RPS27A RPL6 RPL7A RPL18 RPL5 RPL9 RPL12 FAU RPS20 RPS21 RPS2 RACK1 RPL7 RPS19 RPS7 RPLP0 RPL21 RPS3
1488	36	RPS15A RPL14 RPL31 RPL32 RPL23 RPL13A RPS6 RPL27 RPL11 UBA52 RPL4 RPS16 RPS12 RPL19 RPL10A RPL18A RPL15 RPS5 RPS27A RPL6 RPL13 RPL18 RPL5 RPL9 RPL12 FAU RPL7 RPL26 RPS24 RPS7 RPLP1 RPL36A RPLP0 RPL30 RPL21 RPL3
1489	36	RPS15A RPL14 RPL31 RPS8 EEF2 RPL23 RPS23 RPS6 RPS11 RPL11 RPL4 RPS16 RPL19 RPL10A RPL18A RPL15 RPS5 RPSA RPS27A RPL6 RPL7A RPL18 RPL10L RPL5 RPL9 RPL12 FAU RPS2 RACK1 RPL7 RPS19 RPS7 RPLP0 RPL21 RPS3 RPL3
1490	36	RPS15A RPL14 RPL31 RPL32 RPS8 RPL23 RPL13A RPS6 RPL27 RPL11 RPL4 RPS16 RPL19 RPL10A RPL18A RPL15 RPS5 RPSA RPS27A RPL6 RPL13 RPL7A RPL18 RPL5 RPL9 RPL12 FAU RPL37A RPL7 RPS7 RPLP1 RPLP0 RPL30 RPL21 RPS3 RPL3
1491	36	RPS15A RPL14 RPL31 RPL3L RPL32 RPS8 EEF2 RPL23 RPL13A RPS6 RPL27 RPL11 RPL4 RPS16 RPS12 RPL19 RPL10A RPL18A RPL15 RPS5 RPS27A RPL6 RPL13 RPL18 RPL5 RPL9 RPL12 FAU RPL7 RPS24 RPS7 RPLP1 RPLP0 RPL30 RPL21 RPS3
1492	36	RPL14 RPL31 RPS8 EEF2 RPL23 RPL24 RPL13A RPL35 RPS6 RPL27 RPS11 RPL11 RPL36 RPL4 RPS16 RPS12 RPL19 RPL10A RPL18A RPL15 RPS5 RPS27A RPL6 RPL13 RPL18 RPL5 RPL9 RPL12 FAU RACK1 RPL7 RPS24 RPLP0 RPL30 RPL21 RPL3
1493	36	RPL14 RPL31 EEF2 RPL23 RPL24 RPL13A RPL35 RPS6 RPL27 RPS11 RPL11 RPL4 RPS16 RPS12 RPL19 RPL10A RPL18A RPL15 RPS5 RPS4X RPS27A RPL6 RPL13 RPL18 RPL5 RPL9 RPL12 FAU RACK1 RPL7 RPL26 RPS24 RPLP0 RPL30 RPL21 RPL3
1494	36	RPS15A RPL14 RPL31 RPL32 RPS8 EEF2 RPL23 RPL24 RPS23 RPS6 RPL27 RPL11 RPL4 RPS16 RPL19 RPL10A RPL18A RPL15 RPS5 RPL7L1 RPL6 RPL13 RPL7A RPL18 RPL5 RPL9 RPL12 FAU RPL27A RPS2 RACK1 RPLP0 RPL30 RPL21 RPS3 RPL3
1495	36	RPS15A RPL14 RPL31 EEF2 RPL23 RPL8 RPL13A RPS6 RPL27 RPS11 RPL11 RPL4 RPS16 RPL19 RPL10A RPL18A RPL15 RPS5 RPS27A RPL6 RPL13 RPL7A RPL18 RPL5 RPL9 RPL12 FAU RPL7 RPL26 RPS7 RPLP1 RPLP0 RPL30 RPL21 RPS3 RPL3
1496	36	RPS15A RPL14 RPL31 RPL32 EEF2 RPL23 RPL13A RPS6 RPL27 RPL11 UBA52 RPL4 RPS16 RPL19 RPL10A RPL18A RPL15 RPS5 RPS27A RPL6 RPL13 RPL7A RPL18 RPL5 RPL9 RPL12 FAU RACK1 RPL7 RPL26 RPS7 RPLP0 RPL30 RPL21 RPS3 RPL3
1497	36	RPS15A RPL14 RPL31 RPL10 EEF2 RPL23 RPL24 RPL13A RPS6 RPL27 RPS11 RPL11 RPL4 RPS16 RPL19 RPL10A RPL18A RPL15 RPS5 RPS27A RPL6 RPL13 RPL7A RPL18 RPL5 RPL9 RPL12 FAU RACK1 RPL7 RPL26 RPLP0 RPL30 RPL21 RPS3 RPL3
1498	36	RPL14 RPL31 RPL32 RPS8 EEF2 RPL23 RPL24 RPL13A RPL35 RPS6 RPL27 RPLP2 RPL11 RPL4 RPS16 RPL19 RPL10A RPL18A RPL15 RPS5 RPSA RPS27A RPL6 RPL13 RPL7A RPL18 RPL5 RPL9 RPL12 FAU RPL7 RPLP1 RPLP0 RPL30 RPL21 RPL3
1499	36	RPS15A RPL14 RPL31 RPL32 RPS8 RPL23 RPL24 RPL13A RPS6 RPL27 RPL11 RPL4 RPS16 RPL19 RPL10A RPL18A RPL15 RPS5 RPSA RPS27A RPL6 RPL13 RPL7A RPL18 RPL5 RPL9 RPL12 FAU RPL37A RPL7 RPLP1 RPLP0 RPL30 RPL21 RPS3 RPL3
1500	36	RPS15A RPL14 RPL31 RPS8 EEF2 RPL23 RPS23 RPS6 RPS11 RPL11 RPL4 RPS16 RPL19 RPL10A RPL18A RPL15 RPS5 RPSA RPS27A RPL6 RPL7A RPL18 RPL5 RPL9 RPL12 FAU RPS2 RPL7 RPS19 RPS7 RPLP1 RPLP0 RPL17 RPL21 RPS3 RPL3
1501	36	RPS15A RPL14 RPL31 RPL32 RPL23 RPL8 RPL13A RPS6 RPL27 RPL11 RPL4 RPS16 RPS12 RPL19 RPL10A RPL18A RPL15 RPS5 RPS27A RPL6 RPL13 RPL18 RPL5 RPL9 RPL12 FAU RPL7 RPL26 RPS24 RPS7 RPLP1 RPL36A RPLP0 RPL30 RPL21 RPL3
1502	36	RPS15A RPL14 RPL31 RPL32 RPS8 EEF2 RPL23 RPS23 RPS6 RPL27 RPL11 RPL4 RPS16 RPL19 RPL10A RPL18A RPL15 RPS5 RPL7L1 RPL6 RPL13 RPL7A RPL18 RPL10L RPL5 RPL9 RPL12 FAU RPS2 RACK1 RPS7 RPLP0 RPL30 RPL21 RPS3 RPL3
1503	36	RPS15A RPL14 RPS8 EEF2 RPL23 RPL8 RPL24 RPS23 RPS6 RPS11 RPL11 RPL4 RPS16 RPL19 RPL10A RPL18A RPL15 RPS5 RPSA RPS27A RPL6 RPL7A RPL18 RPL5 RPL9 RPL12 FAU RPS20 RPS2 RACK1 RPL7 RPS19 RPLP0 RPL21 RPS3 RPL3
1504	36	RPS15A RPL14 RPS8 EEF2 RPL23 RPL24 RPS23 RPS6 RPS11 RPL11 UBA52 RPL4 RPS16 RPL19 RPL10A RPL18A RPL15 RPS5 RPSA RPS27A RPL6 RPL7A RPL18 RPL5 RPL9 RPL12 FAU RPS20 RPS21 RPS2 RACK1 RPL7 RPS19 RPLP0 RPL21 RPS3
1505	36	RPL14 RPL31 RPL32 RPS8 EEF2 RPL23 RPL13A RPL35 RPS6 RPL27 RPL11 RPL36 RPL4 RPS16 RPS12 RPL19 RPL10A RPL18A RPL15 RPS5 RPS27A RPL6 RPL13 RPL18 RPL5 RPL9 RPL12 FAU RACK1 RPL7 RPS24 RPS7 RPLP0 RPL30 RPL21 RPL3
1506	36	RPS15A RPL14 RPL31 RPL32 RPS8 EEF2 RPL23 RPS23 RPS6 RPL27 RPL11 RPL36 RPL4 RPS16 RPL19 RPL10A RPL18A RPL15 RPS5 RPS27A RPL6 RPL13 RPL7A RPL18 RPL5 RPL9 RPL12 FAU RPL7 RPS7 RPLP1 RPLP0 RPL30 RPL21 RPS3 RPL3
1507	36	RPS15A RPL14 RPL31 EEF2 RPL23 RPL13A RPS6 RPL27 RPS11 RPL11 RPL4 RPS16 RPL19 RPL10A RPL18A RPL15 RPS5 RPS4X RPS27A RPL6 RPL13 RPL7A RPL18 RPL5 RPL9 RPL12 FAU RPL7 RPL26 RPS7 RPLP1 RPLP0 RPL30 RPL21 RPS3 RPL3
1508	36	RPL14 RPL31 RPL32 EEF2 RPL23 RPL8 RPL24 RPL13A RPL35 RPS6 RPL27 RPL11 RPL4 RPS16 RPS12 RPL19 RPL10A RPL18A RPL15 RPS5 RPS27A RPL6 RPL13 RPL18 RPL5 RPL9 RPL12 FAU RPL7 RPL26 RPS24 RPLP1 RPLP0 RPL30 RPL21 RPL3
1509	36	RPL23A RPL14 RPL31 RPS8 EEF2 RPL23 RPL24 RPL35 RPS23 RPS6 RPL27 RPS11 RPL11 RPL4 RPS16 RPL19 RPL10A RPL18A RPL15 RPS5 RPSA RPS27A RPL6 RPL13 RPL7A RPL18 RPL5 RPL9 RPL12 FAU RACK1 RPL7 RPLP0 RPL30 RPL21 RPL3
1510	36	RPS15A RPL14 RPL31 EEF2 RPL23 RPL24 RPL13A RPS6 RPL27 RPS11 RPL11 RPL4 RPS16 RPL19 RPL10A RPL18A RPL15 RPS5 RPS27A RPL6 RPL13 RPL7A RPL18 RPS3A RPL5 RPL9 RPL12 FAU RACK1 RPL7 RPL26 RPLP0 RPL30 RPL21 RPS3 RPL3
1511	36	RPL14 RPL31 EEF2 RPL23 RPL24 RPL13A RPL35 RPS6 RPL27 RPS11 RPL11 RPL4 RPS16 RPS12 RPL19 RPL10A RPL18A RPL15 RPS5 RPS27A RPL6 RPL13 RPL18 RPL5 RPL9 RPL12 FAU RACK1 RPL7 RPL26 RPS24 RPLP0 RPL30 RPL21 RPS13 RPL3
1512	36	RPL23A RPS15A RPL14 RPS8 EEF2 RPL23 RPL24 RPS23 RPS6 RPS11 RPL11 RPL4 RPS16 RPL19 RPL10A RPS28 RPL15 RPS5 RPSA RPS27A RPL6 RPL7A RPL18 RPL5 RPL9 RPL12 FAU RPS20 RPS21 RPS2 RACK1 RPL7 RPS19 RPLP0 RPL21 RPS3
1513	36	RPS15A RPL14 RPS8 EEF2 RPL23 RPL24 RPS23 RPS6 RPS11 RPL11 RPL4 RPS16 RPL19 RPL10A RPS28 RPL15 RPS5 RPSA RPS27A RPL6 RPL13 RPL7A RPL18 RPS3A RPL5 RPL9 RPL12 FAU RPS20 RPS21 RPS2 RACK1 RPL7 RPLP0 RPL21 RPS3
1514	36	RPS15A RPL14 RPL31 RPL32 EEF2 RPL23 RPL24 RPL13A RPS6 RPL27 RPL11 RPL4 RPS16 RPL19 RPL10A RPL18A RPL15 RPS5 RPS27A RPL6 RPL13 RPL7A RPL18 RPS3A RPL5 RPL9 RPL12 FAU RACK1 RPL7 RPL26 RPLP0 RPL30 RPL21 RPS3 RPL3
1515	36	RPL14 RPL31 RPL32 RPS8 EEF2 RPL23 RPL24 RPL13A RPL35 RPS6 RPL27 RPL11 RPL4 RPS16 RPL19 RPL10A RPL18A RPL15 RPS5 RPSA RPS27A RPL6 RPL13 RPL7A RPL18 RPL5 RPL9 RPL12 FAU RPL7 RPLP1 RPLP0 RPL17 RPL30 RPL21 RPL3
1516	36	RPS15A RPL14 RPL32 RPS8 RPL23 RPS23 RPS6 RPL27 RPL11 RPL4 RPS16 RPL19 RPL10A RPL18A RPL15 RPS5 RPSA RPS27A RPL6 RPL13 RPL7A RPL18 RPL5 RPL9 RPL12 FAU RPS20 RPS2 RACK1 RPL37A RPL7 RPS7 RPLP0 RPL21 RPS3 RPL3
1517	36	RPL14 RPS8 EEF2 RPL23 RPL24 RPL35 RPS23 RPS6 RPL27 RPS11 RPL11 UBA52 RPL4 RPS16 RPS12 RPL19 RPL10A RPL18A RPL15 RPS5 RPSA RPS27A RPL6 RPL13 RPL18 RPL5 RPL9 RPL12 FAU RPS20 RACK1 RPL7 RPS24 RPLP0 RPL21 RPL3
1518	36	RPS15A RPL14 RPL31 RPS8 RPL23 RPS23 RPS6 RPS11 RPL11 RPL4 RPS16 RPS12 RPL19 RPL10A RPL15 RPS5 RPSA RPS27A RPL6 RPL18 RPL5 RPL9 RPL12 FAU RPS21 RPS2 RACK1 RPL7 RPS19 RPS24 RPS7 RPLP0 RPL17 RPL21 RPS27L RPS3
1519	36	RPS15A RPL14 RPL31 RPS8 RPL23 RPL24 RPL13A RPS6 RPL27 RPS11 RPL11 RPL4 RPS16 RPL19 RPL10A RPL18A RPL15 RPS5 RPSA RPS27A RPL6 RPL13 RPL7A RPL18 RPL5 RPL9 RPL12 FAU RPL37A RPL7 RPLP1 RPLP0 RPL30 RPL21 RPS3 RPL3
1520	36	RPL14 RPL31 RPS8 EEF2 RPL23 RPL24 RPL13A RPL35 RPS6 RPL27 RPS11 RPL11 RPL4 RPS16 RPL19 RPL10A RPL18A RPL15 RPS5 RPSA RPS27A RPL6 RPL13 RPL7A RPL18 RPL5 RPL9 RPL12 FAU RPL7 RPLP1 RPLP0 RPL30 RPL21 RPS13 RPL3
1521	36	RPS15A RPL14 RPL31 RPS8 RPL23 RPL24 RPS23 RPS6 RPS11 RPL11 RPL4 RPS16 RPS12 RPL19 RPL10A RPL15 RPS5 RPSA RPS27A RPL6 RPL13 RPL18 RPS3A RPL5 RPL9 RPL12 FAU RPS21 RPS2 RACK1 RPL7 RPS24 RPLP0 RPL21 RPS27L RPS3
1522	36	RPL14 RPL31 RPS8 EEF2 RPL23 RPL24 RPL35 RPS23 RPS6 RPL27 RPS11 RPL11 RPL4 RPS16 RPL19 RPL10A RPL18A RPL15 RPS5 RPSA RPS4X RPS27A RPL6 RPL13 RPL7A RPL18 RPL5 RPL9 RPL12 FAU RACK1 RPL7 RPLP0 RPL30 RPL21 RPL3
1523	36	RPS15A RPL14 RPL31 RPL32 RPL23 RPL13A RPS6 RPL27 RPLP2 RPL11 RPL4 RPS16 RPS12 RPL19 RPL10A RPL18A RPL15 RPS5 RPS27A RPL6 RPL13 RPL18 RPL5 RPL9 RPL12 FAU RPL7 RPL26 RPS24 RPS7 RPLP1 RPL36A RPLP0 RPL30 RPL21 RPL3
1524	36	RPS15A RPL14 RPL31 EEF2 RPL23 RPL24 RPL13A RPS6 RPL27 RPS11 RPL11 RPL4 RPS16 RPL19 RPL10A RPL18A RPL15 RPS5 RPS4X RPS27A RPL6 RPL13 RPL7A RPL18 RPL5 RPL9 RPL12 FAU RACK1 RPL7 RPL26 RPLP0 RPL30 RPL21 RPS3 RPL3
1525	36	RPS15A RPL14 RPS8 EEF2 RPL23 RPL24 RPS23 RPS6 RPS11 RPL11 UBA52 RPL4 RPS16 RPL19 RPL10A RPS28 RPL15 RPS5 RPSA RPS27A RPL6 RPL13 RPL7A RPL18 RPL5 RPL9 RPL12 FAU RPS20 RPS21 RPS2 RACK1 RPL7 RPLP0 RPL21 RPS3
1526	36	RPS15A RPL14 RPS8 EEF2 RPL23 RPS23 RPS6 RPS11 RPL11 UBA52 RPL4 RPS16 RPL19 RPL10A RPS28 RPL15 RPS5 RPSA RPS27A RPL6 RPL13 RPL7A RPL18 RPL5 RPL9 RPL12 FAU RPS20 RPS21 RPS2 RACK1 RPL7 RPS7 RPLP0 RPL21 RPS3
1527	36	RPS15A RPL14 RPL31 RPS8 EEF2 RPL23 RPS23 RPS6 RPS11 RPL11 RPL4 RPS16 RPL19 RPL10A RPL18A RPL15 RPS5 RPSA RPS4X RPS27A RPL6 RPL7A RPL18 RPL5 RPL9 RPL12 FAU RPS21 RPS2 RACK1 RPL7 RPS19 RPS7 RPLP0 RPL21 RPS3
1528	36	RPS15A RPL14 RPL31 RPL32 RPL23 RPL13A RPS6 RPL27 RPL11 RPL4 RPS16 RPS12 RPL19 RPL10A RPL18A RPL15 RPS5 RPS27A RPL6 RPL13 RPL18 RPL5 RPL9 RPL12 FAU RPL27A RACK1 RPL7 RPL26 RPS24 RPS7 RPL36A RPLP0 RPL30 RPL21 RPL3
1529	36	RPS15A RPL14 RPL31 RPL32 RPS8 RPL23 RPS23 RPS6 RPL27 RPL11 RPL4 RPS16 RPS12 RPL19 RPL18A RPL15 WDR31 RPS5 RPSA RPS27A RPL6 RPL13 RPL18 RPL5 RPL9 RPL12 FAU RPS2 RPL7 RPS24 RPS7 RPLP0 RPL30 RPL21 RPS3 RPL3
1530	36	RPL14 RPL31 RPL32 EEF2 RPL23 RPL24 RPL13A RPL35 RPS6 RPL27 RPL11 UBA52 RPL4 RPS16 RPS12 RPL19 RPL10A RPL18A RPL15 RPS5 RPS27A RPL6 RPL13 RPL18 RPL5 RPL9 RPL12 FAU RPL7 RPL26 RPS24 RPLP1 RPLP0 RPL30 RPL21 RPL3
1531	36	RPS15A RPL14 RPL31 RPL32 EEF2 RPL23 RPL13A RPS6 RPL27 RPL11 RPL4 RPS16 RPL19 RPL10A RPL18A RPL15 RPS5 RPS27A RPL6 RPL13 RPL7A RPL18 RPS3A RPL5 RPL9 RPL12 FAU RACK1 RPL7 RPL26 RPS7 RPLP0 RPL30 RPL21 RPS3 RPL3
1532	36	RPS15A RPL14 RPL31 RPL32 RPS8 RPL23 RPL13A RPS6 RPL27 RPL11 RPL4 RPS16 RPL19 RPL10A RPL18A RPL15 RPS5 RPSA RPS27A RPL6 RPL13 RPL7A RPL18 RPL5 RPL9 RPL12 FAU RACK1 RPL37A RPL7 RPS7 RPLP0 RPL30 RPL21 RPS3 RPL3
1533	36	UBC RPL14 RPL31 RPL32 RPS8 EEF2 RPL23 RPL13A RPL35 RPS6 RPL27 RPL11 RPL4 RPS16 RPS12 RPL19 RPL10A RPL18A RPL15 RPS5 RPSA RPS27A RPL6 RPL13 RPL18 RPL5 RPL9 RPL12 RACK1 RPL7 RPS24 RPS7 RPLP0 RPL30 RPL21 RPL3
1534	36	RPS15A RPL14 RPL31 RPS14 RPS8 RPL23 RPL24 RPS23 RPS6 RPS11 RPL11 RPL4 RPS16 RPS12 RPL19 RPL10A RPL15 RPS5 RPSA RPS27A RPL6 RPL18 RPL5 RPL9 RPL12 FAU RPS21 RPS2 RACK1 RPL7 RPS19 RPS24 RPLP0 RPL21 RPS27L RPS3
1535	36	RPL14 RPL31 RPS8 EEF2 RPL23 RPL13A RPL35 RPS6 RPL27 RPS11 RPL11 UBA52 RPL4 RPS16 RPL19 RPL10A RPL18A RPL15 RPS5 RPSA RPS27A RPL6 RPL13 RPL7A RPL18 RPL5 RPL9 RPL12 FAU RACK1 RPL7 RPS7 RPLP0 RPL30 RPL21 RPL3
1536	36	RPL14 RPL31 RPL32 RPL23 RPL13A RPL35 RPS6 RPL27 RPL11 RPL4 RPS16 RPS12 RPL19 RPL10A RPL18A RPL15 RPS5 RPS27A RPL6 RPL13 RPL18 RPL5 RPL9 RPL12 FAU RACK1 RPL7 RPL26 RPS24 RPS7 RPL36A RPLP0 RPL30 RPL21 RPS13 RPL3
1537	36	RPS15A RPL14 RPS14 RPS8 EEF2 RPL23 RPS23 RPS6 RPS11 RPL11 RPL4 RPS16 RPL19 RPL10A RPS28 RPL15 RPS5 RPSA RPS27A RPL6 RPL7A RPL18 RPL5 RPL9 RPL12 FAU RPS20 RPS21 RPS2 RACK1 RPL7 RPS19 RPS7 RPLP0 RPL21 RPS3
1538	36	RPS15A RPL14 RPL32 RPS8 EEF2 RPL23 RPL24 RPS23 RPS6 RPL27 RPL11 RPL4 RPS16 RPL19 RPL10A RPL18A RPL15 RPS5 RPS27A RPL6 RPL13 RPL7A RPL18 RPL5 RPL9 RPL12 FAU RPL27A RPS20 RPS2 RACK1 RPL7 RPLP0 RPL21 RPS3 RPL3
1539	36	RPL14 RPL31 RPL32 RPS8 EEF2 RPL23 RPL35 RPS23 RPS6 RPL27 RPL11 RPL4 RPS16 RPL19 RPL10A RPL18A RPL15 RPS5 RPSA RPS27A RPL6 RPL13 RPL7A RPL18 RPL5 RPL9 RPL12 FAU RACK1 RPL7 RPS7 RPLP0 RPL17 RPL30 RPL21 RPL3
1540	36	RPL14 RPS8 EEF2 RPL23 RPL35 RPS23 RPS6 RPL27 RPS11 RPL11 RPL4 RPS16 RPS12 RPL19 RPL10A RPL18A RPL15 RPS5 RPSA RPS27A RPL6 RPL13 RPL18 RPL5 RPL9 RPL12 FAU RPS20 RACK1 RPL7 RPS24 RPS7 RPLP0 RPL17 RPL21 RPL3
1541	36	RPS15A RPL14 RPL31 RPL32 RPS8 EEF2 RPL23 RPL24 RPS23 RPS6 RPL27 RPL11 RPL4 RPS16 RPL19 RPL10A RPL18A RPL15 RPS5 RPL7L1 RPL6 RPL13 RPL7A RPL18 RPS3A RPL5 RPL9 RPL12 FAU RPS2 RACK1 RPLP0 RPL30 RPL21 RPS3 RPL3
1542	36	RPS15A RPL14 RPL31 RPL23 RPL13A RPS6 RPL27 RPS11 RPL11 RPL4 RPS16 RPS12 RPL19 RPL10A RPL18A RPL15 RPS5 RPS27A RPL6 RPL13 RPL18 RPL5 RPL9 RPL12 FAU RPL37A RPL7 RPL26 RPS24 RPS7 RPLP1 RPLP0 RPL30 RPL21 RPS3 RPL3
1543	36	RPL14 RPL31 RPS8 EEF2 RPL23 RPL13A RPL35 RPS6 RPL27 RPS11 RPL11 RPL4 RPS16 RPL19 RPL10A RPL18A RPL15 RPS5 RPSA RPS27A RPL6 RPL13 RPL7A RPL18 RPL10L RPL5 RPL9 RPL12 FAU RPL7 RPS7 RPLP1 RPLP0 RPL30 RPL21 RPL3
1544	36	RPS15A RPL14 RPL31 RPS8 RPL23 RPL24 RPS23 RPS6 RPS11 RPL11 RPL4 RPS16 RPS12 RPL19 RPL10A RPL18A RPL15 RPS5 RPSA RPS27A RPL6 RPL18 RPL5 RPL9 RPL12 FAU RPS2 RPL37A RPL7 RPS19 RPS24 RPLP1 RPLP0 RPL21 RPS3 RPL3
1545	36	RPS15A RPL14 RPL31 RPL23 RPL24 RPL13A RPS6 RPL27 RPS11 RPL11 RPL4 RPS16 RPS12 RPL19 RPL10A RPL18A RPL15 RPS5 RPS27A RPL6 RPL13 RPL18 RPL5 RPL9 RPL12 FAU RPL37A RPL7 RPL26 RPS24 RPLP1 RPLP0 RPL30 RPL21 RPS3 RPL3
1546	36	RPS15A RPL14 RPL31 RPL3L RPS8 EEF2 RPL23 RPL24 RPL13A RPS6 RPL27 RPS11 RPL11 RPL4 RPS16 RPS12 RPL19 RPL10A RPL18A RPL15 RPS5 RPS27A RPL6 RPL13 RPL18 RPL5 RPL9 RPL12 FAU RACK1 RPL7 RPS24 RPLP0 RPL30 RPL21 RPS3
1547	36	RPS15A RPL14 RPL31 RPS8 RPL23 RPS23 RPS6 RPS11 RPL11 RPL4 RPS16 RPS12 RPL19 RPL10A RPL15 RPS5 RPSA RPS27A RPL6 RPL18 RPL5 RPL9 RPL12 FAU RPS21 RPS2 RACK1 RPL37A RPL7 RPS19 RPS24 RPS7 RPLP0 RPL21 RPS27L RPS3
1548	36	RPL23A RPS15A RPL14 RPL31 RPS8 RPL23 RPS23 RPS6 RPS11 RPL11 RPL4 RPS16 RPS12 RPL19 RPL10A RPL15 RPS5 RPSA RPS27A RPL6 RPL18 RPL5 RPL9 RPL12 FAU RPS21 RPS2 RACK1 RPL7 RPS19 RPS24 RPS7 RPLP0 RPL21 RPS27L RPS3
1549	36	RPS15A RPL14 RPL31 RPL3L RPL32 EEF2 RPL23 RPL24 RPL13A RPS6 RPL27 RPL11 RPL4 RPS16 RPS12 RPL19 RPL10A RPL18A RPL15 RPS5 RPS27A RPL6 RPL13 RPL18 RPL5 RPL9 RPL12 FAU RACK1 RPL7 RPL26 RPS24 RPLP0 RPL30 RPL21 RPS3
1550	36	RPS15A RPL14 RPL31 RPS8 EEF2 RPL23 RPL8 RPS23 RPS6 RPL27 RPS11 RPL11 RPL4 RPS16 RPL19 RPL10A RPL18A RPL15 RPS5 RPL7L1 RPL6 RPL13 RPL7A RPL18 RPL5 RPL9 RPL12 FAU RPS2 RACK1 RPS7 RPLP0 RPL30 RPL21 RPS3 RPL3
1551	36	RPS15A RPL14 RPL31 EEF2 RPL23 RPL13A RPS6 RPL27 RPS11 RPL11 RPL36 RPL4 RPS16 RPL19 RPL10A RPL18A RPL15 RPS5 RPS27A RPL6 RPL13 RPL7A RPL18 RPL5 RPL9 RPL12 FAU RPL7 RPL26 RPS7 RPLP1 RPLP0 RPL30 RPL21 RPS3 RPL3
1552	36	RPL14 RPL31 RPL32 RPS8 EEF2 RPL23 RPL35 RPS23 RPS6 RPL27 RPL11 RPL4 RPS16 RPL19 RPL10A RPL18A RPL15 RPS5 RPSA RPS4X RPS27A RPL6 RPL13 RPL7A RPL18 RPL5 RPL9 RPL12 FAU RPL7 RPS7 RPLP1 RPLP0 RPL30 RPL21 RPL3
1553	36	RPL14 RPL31 RPS8 EEF2 RPL23 RPL24 RPL35 RPS23 RPS6 RPL27 RPS11 RPL11 UBA52 RPL4 RPS16 RPL19 RPL10A RPL18A RPL15 RPS5 RPSA RPS27A RPL6 RPL13 RPL7A RPL18 RPL5 RPL9 RPL12 FAU RACK1 RPL7 RPLP0 RPL30 RPL21 RPL3
1554	36	RPS15A RPL14 RPS8 RPL23 RPS23 RPS6 RPS11 RPL11 RPL4 RPS16 RPS12 RPL19 RPL10A RPL18A RPL15 RPS5 RPSA RPS27A RPL6 RPL18 RPL5 RPL9 RPL12 FAU RPS20 RPS21 RPS2 RACK1 RPL37A RPL7 RPS19 RPS24 RPS7 RPLP0 RPL21 RPS3
1555	36	RPL14 RPL31 RPL37 RPL32 RPL23 RPL24 RPL39 RPL13A RPL35 RPL27 RPL11 RPL4 RPS12 RPL19 RPL10A RPL18A RPL15 RPS27A RPL6 RPL13 RPL18 RPL10L RPL5 RPL9 RPL12 FAU RPL7 RPL35A RPL26 RPS24 RPLP1 RPL36A RPLP0 RPL30 RPL21 RPL3
1556	36	RPS15A RPL14 RPL31 RPL32 EEF2 RPL23 RPL13A RPS6 RPL27 RPL11 RPL4 RPS16 RPS12 RPL19 RPL10A RPL18A RPL15 RPSA RPS27A RPL6 RPL13 RPL18 RPL5 RPL9 RPL12 FAU RPL7 RPS24 RPS7 RPLP1 RPLP0 RPL30 RPL21 RPS3 RPL29 RPL3
1557	36	RPL14 RPL31 RPL32 RPS8 EEF2 RPL23 RPL8 RPL13A RPL35 RPS6 RPL27 RPL11 RPL4 RPS16 RPL19 RPL10A RPL18A RPL15 RPS5 RPSA RPS27A RPL6 RPL13 RPL7A RPL18 RPL5 RPL9 RPL12 FAU RPL7 RPS7 RPLP1 RPLP0 RPL30 RPL21 RPL3
1558	36	RPS15A RPL14 RPL31 RPL32 EEF2 RPL23 RPL24 RPL13A RPS6 RPL27 RPL11 UBA52 RPL4 RPS16 RPL19 RPL10A RPL18A RPL15 RPS5 RPS27A RPL6 RPL13 RPL7A RPL18 RPL5 RPL9 RPL12 FAU RPL7 RPL26 RPLP1 RPLP0 RPL30 RPL21 RPS3 RPL3
1559	36	RPS15A RPL14 RPS8 EEF2 RPL23 RPL24 RPS23 RPS6 RPS11 RPL11 RPL4 RPS16 RPL19 RPL10A RPL18A RPL15 RPS5 RPSA RPS27A RPL6 RPL7A RPL18 RPL5 RPL9 RPL12 FAU RPS20 RPS2 RACK1 RPL7 RPS19 RPLP0 RPL17 RPL21 RPS3 RPL3
1560	36	RPS15A RPL14 RPL32 RPS8 EEF2 RPL23 RPS23 RPS6 RPL27 RPLP2 RPL11 RPL4 RPS16 RPL19 RPL10A RPL18A RPL15 RPS5 RPSA RPS27A RPL6 RPL13 RPL7A RPL18 RPL5 RPL9 RPL12 FAU RPS20 RPS2 RPL7 RPS7 RPLP0 RPL21 RPS3 RPL3
1561	36	RPS15A RPL14 RPL31 RPL32 RPS8 EEF2 RPL23 RPL24 RPL13A RPS6 RPL27 RPL11 RPL4 RPS16 RPL19 RPL10A RPL18A RPL15 RPS5 RPS27A RPL6 RPL13 RPL7A RPL18 RPL5 RPL9 RPL12 FAU RPL27A RACK1 RPL7 RPLP0 RPL30 RPL21 RPS3 RPL3
1562	36	RPL14 RPL31 RPL32 RPS8 EEF2 RPL23 RPL13A RPL35 RPS6 RPL27 RPL11 RPL4 RPS16 RPL19 RPL10A RPL18A RPL15 RPS5 RPSA RPS27A RPL6 RPL13 RPL7A RPL18 RPL10L RPL5 RPL9 RPL12 FAU RPL7 RPS7 RPLP1 RPLP0 RPL30 RPL21 RPL3
1563	36	RPL14 RPL31 RPL32 RPS8 EEF2 RPL23 RPL24 RPL35 RPS23 RPS6 RPL27 RPL11 RPL4 RPS16 RPL19 RPL10A RPL18A RPL15 RPS5 RPSA RPS27A RPL6 RPL13 RPL7A RPL18 RPL5 RPL9 RPL12 FAU RACK1 RPL7 RPLP0 RPL17 RPL30 RPL21 RPL3
1564	36	RPL14 RPL31 RPL32 EEF2 RPL23 RPL13A RPL35 RPS6 RPL27 RPL11 UBA52 RPL4 RPS16 RPS12 RPL19 RPL10A RPL18A RPL15 RPS5 RPS27A RPL6 RPL13 RPL18 RPL5 RPL9 RPL12 FAU RPL7 RPL26 RPS24 RPS7 RPLP1 RPLP0 RPL30 RPL21 RPL3
1565	36	RPS15A RPL14 RPS8 EEF2 RPL23 RPL24 RPS23 RPS6 RPS11 RPL11 RPL4 RPS16 RPL19 RPL10A RPL18A RPL15 RPS5 RPSA RPS27A RPL6 RPL7A RPL18 RPS3A RPL5 RPL9 RPL12 FAU RPS20 RPS2 RACK1 RPL7 RPS19 RPLP0 RPL21 RPS3 RPL3
1566	36	RPL14 RPL32 RPS8 EEF2 RPL23 RPL8 RPL24 RPL35 RPS23 RPS6 RPL27 RPL11 RPL4 RPS16 RPS12 RPL19 RPL10A RPL18A RPL15 RPS5 RPSA RPS27A RPL6 RPL13 RPL18 RPL5 RPL9 RPL12 FAU RPS20 RACK1 RPL7 RPS24 RPLP0 RPL21 RPL3
1567	36	RPS15A RPL14 RPL31 RPS8 RPL23 RPL24 RPS23 RPS6 RPS11 RPL11 RPL4 RPS16 RPS12 RPL19 RPL10A RPL15 RPS5 RPSA RPS27A RPL6 RPL13 RPL18 RPL5 RPL9 RPL12 FAU RPS21 RPS2 RACK1 RPL7 RPS24 RPLP0 RPL17 RPL21 RPS27L RPS3
1568	36	RPS15A RPL14 RPL31 RPL32 RPS8 EEF2 RPL23 RPS23 RPS6 RPL27 RPL11 RPL36 RPL4 RPS16 RPL19 RPL10A RPL18A RPL15 RPS5 RPS27A RPL6 RPL13 RPL7A RPL18 RPL5 RPL9 RPL12 FAU RACK1 RPL7 RPS7 RPLP0 RPL30 RPL21 RPS3 RPL3
1569	36	RPL14 RPL31 RPS14 RPS8 EEF2 RPL23 RPL24 RPL13A RPL35 RPS6 RPL27 RPS11 RPL11 RPL4 RPS16 RPL19 RPL10A RPL18A RPL15 RPS5 RPSA RPS27A RPL6 RPL13 RPL7A RPL18 RPL5 RPL9 RPL12 FAU RACK1 RPL7 RPLP0 RPL30 RPL21 RPL3
1570	36	RPS15A RPL14 RPL31 RPS8 RPL23 RPS23 RPS6 RPS11 RPL11 RPL4 RPS16 RPS12 RPL19 RPL10A RPL18A RPL15 RPS5 RPSA RPS27A RPL6 RPL18 RPL5 RPL9 RPL12 FAU RPS21 RPS2 RPL37A RPL7 RPS19 RPS24 RPS7 RPLP1 RPLP0 RPL21 RPS3
1571	36	RPL14 RPL31 RPL32 RPS8 EEF2 RPL23 RPL24 RPL35 RPS23 RPS6 RPL27 RPL11 RPL4 RPS16 RPL19 RPL10A RPL18A RPL15 RPS5 RPSA RPS27A RPL6 RPL13 RPL7A RPL18 RPS3A RPL5 RPL9 RPL12 FAU RPL7 RPLP1 RPLP0 RPL30 RPL21 RPL3
1572	36	RPS15A RPL14 RPL31 RPS8 EEF2 RPL23 RPL24 RPS23 RPS6 RPS11 RPL11 RPL4 RPS16 RPL19 RPL10A RPL18A RPL15 RPS5 RPSA RPS27A RPL6 RPL7A RPL18 RPL5 RPL9 RPL12 FAU RPS2 RACK1 RPL7 RPS19 RPLP0 RPL21 RPS13 RPS3 RPL3
1573	36	RPL14 RPL31 RPS8 EEF2 RPL23 RPL24 RPL13A RPL35 RPS6 RPL27 RPS11 RPL11 RPL4 RPS16 RPL19 RPL10A RPL18A RPL15 RPS5 RPSA RPS27A RPL6 RPL13 RPL7A RPL18 RPS3A RPL5 RPL9 RPL12 FAU RACK1 RPL7 RPLP0 RPL30 RPL21 RPL3
1574	36	RPL14 RPL31 RPS14 RPS8 EEF2 RPL23 RPL13A RPL35 RPS6 RPL27 RPS11 RPL11 RPL4 RPS16 RPL19 RPL10A RPL18A RPL15 RPS5 RPSA RPS27A RPL6 RPL13 RPL7A RPL18 RPL5 RPL9 RPL12 FAU RPL7 RPS7 RPLP1 RPLP0 RPL30 RPL21 RPL3
1575	36	RPL14 RPL31 RPL32 RPL23 RPL13A RPL35 RPS6 RPL27 RPL11 RPL4 RPS16 RPS12 RPL19 RPL10A RPL18A RPL15 RPS5 RPS27A RPL6 RPL13 RPL18 RPL5 RPL9 RPL12 FAU RPL37A RPL7 RPL26 RPS24 RPS7 RPLP1 RPL36A RPLP0 RPL30 RPL21 RPL3
1576	36	RPL14 RPL31 RPL32 RPL23 RPL24 RPL13A RPL35 RPS6 RPL27 RPL11 RPL36 RPL4 RPS16 RPS12 RPL19 RPL10A RPL18A RPL15 RPS5 RPS27A RPL6 RPL13 RPL18 RPL5 RPL9 RPL12 FAU RPL7 RPL26 RPS24 RPLP1 RPL36A RPLP0 RPL30 RPL21 RPL3
1577	36	RPL14 RPS8 EEF2 RPL23 RPL35 RPS23 RPS6 RPL27 RPS11 RPL11 RPL4 RPS16 RPS12 RPL19 RPL10A RPL18A RPL15 RPS5 RPSA RPS27A RPL6 RPL13 RPL18 RPS3A RPL5 RPL9 RPL12 FAU RPS20 RACK1 RPL7 RPS24 RPS7 RPLP0 RPL21 RPL3
1578	36	RPL14 RPL31 RPL32 RPS8 EEF2 RPL23 RPL24 RPL35 RPS23 RPS6 RPL27 RPL22 RPL11 RPL4 RPS16 RPS12 RPL19 RPL10A RPL18A RPL15 RPSA RPS27A RPL6 RPL13 RPL18 RPL5 RPL9 RPL12 FAU RPL7 RPS24 RPLP1 RPLP0 RPL30 RPL21 RPL3
1579	36	RPS15A RPL14 RPS8 EEF2 RPL23 RPL24 RPS23 RPS6 RPS11 RPL11 RPL4 RPS16 RPL19 RPL10A RPS28 RPL15 RPS5 RPSA RPS27A RPL6 RPL7A RPL18 RPL5 RPL9 RPL12 FAU RPS20 RPS21 RPS2 RACK1 RPL7 RPS19 RPLP0 RPL17 RPL21 RPS3
1580	36	RPS15A RPL14 RPL31 RPL32 RPL23 RPL24 RPL13A RPS6 RPL27 RPL11 RPL4 RPS16 RPS12 RPL19 RPL10A RPL18A RPL15 RPS5 RPS27A RPL6 RPL13 RPL18 RPL5 RPL9 RPL12 FAU RPL7 RPL26 RPS24 RPLP1 RPL36A RPLP0 RPL17 RPL30 RPL21 RPL3
1581	36	RPS15A RPL14 RPS8 EEF2 RPL23 RPS23 RPS6 RPS11 RPL11 RPL4 RPS16 RPL19 RPL10A RPS28 RPL15 RPS5 RPSA RPS27A RPL6 RPL7A RPL18 RPS3A RPL5 RPL9 RPL12 FAU RPS20 RPS21 RPS2 RACK1 RPL7 RPS19 RPS7 RPLP0 RPL21 RPS3
1582	36	RPL14 RPL31 RPS8 EEF2 RPL23 RPL13A RPL35 RPS6 RPL27 RPS11 RPL11 RPL36 RPL4 RPS16 RPS12 RPL19 RPL10A RPL18A RPL15 RPS5 RPS27A RPL6 RPL13 RPL18 RPL5 RPL9 RPL12 FAU RACK1 RPL7 RPS24 RPS7 RPLP0 RPL30 RPL21 RPL3
1583	36	RPL14 RPL31 EEF2 RPL23 RPL24 RPL13A RPL35 RPS6 RPL27 RPS11 RPL11 RPL4 RPS16 RPS12 RPL19 RPL10A RPL18A RPL15 RPS5 RPS27A RPL6 RPL13 RPL18 RPL5 RPL9 RPL12 FAU RPL7 RPL26 RPS24 RPLP1 RPLP0 RPL17 RPL30 RPL21 RPL3
1584	36	RPL14 RPL31 RPL32 RPS8 EEF2 RPL23 RPL13A RPL35 RPS6 RPL27 RPL11 RPL36 RPL4 RPS16 RPS12 RPL19 RPL10A RPL18A RPL15 RPS5 RPS27A RPL6 RPL13 RPL18 RPL5 RPL9 RPL12 FAU RPL7 RPS24 RPS7 RPLP1 RPLP0 RPL30 RPL21 RPL3
1585	36	RPS15A RPL14 RPL31 RPS8 EEF2 RPL23 RPS23 RPS6 RPS11 RPL11 RPL4 RPS16 RPL19 RPL10A RPL18A RPL15 RPS5 RPSA RPS27A RPL6 RPL7A RPL18 RPS3A RPL5 RPL9 RPL12 FAU RPS2 RACK1 RPL7 RPS19 RPS7 RPLP0 RPL21 RPS3 RPL3
1586	36	RPL14 RPL31 RPL32 EEF2 RPL23 RPL24 RPL13A RPL35 RPS6 RPL27 RPL11 RPL4 RPS16 RPS12 RPL19 RPL10A RPL18A RPL15 RPS5 RPS27A RPL6 RPL13 RPL18 RPL5 RPL9 RPL12 FAU RPL7 RPL26 RPS24 RPLP1 RPLP0 RPL17 RPL30 RPL21 RPL3
1587	36	RPL14 RPL31 EEF2 RPL23 RPL13A RPL35 RPS6 RPL27 RPS11 RPL11 RPL4 RPS16 RPS12 RPL19 RPL10A RPL18A RPL15 RPS5 RPS27A RPL6 RPL13 RPL18 RPL5 RPL9 RPL12 FAU RPL7 RPL26 RPS24 RPS7 RPLP1 RPLP0 RPL17 RPL30 RPL21 RPL3
1588	36	RPS15A RPL14 RPL31 RPL32 RPL23 RPL13A RPS6 RPL27 RPL11 RPL4 RPS16 RPS12 RPL19 RPL10A RPL18A RPL15 RPS5 RPS27A RPL6 RPL13 RPL18 RPL10L RPL5 RPL9 RPL12 FAU RPL7 RPL26 RPS24 RPS7 RPLP1 RPL36A RPLP0 RPL30 RPL21 RPL3
1589	36	RPS15A RPL14 RPS8 EEF2 RPL23 RPL24 RPS23 RPS6 RPS11 RPL11 RPL4 RPS16 RPL19 RPL10A RPS28 RPL15 RPS5 RPSA RPS4X RPS27A RPL6 RPL13 RPL7A RPL18 RPL5 RPL9 RPL12 FAU RPS20 RPS21 RPS2 RACK1 RPL7 RPLP0 RPL21 RPS3
1590	36	RPS15A RPL14 RPS8 EEF2 RPL23 RPL24 RPS23 RPS6 RPS11 RPL11 RPL4 RPS16 RPS12 RPL19 RPL10A RPS28 RPL15 RPS5 RPSA RPS27A RPL6 RPL13 RPL18 RPL10L RPL5 RPL9 RPL12 FAU RPS21 RPS2 RACK1 RPL7 RPS24 RPLP0 RPL21 RPS3
1591	36	RPS15A RPL14 RPS14 RPS8 EEF2 RPL23 RPL24 RPS23 RPS6 RPS11 RPL11 RPL4 RPS16 RPL19 RPL10A RPL18A RPL15 RPS5 RPSA RPS27A RPL6 RPL7A RPL18 RPL5 RPL9 RPL12 FAU RPS20 RPS2 RACK1 RPL7 RPS19 RPLP0 RPL21 RPS3 RPL3
1592	36	UBC RPS15A RPL14 RPL31 RPS8 EEF2 RPL23 RPS23 RPS6 RPS11 RPL11 RPL4 RPS16 RPS12 RPL19 RPL10A RPL18A RPL15 RPS5 RPSA RPS27A RPL6 RPL18 RPL5 RPL9 RPL12 RPS21 RPS2 RACK1 RPL7 RPS19 RPS24 RPS7 RPLP0 RPL21 RPS3
1593	36	RPL23A RPS15A RPL14 RPL31 RPS8 EEF2 RPL23 RPL24 RPS23 RPS6 RPS11 RPL11 RPL4 RPS16 RPL19 RPL10A RPL18A RPL15 RPS5 RPSA RPS27A RPL6 RPL7A RPL18 RPL5 RPL9 RPL12 FAU RPS2 RPL7 RPS19 RPLP1 RPLP0 RPL21 RPS3 RPL3
1594	36	RPL14 RPL31 RPL32 RPS8 EEF2 RPL23 RPL35 RPS23 RPS6 RPL27 RPL11 RPL4 RPS16 RPL19 RPL10A RPL18A RPL15 RPS5 RPSA RPS4X RPS27A RPL6 RPL13 RPL7A RPL18 RPL5 RPL9 RPL12 FAU RACK1 RPL7 RPS7 RPLP0 RPL30 RPL21 RPL3
1595	36	RPS15A RPL14 RPL31 RPS8 EEF2 RPL23 RPL8 RPL24 RPS23 RPS6 RPS11 RPL11 RPL4 RPS16 RPL19 RPL10A RPL18A RPL15 RPS5 RPSA RPS27A RPL6 RPL7A RPL18 RPL5 RPL9 RPL12 FAU RPS2 RPL7 RPS19 RPLP1 RPLP0 RPL21 RPS3 RPL3
1596	36	RPL14 RPL31 RPS8 EEF2 RPL23 RPL24 RPL13A RPL35 RPS6 RPL27 RPS11 RPL11 RPL4 RPS16 RPL19 RPL10A RPL18A RPL15 RPS5 RPSA RPS4X RPS27A RPL6 RPL13 RPL7A RPL18 RPL5 RPL9 RPL12 FAU RACK1 RPL7 RPLP0 RPL30 RPL21 RPL3
1597	36	RPL14 RPS8 EEF2 RPL23 RPL35 RPS23 RPS6 RPL27 RPS11 RPL11 UBA52 RPL4 RPS16 RPS12 RPL19 RPL10A RPL18A RPL15 RPS5 RPSA RPS27A RPL6 RPL13 RPL18 RPL5 RPL9 RPL12 FAU RPS20 RACK1 RPL7 RPS24 RPS7 RPLP0 RPL21 RPL3
1598	36	RPS15A RPL14 RPL31 RPL32 RPS8 EEF2 RPL23 RPL24 RPS23 RPS6 RPL27 RPL11 RPL4 RPS16 RPL19 RPL10A RPL18A RPL15 RPS5 RPL7L1 RPL6 RPL13 RPL7A RPL18 RPL10L RPL5 RPL9 RPL12 FAU RPS2 RACK1 RPLP0 RPL30 RPL21 RPS3 RPL3
1599	36	RPS15A RPL14 RPL31 RPL10 RPL32 RPS8 EEF2 RPL23 RPL24 RPL13A RPS6 RPL27 RPL11 RPL4 RPS16 RPS12 RPL19 RPL10A RPL18A RPL15 RPS5 RPS27A RPL6 RPL13 RPL18 RPL5 RPL9 RPL12 FAU RPL7 RPLP1 RPLP0 RPL30 RPL21 RPS3 RPL3
1600	36	RPS15A RPL14 RPL31 EEF2 RPL23 RPL13A RPS6 RPL27 RPS11 RPL11 RPL4 RPS16 RPL19 RPL10A RPL18A RPL15 RPS5 RPS27A RPL6 RPL13 RPL7A RPL18 RPL5 RPL9 RPL12 FAU RPL7 RPL26 RPS7 RPLP1 RPLP0 RPL30 RPL21 RPS13 RPS3 RPL3
1601	36	RPL14 RPL31 RPL32 RPS8 EEF2 RPL23 RPL35 RPS23 RPS6 RPL27 RPL11 RPL4 RPS16 RPS12 RPL19 RPL10A RPL18A RPL15 RPS5 RPS27A RPL6 RPL13 RPL18 RPL5 RPL9 RPL12 FAU RPL27A RACK1 RPL7 RPS24 RPS7 RPLP0 RPL30 RPL21 RPL3
1602	36	RPL23A RPS15A RPL14 RPL31 RPS8 EEF2 RPL23 RPL24 RPS23 RPS6 RPS11 RPL11 RPL4 RPS16 RPL19 RPL10A RPL18A RPL15 RPS5 RPSA RPS27A RPL6 RPL7A RPL18 RPL5 RPL9 RPL12 FAU RPS21 RPS2 RACK1 RPL7 RPS19 RPLP0 RPL21 RPS3
1603	36	RPS15A RPL14 RPL31 RPL32 RPS8 EEF2 RPL23 RPS23 RPS6 RPL27 RPL11 RPL4 RPS16 RPL19 RPL10A RPL18A RPL15 RPS5 RPS4X RPL7L1 RPL6 RPL13 RPL7A RPL18 RPL5 RPL9 RPL12 FAU RPS2 RACK1 RPS7 RPLP0 RPL30 RPL21 RPS3 RPL3
1604	36	RPS15A RPL14 RPL31 EEF2 RPL23 RPL13A RPS6 RPL27 RPS11 RPL11 UBA52 RPL4 RPS16 RPL19 RPL10A RPL18A RPL15 RPS5 RPS27A RPL6 RPL13 RPL7A RPL18 RPL5 RPL9 RPL12 FAU RACK1 RPL7 RPL26 RPS7 RPLP0 RPL30 RPL21 RPS3 RPL3
1605	36	RPS15A RPL14 RPL31 RPS8 RPL23 RPS23 RPS6 RPS11 RPL11 UBA52 RPL4 RPS16 RPS12 RPL19 RPL10A RPL15 RPS5 RPSA RPS27A RPL6 RPL13 RPL18 RPL5 RPL9 RPL12 FAU RPS21 RPS2 RACK1 RPL7 RPS24 RPS7 RPLP0 RPL21 RPS27L RPS3
1606	36	RPS15A RPL14 RPS14 RPS8 EEF2 RPL23 RPL24 RPS23 RPS6 RPS11 RPL11 RPL4 RPS16 RPL19 RPL10A RPS28 RPL15 RPS5 RPSA RPS27A RPL6 RPL7A RPL18 RPL5 RPL9 RPL12 FAU RPS20 RPS21 RPS2 RACK1 RPL7 RPS19 RPLP0 RPL21 RPS3
1607	36	RPS15A RPL14 RPL31 RPL10 RPL32 EEF2 RPL23 RPL13A RPS6 RPL27 RPL11 RPL4 RPS16 RPS12 RPL19 RPL10A RPL18A RPL15 RPS5 RPS27A RPL6 RPL13 RPL18 RPL5 RPL9 RPL12 FAU RPL7 RPL26 RPS7 RPLP1 RPLP0 RPL30 RPL21 RPS3 RPL3
1608	36	RPL14 RPL31 RPL32 EEF2 RPL23 RPL13A RPL35 RPS6 RPL27 RPL11 RPL4 RPS16 RPS12 RPL19 RPL10A RPL18A RPL15 RPS5 RPS27A RPL6 RPL13 RPL18 RPL10L RPL5 RPL9 RPL12 FAU RACK1 RPL7 RPL26 RPS24 RPS7 RPLP0 RPL30 RPL21 RPL3
1609	36	RPS15A RPL14 RPL31 RPL32 EEF2 RPL23 RPL24 RPL13A RPS6 RPL27 RPL11 RPL4 RPS16 RPL19 RPL10A RPL18A RPL15 RPS5 RPS27A RPL6 RPL13 RPL7A RPL18 RPS3A RPL5 RPL9 RPL12 FAU RPL7 RPL26 RPLP1 RPLP0 RPL30 RPL21 RPS3 RPL3
1610	36	RPS15A RPL14 RPS8 EEF2 RPL23 RPS23 RPS6 RPS11 RPL11 RPL4 RPS16 RPL19 RPL10A RPL18A RPL15 RPS5 RPSA RPS27A RPL6 RPL7A RPL18 RPS3A RPL5 RPL9 RPL12 FAU RPS20 RPS2 RACK1 RPL7 RPS19 RPS7 RPLP0 RPL21 RPS3 RPL3
1611	36	RPS15A RPL14 RPL32 RPS8 EEF2 RPL23 RPL24 RPS23 RPS6 RPL27 RPLP2 RPL11 RPL4 RPS16 RPL19 RPL10A RPL18A RPL15 RPS5 RPSA RPS27A RPL6 RPL13 RPL7A RPL18 RPL5 RPL9 RPL12 FAU RPS20 RPS2 RPL7 RPLP0 RPL21 RPS3 RPL3
1612	36	RPL14 RPL31 EEF2 RPL23 RPL13A RPL35 RPS6 RPL27 RPS11 RPL11 RPL4 RPS16 RPS12 RPL19 RPL10A RPL18A RPL15 RPS5 RPS4X RPS27A RPL6 RPL13 RPL18 RPL5 RPL9 RPL12 FAU RACK1 RPL7 RPL26 RPS24 RPS7 RPLP0 RPL30 RPL21 RPL3
1613	36	RPL14 RPL31 RPL37 RPL32 RPL23 RPL8 RPL24 RPL39 RPL13A RPL35 RPL27 RPL11 RPL4 RPS12 RPL19 RPL10A RPL18A RPL15 RPS27A RPL6 RPL13 RPL18 RPL5 RPL9 RPL12 FAU RPL7 RPL35A RPL26 RPS24 RPLP1 RPL36A RPLP0 RPL30 RPL21 RPL3
1614	36	RPS15A RPL14 RPL31 RPL32 EEF2 RPL23 RPL24 RPL13A RPS6 RPL27 RPL11 RPL4 RPS16 RPS12 RPL19 RPL10A RPL18A RPL15 RPS27A RPL6 RPL13 RPL18 RPL5 RPL9 RPL12 FAU RACK1 RPL7 RPL26 RPS24 RPLP0 RPL30 RPL21 RPS3 RPL29 RPL3
1615	36	UBC RPS15A RPL14 RPL31 RPS8 EEF2 RPL23 RPL24 RPS23 RPS6 RPS11 RPL11 RPL4 RPS16 RPS12 RPL19 RPL10A RPL18A RPL15 RPS5 RPSA RPS27A RPL6 RPL18 RPL5 RPL9 RPL12 RPS21 RPS2 RACK1 RPL7 RPS19 RPS24 RPLP0 RPL21 RPS3
1616	36	RPL14 RPL31 RPS8 EEF2 RPL23 RPL13A RPL35 RPS6 RPL27 RPS11 RPL11 RPL4 RPS16 RPL19 RPL10A RPL18A RPL15 RPS5 RPSA RPS27A RPL6 RPL13 RPL7A RPL18 RPL10L RPL5 RPL9 RPL12 FAU RACK1 RPL7 RPS7 RPLP0 RPL30 RPL21 RPL3
1617	36	RPL14 RPL31 RPS8 EEF2 RPL23 RPL24 RPL13A RPS6 RPL27 RPL22 RPS11 RPL11 RPL4 RPS16 RPS12 RPL19 RPL10A RPL18A RPL15 RPSA RPS27A RPL6 RPL13 RPL18 RPL5 RPL9 RPL12 FAU RPL7 RPS24 RPLP1 RPLP0 RPL30 RPL21 RPS3 RPL3
1618	36	RPS15A RPL14 RPS8 EEF2 RPL23 RPL24 RPS23 RPS6 RPS11 RPL11 RPL4 RPS16 RPL19 RPL10A RPS28 RPL15 RPS5 RPSA RPS4X RPS27A RPL6 RPL7A RPL18 RPL5 RPL9 RPL12 FAU RPS20 RPS21 RPS2 RACK1 RPL7 RPS19 RPLP0 RPL21 RPS3
1619	36	RPL14 RPL31 EEF2 RPL23 RPL13A RPL35 RPS6 RPL27 RPS11 RPL11 RPL4 RPS16 RPS12 RPL19 RPL10A RPL18A RPL15 RPS5 RPS4X RPS27A RPL6 RPL13 RPL18 RPL5 RPL9 RPL12 FAU RPL7 RPL26 RPS24 RPS7 RPLP1 RPLP0 RPL30 RPL21 RPL3
1620	36	RPS15A RPL14 RPL31 RPS8 EEF2 RPL23 RPL24 RPS23 RPS6 RPS11 RPL11 UBA52 RPL4 RPS16 RPL19 RPL10A RPL18A RPL15 RPS5 RPSA RPS27A RPL6 RPL7A RPL18 RPL5 RPL9 RPL12 FAU RPS21 RPS2 RPL7 RPS19 RPLP1 RPLP0 RPL21 RPS3
1621	36	RPS15A RPL14 RPL31 RPL3L RPL32 RPS8 EEF2 RPL23 RPL24 RPS6 RPL27 RPL11 RPL4 RPS16 RPS12 RPL19 RPL10A RPL18A RPL15 RPS5 RPS27A RPL6 RPL13 RPL18 RPL5 RPL9 RPL12 FAU RPS2 RACK1 RPL7 RPS24 RPLP0 RPL30 RPL21 RPS3
1622	36	UBC RPS15A RPL14 RPL31 RPS8 EEF2 RPL23 RPL24 RPS23 RPS6 RPS11 RPL11 RPL4 RPS16 RPS12 RPL19 RPL10A RPL18A RPL15 RPS5 RPSA RPS27A RPL6 RPL18 RPL5 RPL9 RPL12 RPS2 RACK1 RPL7 RPS19 RPS24 RPLP0 RPL21 RPS3 RPL3
1623	36	UBC RPS15A RPL14 RPL31 RPL32 EEF2 RPL23 RPL24 RPL13A RPS6 RPL27 RPL11 RPL4 RPS16 RPS12 RPL19 RPL10A RPL18A RPL15 RPS5 RPS27A RPL6 RPL13 RPL18 RPL5 RPL9 RPL12 RACK1 RPL7 RPL26 RPS24 RPLP0 RPL30 RPL21 RPS3 RPL3
1624	36	RPS15A RPL14 RPL31 RPS8 EEF2 RPL23 RPS23 RPS6 RPL27 RPS11 RPL11 RPL4 RPS16 RPL19 RPL10A RPL18A RPL15 RPS5 RPL7L1 RPL6 RPL13 RPL7A RPL18 RPS3A RPL5 RPL9 RPL12 FAU RPS2 RACK1 RPS7 RPLP0 RPL30 RPL21 RPS3 RPL3
1625	36	RPS15A RPL14 RPL31 RPS8 EEF2 RPL23 RPL24 RPS23 RPS6 RPS11 RPL11 UBA52 RPL4 RPS16 RPL19 RPL10A RPL18A RPL15 RPS5 RPSA RPS27A RPL6 RPL7A RPL18 RPL5 RPL9 RPL12 FAU RPS2 RPL7 RPS19 RPLP1 RPLP0 RPL21 RPS3 RPL3
1626	36	RPS15A RPL14 RPL31 RPL32 RPS8 EEF2 RPL23 RPL8 RPL24 RPS23 RPS6 RPL27 RPL11 RPL4 RPS16 RPL19 RPL10A RPL18A RPL15 RPS5 RPL7L1 RPL6 RPL13 RPL7A RPL18 RPL5 RPL9 RPL12 FAU RPS2 RACK1 RPLP0 RPL30 RPL21 RPS3 RPL3
1627	36	RPL23A RPS15A RPL14 RPS8 EEF2 RPL23 RPL24 RPS23 RPS6 RPS11 RPL11 RPL4 RPS16 RPL19 RPL10A RPL18A RPL15 RPS5 RPSA RPS27A RPL6 RPL7A RPL18 RPL5 RPL9 RPL12 FAU RPS20 RPS21 RPS2 RACK1 RPL7 RPS19 RPLP0 RPL21 RPS3
1628	36	RPL23A RPS15A RPL14 RPL31 RPS8 RPL23 RPL24 RPS23 RPS6 RPS11 RPL11 RPL4 RPS16 RPS12 RPL19 RPL10A RPL15 RPS5 RPSA RPS27A RPL6 RPL18 RPL5 RPL9 RPL12 FAU RPS21 RPS2 RACK1 RPL7 RPS19 RPS24 RPLP0 RPL21 RPS27L RPS3
1629	36	RPS15A RPL14 RPL31 RPS8 EEF2 RPL23 RPS23 RPS6 RPS11 RPL11 RPL4 RPS16 RPL19 RPL10A RPL18A RPL15 RPS5 RPSA RPS4X RPS27A RPL6 RPL7A RPL18 RPL5 RPL9 RPL12 FAU RPS2 RACK1 RPL7 RPS19 RPS7 RPLP0 RPL21 RPS3 RPL3
1630	36	RPS15A RPL14 RPL31 RPS14 RPS8 EEF2 RPL23 RPL24 RPS23 RPS6 RPS11 RPL11 RPL4 RPS16 RPL19 RPL10A RPL18A RPL15 RPS5 RPSA RPS27A RPL6 RPL7A RPL18 RPL5 RPL9 RPL12 FAU RPS2 RACK1 RPL7 RPS19 RPLP0 RPL21 RPS3 RPL3
1631	36	RPL14 RPL31 RPS8 EEF2 RPL23 RPL13A RPL35 RPS6 RPL27 RPS11 RPL11 RPL4 RPS16 RPL19 RPL10A RPL18A RPL15 RPS5 RPSA RPS4X RPS27A RPL6 RPL13 RPL7A RPL18 RPL5 RPL9 RPL12 FAU RPL7 RPS7 RPLP1 RPLP0 RPL30 RPL21 RPL3
1632	36	UBC RPL14 RPL31 RPS8 EEF2 RPL23 RPL35 RPS23 RPS6 RPL27 RPS11 RPL11 RPL4 RPS16 RPS12 RPL19 RPL10A RPL18A RPL15 RPS5 RPSA RPS27A RPL6 RPL13 RPL18 RPL5 RPL9 RPL12 RACK1 RPL7 RPS24 RPS7 RPLP0 RPL30 RPL21 RPL3
1633	36	RPL23A RPL14 RPL31 RPL32 EEF2 RPL23 RPL13A RPL35 RPS6 RPL27 RPL11 RPL4 RPS16 RPS12 RPL19 RPL10A RPL18A RPL15 RPS5 RPS27A RPL6 RPL13 RPL18 RPL5 RPL9 RPL12 FAU RPL7 RPL26 RPS24 RPS7 RPLP1 RPLP0 RPL30 RPL21 RPL3
1634	36	RPS15A RPL14 RPL31 RPS14 RPS8 EEF2 RPL23 RPL24 RPS23 RPS6 RPS11 RPL11 RPL4 RPS16 RPL19 RPL10A RPL18A RPL15 RPS5 RPSA RPS27A RPL6 RPL7A RPL18 RPL5 RPL9 RPL12 FAU RPS21 RPS2 RPL7 RPS19 RPLP1 RPLP0 RPL21 RPS3
1635	36	RPS15A RPL14 RPS8 EEF2 RPL23 RPL24 RPS23 RPS6 RPS11 RPL11 RPL4 RPS16 RPS12 RPL19 RPL10A RPS28 RPL15 RPS5 RPSA RPS27A RPL6 RPL18 RPL10L RPL5 RPL9 RPL12 FAU RPS21 RPS2 RACK1 RPL7 RPS19 RPS24 RPLP0 RPL21 RPS3
1636	36	RPL14 RPL32 RPS8 EEF2 RPL23 RPL24 RPL35 RPS23 RPS6 RPL27 RPL11 RPL4 RPS16 RPS12 RPL19 RPL10A RPL18A RPL15 RPS5 RPSA RPS4X RPS27A RPL6 RPL13 RPL18 RPL5 RPL9 RPL12 FAU RPS20 RACK1 RPL7 RPS24 RPLP0 RPL21 RPL3
1637	36	RPS15A RPL14 RPL31 RPL32 RPL23 RPL24 RPL13A RPS6 RPL27 RPL11 RPL4 RPS16 RPS12 RPL19 RPL10A RPL18A RPL15 RPS5 RPS27A RPL6 RPL13 RPL18 RPS3A RPL5 RPL9 RPL12 FAU RACK1 RPL7 RPL26 RPS24 RPL36A RPLP0 RPL30 RPL21 RPL3
1638	36	RPS15A RPL14 RPL31 RPS14 RPS8 EEF2 RPL23 RPL24 RPS23 RPS6 RPS11 RPL11 RPL4 RPS16 RPL19 RPL10A RPL18A RPL15 RPS5 RPSA RPS27A RPL6 RPL7A RPL18 RPL5 RPL9 RPL12 FAU RPS21 RPS2 RACK1 RPL7 RPS19 RPLP0 RPL21 RPS3
1639	36	RPS15A RPL14 RPL31 RPL32 EEF2 RPL23 RPL24 RPL13A RPS6 RPL27 RPL11 RPL4 RPS16 RPL19 RPL10A RPL18A RPL15 RPS5 RPS27A RPL6 RPL13 RPL7A RPL18 RPL5 RPL9 RPL12 FAU RACK1 RPL7 RPL26 RPLP0 RPL17 RPL30 RPL21 RPS3 RPL3
1640	36	RPL14 RPL31 RPL32 RPL23 RPL24 RPL13A RPL35 RPS6 RPL27 RPL11 RPL4 RPS16 RPS12 RPL19 RPL10A RPL18A RPL15 RPS5 RPS27A RPL6 RPL13 RPL18 RPL5 RPL9 RPL12 FAU RPL37A RPL7 RPL26 RPS24 RPLP1 RPL36A RPLP0 RPL30 RPL21 RPL3
1641	36	RPS15A RPL14 RPL31 RPS8 RPL23 RPL24 RPS23 RPS6 RPL27 RPS11 RPL11 RPL4 RPS16 RPS12 RPL19 RPL18A RPL15 WDR31 RPS5 RPSA RPS27A RPL6 RPL13 RPL18 RPL5 RPL9 RPL12 FAU RPS21 RPS2 RPL7 RPS24 RPLP0 RPL30 RPL21 RPS3
1642	36	RPL14 RPL31 RPS8 EEF2 RPL23 RPL24 RPL13A RPL35 RPS6 RPL27 RPS11 RPL11 UBA52 RPL4 RPS16 RPL19 RPL10A RPL18A RPL15 RPS5 RPSA RPS27A RPL6 RPL13 RPL7A RPL18 RPL5 RPL9 RPL12 FAU RPL7 RPLP1 RPLP0 RPL30 RPL21 RPL3
1643	36	RPL23A RPL14 RPL31 RPL32 RPS8 EEF2 RPL23 RPL13A RPL35 RPS6 RPL27 RPL11 RPL4 RPS16 RPL19 RPL10A RPL18A RPL15 RPS5 RPSA RPS27A RPL6 RPL13 RPL7A RPL18 RPL5 RPL9 RPL12 FAU RACK1 RPL7 RPS7 RPLP0 RPL30 RPL21 RPL3
1644	36	RPL14 RPL31 RPL32 RPS8 EEF2 RPL23 RPL24 RPL35 RPS23 RPS6 RPL27 RPL11 RPL36 RPL4 RPS16 RPS12 RPL19 RPL10A RPL18A RPL15 RPS5 RPS27A RPL6 RPL13 RPL18 RPL5 RPL9 RPL12 FAU RPL7 RPS24 RPLP1 RPLP0 RPL30 RPL21 RPL3
1645	36	RPL23A RPL14 RPL31 EEF2 RPL23 RPL13A RPL35 RPS6 RPL27 RPS11 RPL11 RPL4 RPS16 RPS12 RPL19 RPL10A RPL18A RPL15 RPS5 RPS27A RPL6 RPL13 RPL18 RPL5 RPL9 RPL12 FAU RPL7 RPL26 RPS24 RPS7 RPLP1 RPLP0 RPL30 RPL21 RPL3
1646	36	RPS15A RPL14 RPL31 RPL10 RPL32 RPS8 EEF2 RPL23 RPS23 RPS6 RPL27 RPL11 RPL4 RPS16 RPL19 RPL10A RPL18A RPL15 RPS5 RPS27A RPL6 RPL13 RPL7A RPL18 RPL5 RPL9 RPL12 FAU RACK1 RPL7 RPS7 RPLP0 RPL30 RPL21 RPS3 RPL3
1647	36	RPL14 RPL31 RPS14 EEF2 RPL23 RPL13A RPL35 RPS6 RPL27 RPS11 RPL11 RPL4 RPS16 RPS12 RPL19 RPL10A RPL18A RPL15 RPS5 RPS27A RPL6 RPL13 RPL18 RPL5 RPL9 RPL12 FAU RACK1 RPL7 RPL26 RPS24 RPS7 RPLP0 RPL30 RPL21 RPL3
1648	36	RPS15A RPL14 RPS8 EEF2 RPL23 RPS23 RPS6 RPS11 RPL11 RPL4 RPS16 RPL19 RPL10A RPL18A RPL15 RPS5 RPSA RPS27A RPL6 RPL7A RPL18 RPS3A RPL5 RPL9 RPL12 FAU RPS20 RPS21 RPS2 RACK1 RPL7 RPS19 RPS7 RPLP0 RPL21 RPS3
1649	36	RPS15A RPL14 RPS8 EEF2 RPL23 RPL24 RPS23 RPS6 RPL27 RPLP2 RPS11 RPL11 RPL4 RPS16 RPL19 RPL10A RPL18A RPL15 RPS5 RPSA RPS27A RPL6 RPL13 RPL7A RPL18 RPL5 RPL9 RPL12 FAU RPS20 RPS2 RPL7 RPLP0 RPL21 RPS3 RPL3
1650	36	RPS15A RPL14 RPL31 RPL26L1 EEF2 RPL23 RPL13A RPS6 RPL27 RPS11 RPL11 RPL4 RPS16 RPS12 RPL19 RPL10A RPL18A RPL15 RPS5 RPS27A RPL6 RPL13 RPL18 RPL5 RPL9 RPL12 FAU RPL7 RPS24 RPS7 RPLP1 RPLP0 RPL30 RPL21 RPS3 RPL3
1651	36	RPS15A RPL14 RPS8 EEF2 RPL23 RPS23 RPS6 RPS11 RPL11 RPL4 RPS16 RPL19 RPL10A RPS28 RPL15 RPS5 RPSA RPS27A RPL6 RPL7A RPL18 RPL5 RPL9 RPL12 FAU RPS20 RPS21 RPS2 RACK1 RPL7 RPS19 RPS7 RPLP0 RPL17 RPL21 RPS3
1652	36	RPS15A RPL14 RPS8 RPL23 RPS23 RPS6 RPLP2 RPS11 RPL11 RPL4 RPS16 RPS12 RPL19 RPL10A RPS28 RPL15 RPS5 RPSA RPS27A RPL6 RPL13 RPL18 RPL5 RPL9 RPL12 FAU RPS20 RPS21 RPS2 RPL7 RPS24 RPS7 RPLP0 RPL21 RPS27L RPS3
1653	36	RPS15A RPL14 RPL31 RPS8 EEF2 RPL23 RPL24 RPS23 RPS6 RPS11 RPL11 RPL4 RPS16 RPL19 RPL10A RPL18A RPL15 RPS5 RPSA RPS27A RPL6 RPL7A RPL18 RPL10L RPL5 RPL9 RPL12 FAU RPS21 RPS2 RPL7 RPS19 RPLP1 RPLP0 RPL21 RPS3
1654	36	RPS15A RPL14 RPL31 RPS8 EEF2 RPL23 RPS23 RPS6 RPS11 RPL11 RPL4 RPS16 RPL19 RPL10A RPL18A RPL15 RPS5 RPSA RPS27A RPL6 RPL7A RPL18 RPS3A RPL5 RPL9 RPL12 FAU RPS2 RPL7 RPS19 RPS7 RPLP1 RPLP0 RPL21 RPS3 RPL3
1655	36	RPS15A RPL14 RPL31 RPS8 RPL23 RPL24 RPS23 RPS6 RPS11 RPL11 RPL4 RPS16 RPS12 RPL19 RPL10A RPL18A RPL15 RPS5 RPSA RPS27A RPL6 RPL18 RPL5 RPL9 RPL12 FAU RPS21 RPS2 RPL37A RPL7 RPS19 RPS24 RPLP1 RPLP0 RPL21 RPS3
1656	36	RPS15A RPL14 RPL31 RPS8 EEF2 RPL23 RPS23 RPS6 RPS11 RPL11 RPL4 RPS16 RPL19 RPL10A RPL18A RPL15 RPS5 RPSA RPS27A RPL6 RPL7A RPL18 RPL5 RPL9 RPL12 FAU RPS2 RPL7 RPS19 RPS7 RPLP1 RPLP0 RPL21 RPS13 RPS3 RPL3
1657	36	RPS15A RPL14 RPL31 RPL32 RPS8 EEF2 RPL23 RPS23 RPS6 RPL27 RPL11 RPL4 RPS16 RPL19 RPL10A RPL18A RPL15 RPS5 RPL7L1 RPL6 RPL13 RPL7A RPL18 RPL5 RPL9 RPL12 FAU RPL27A RPS2 RACK1 RPS7 RPLP0 RPL30 RPL21 RPS3 RPL3
1658	36	RPS15A RPL14 RPL31 RPL10 RPL32 EEF2 RPL23 RPL13A RPS6 RPL27 RPL11 RPL4 RPS16 RPL19 RPL10A RPL18A RPL15 RPS5 RPS27A RPL6 RPL13 RPL7A RPL18 RPL5 RPL9 RPL12 FAU RPL7 RPL26 RPS7 RPLP1 RPLP0 RPL30 RPL21 RPS3 RPL3
1659	36	RPL14 RPL31 RPS8 EEF2 RPL23 RPL8 RPL13A RPL35 RPS6 RPL27 RPS11 RPL11 RPL4 RPS16 RPL19 RPL10A RPL18A RPL15 RPS5 RPSA RPS27A RPL6 RPL13 RPL7A RPL18 RPL5 RPL9 RPL12 FAU RACK1 RPL7 RPS7 RPLP0 RPL30 RPL21 RPL3
1660	36	RPS15A RPL14 RPL31 RPL10 RPS8 EEF2 RPL23 RPL24 RPL13A RPS6 RPL27 RPS11 RPL11 RPL4 RPS16 RPL19 RPL10A RPL18A RPL15 RPS5 RPS27A RPL6 RPL13 RPL7A RPL18 RPL5 RPL9 RPL12 FAU RACK1 RPL7 RPLP0 RPL30 RPL21 RPS3 RPL3
1661	36	RPL14 RPL31 EEF2 RPL23 RPL24 RPL13A RPL35 RPS6 RPL27 RPS11 RPL11 RPL4 RPS16 RPS12 RPL19 RPL10A RPL18A RPL15 RPS5 RPS27A RPL6 RPL13 RPL18 RPS3A RPL5 RPL9 RPL12 FAU RACK1 RPL7 RPL26 RPS24 RPLP0 RPL30 RPL21 RPL3
1662	36	RPS15A RPL14 RPL31 EEF2 RPL23 RPL13A RPS6 RPL27 RPS11 RPL11 RPL4 RPS16 RPL19 RPL10A RPL18A RPL15 RPS5 RPS27A RPL6 RPL13 RPL7A RPL18 RPL10L RPL5 RPL9 RPL12 FAU RACK1 RPL7 RPL26 RPS7 RPLP0 RPL30 RPL21 RPS3 RPL3
1663	36	RPL14 RPL31 RPL32 RPL23 RPL8 RPL13A RPL35 RPS6 RPL27 RPL11 RPL4 RPS16 RPS12 RPL19 RPL10A RPL18A RPL15 RPS5 RPS27A RPL6 RPL13 RPL18 RPL5 RPL9 RPL12 FAU RPL7 RPL26 RPS24 RPS7 RPLP1 RPL36A RPLP0 RPL30 RPL21 RPL3
1664	36	RPL14 RPL31 RPL32 RPS8 EEF2 RPL23 RPL24 RPL13A RPL35 RPS6 RPL27 RPL11 RPL4 RPS16 RPL19 RPL10A RPL18A RPL15 RPS5 RPSA RPS27A RPL6 RPL13 RPL7A RPL18 RPL5 RPL9 RPL12 FAU RACK1 RPL7 RPLP0 RPL30 RPL21 RPS13 RPL3
1665	36	RPL14 RPL31 RPL32 RPL23 RPL24 RPL13A RPL35 RPS6 RPL27 RPL11 UBA52 RPL4 RPS16 RPS12 RPL19 RPL10A RPL18A RPL15 RPS5 RPS27A RPL6 RPL13 RPL18 RPL5 RPL9 RPL12 FAU RACK1 RPL7 RPL26 RPS24 RPL36A RPLP0 RPL30 RPL21 RPL3
1666	36	RPL14 RPL31 RPL32 EEF2 RPL23 RPL8 RPL13A RPL35 RPS6 RPL27 RPL11 RPL4 RPS16 RPS12 RPL19 RPL10A RPL18A RPL15 RPS5 RPS27A RPL6 RPL13 RPL18 RPL5 RPL9 RPL12 FAU RACK1 RPL7 RPL26 RPS24 RPS7 RPLP0 RPL30 RPL21 RPL3
1667	36	RPS15A RPL14 RPL31 RPL10 RPS8 EEF2 RPL23 RPL24 RPL13A RPS6 RPL27 RPS11 RPL11 RPL4 RPS16 RPL19 RPL10A RPL18A RPL15 RPS5 RPS27A RPL6 RPL13 RPL7A RPL18 RPL5 RPL9 RPL12 FAU RPL7 RPLP1 RPLP0 RPL30 RPL21 RPS3 RPL3
1668	36	RPL14 RPL31 RPS8 EEF2 RPL23 RPL24 RPL35 RPS23 RPS6 RPL27 RPS11 RPL11 RPL4 RPS16 RPL19 RPL10A RPL18A RPL15 RPS5 RPSA RPS27A RPL6 RPL13 RPL7A RPL18 RPL5 RPL9 RPL12 FAU RPL7 RPLP1 RPLP0 RPL30 RPL21 RPS13 RPL3
1669	36	RPS15A RPL14 RPL31 RPL3L RPL32 EEF2 RPL23 RPL13A RPS6 RPL27 RPL11 RPL4 RPS16 RPS12 RPL19 RPL10A RPL18A RPL15 RPS5 RPS27A RPL6 RPL13 RPL18 RPL5 RPL9 RPL12 FAU RACK1 RPL7 RPL26 RPS24 RPS7 RPLP0 RPL30 RPL21 RPS3
1670	36	RPS15A RPL14 RPL31 RPL32 EEF2 RPL23 RPL13A RPS6 RPL27 RPL11 RPL4 RPS16 RPL19 RPL10A RPL18A RPL15 RPS5 RPS27A RPL6 RPL13 RPL7A RPL18 RPL5 RPL9 RPL12 FAU RPL27A RACK1 RPL7 RPL26 RPS7 RPLP0 RPL30 RPL21 RPS3 RPL3
1671	36	RPL23A RPL14 RPL31 RPL32 RPS8 EEF2 RPL23 RPL24 RPL13A RPL35 RPS6 RPL27 RPL11 RPL4 RPS16 RPL19 RPL10A RPL18A RPL15 RPS5 RPSA RPS27A RPL6 RPL13 RPL7A RPL18 RPL5 RPL9 RPL12 FAU RACK1 RPL7 RPLP0 RPL30 RPL21 RPL3
1672	36	RPS15A RPL14 RPL31 RPL32 RPS8 EEF2 RPL23 RPS23 RPS6 RPL27 RPL11 RPL4 RPS16 RPL19 RPL10A RPL18A RPL15 RPS5 RPL7L1 RPL6 RPL13 RPL7A RPL18 RPL5 RPL9 RPL12 FAU RPS2 RACK1 RPS7 RPLP0 RPL30 RPL21 RPS13 RPS3 RPL3
1673	36	RPL14 RPL31 RPS8 EEF2 RPL23 RPL8 RPL24 RPL35 RPS23 RPS6 RPL27 RPS11 RPL11 RPL4 RPS16 RPL19 RPL10A RPL18A RPL15 RPS5 RPSA RPS27A RPL6 RPL13 RPL7A RPL18 RPL5 RPL9 RPL12 FAU RPL7 RPLP1 RPLP0 RPL30 RPL21 RPL3
1674	36	RPS15A RPL14 RPL31 RPL26L1 EEF2 RPL23 RPL24 RPL13A RPS6 RPL27 RPS11 RPL11 RPL4 RPS16 RPS12 RPL19 RPL10A RPL18A RPL15 RPS5 RPS27A RPL6 RPL13 RPL18 RPL5 RPL9 RPL12 FAU RACK1 RPL7 RPS24 RPLP0 RPL30 RPL21 RPS3 RPL3
1675	36	RPS15A RPL14 RPL31 RPL32 RPL23 RPL8 RPL13A RPS6 RPL27 RPL11 RPL4 RPS16 RPS12 RPL19 RPL10A RPL18A RPL15 RPS5 RPS27A RPL6 RPL13 RPL18 RPL5 RPL9 RPL12 FAU RACK1 RPL7 RPL26 RPS24 RPS7 RPL36A RPLP0 RPL30 RPL21 RPL3
1676	36	RPL14 RPL31 RPL32 EEF2 RPL23 RPL13A RPL35 RPS6 RPL27 RPL11 RPL4 RPS16 RPS12 RPL19 RPL10A RPL18A RPL15 RPS5 RPS27A RPL6 RPL13 RPL18 RPL5 RPL9 RPL12 FAU RPL7 RPL26 RPS24 RPS7 RPLP1 RPLP0 RPL30 RPL21 RPS13 RPL3
1677	36	RPS15A RPL14 RPL31 RPL10 RPL32 EEF2 RPL23 RPL24 RPL13A RPS6 RPL27 RPL11 RPL4 RPS16 RPL19 RPL10A RPL18A RPL15 RPS5 RPS27A RPL6 RPL13 RPL7A RPL18 RPL5 RPL9 RPL12 FAU RPL7 RPL26 RPLP1 RPLP0 RPL30 RPL21 RPS3 RPL3
1678	36	RPL14 RPL31 RPS8 EEF2 RPL23 RPL35 RPS23 RPS6 RPL27 RPS11 RPL11 UBA52 RPL4 RPS16 RPL19 RPL10A RPL18A RPL15 RPS5 RPSA RPS27A RPL6 RPL13 RPL7A RPL18 RPL5 RPL9 RPL12 FAU RPL7 RPS7 RPLP1 RPLP0 RPL30 RPL21 RPL3
1679	36	RPL23A RPS15A RPL14 RPL31 RPL32 RPS8 EEF2 RPL23 RPS23 RPS6 RPL27 RPL11 RPL4 RPS16 RPL19 RPL10A RPL18A RPL15 RPS5 RPL7L1 RPL6 RPL13 RPL7A RPL18 RPL5 RPL9 RPL12 FAU RPS2 RACK1 RPS7 RPLP0 RPL30 RPL21 RPS3 RPL3
1680	36	RPL14 RPL31 EEF2 RPL23 RPL24 RPL13A RPL35 RPS6 RPL27 RPS11 RPL11 RPL4 RPS16 RPS12 RPL19 RPL10A RPL18A RPL15 RPS5 RPS4X RPS27A RPL6 RPL13 RPL18 RPL5 RPL9 RPL12 FAU RPL7 RPL26 RPS24 RPLP1 RPLP0 RPL30 RPL21 RPL3
1681	36	RPS15A RPL14 RPL31 EEF2 RPL23 RPL13A RPS6 RPL27 RPLP2 RPS11 RPL11 RPL4 RPS16 RPL19 RPL10A RPL18A RPL15 RPS5 RPS27A RPL6 RPL13 RPL7A RPL18 RPL5 RPL9 RPL12 FAU RPL7 RPL26 RPS7 RPLP1 RPLP0 RPL30 RPL21 RPS3 RPL3
1682	36	RPS15A RPL14 RPL31 RPL32 RPS8 EEF2 RPL23 RPS23 RPS6 RPL27 RPL11 UBA52 RPL4 RPS16 RPL19 RPL10A RPL18A RPL15 RPS5 RPL7L1 RPL6 RPL13 RPL7A RPL18 RPL5 RPL9 RPL12 FAU RPS2 RACK1 RPS7 RPLP0 RPL30 RPL21 RPS3 RPL3
1683	36	RPS15A RPL14 RPL31 RPL32 RPL23 RPL24 RPL13A RPS6 RPL27 RPL11 UBA52 RPL4 RPS16 RPS12 RPL19 RPL10A RPL18A RPL15 RPS5 RPS27A RPL6 RPL13 RPL18 RPL5 RPL9 RPL12 FAU RACK1 RPL7 RPL26 RPS24 RPL36A RPLP0 RPL30 RPL21 RPL3
1684	36	RPS15A RPL14 RPS8 EEF2 RPL23 RPS23 RPS6 RPS11 RPL11 RPL4 RPS16 RPL19 RPL10A RPL18A RPL15 RPS5 RPSA RPS27A RPL6 RPL7A RPL18 RPL5 RPL9 RPL12 FAU RPS20 RPS2 RACK1 RPL7 RPS19 RPS7 RPLP0 RPL17 RPL21 RPS3 RPL3
1685	36	RPS15A RPL14 RPL31 RPS8 EEF2 RPL23 RPL13A RPS6 RPL27 RPS11 RPL11 RPL36 RPL4 RPS16 RPL19 RPL10A RPL18A RPL15 RPS5 RPS27A RPL6 RPL13 RPL7A RPL18 RPL5 RPL9 RPL12 FAU RACK1 RPL7 RPS7 RPLP0 RPL30 RPL21 RPS3 RPL3
1686	36	RPL14 RPL31 RPL32 RPS8 EEF2 RPL23 RPL24 RPL35 RPS23 RPS6 RPL27 RPL11 RPL4 RPS16 RPL19 RPL10A RPL18A RPL15 RPS5 RPSA RPS4X RPS27A RPL6 RPL13 RPL7A RPL18 RPL5 RPL9 RPL12 FAU RACK1 RPL7 RPLP0 RPL30 RPL21 RPL3
1687	36	RPS15A RPL14 RPL31 RPL32 RPS8 EEF2 RPL23 RPL24 RPS23 RPS6 RPL27 RPL11 RPL4 RPS16 RPL19 RPL10A RPL18A RPL15 RPS5 RPS4X RPL7L1 RPL6 RPL13 RPL7A RPL18 RPL5 RPL9 RPL12 FAU RPS2 RACK1 RPLP0 RPL30 RPL21 RPS3 RPL3
1688	36	RPS15A RPL14 RPL31 RPS8 RPL23 RPS23 RPS6 RPL27 RPS11 RPL11 RPL4 RPS16 RPS12 RPL19 RPL18A RPL15 WDR31 RPS5 RPSA RPS27A RPL6 RPL13 RPL18 RPL5 RPL9 RPL12 FAU RPS21 RPS2 RPL7 RPS24 RPS7 RPLP0 RPL30 RPL21 RPS3
1689	36	RPS15A RPL14 RPL31 RPL32 EEF2 RPL23 RPL24 RPL13A RPS6 RPL27 RPL11 RPL4 RPS16 RPL19 RPL10A RPL18A RPL15 RPS5 RPS27A RPL6 RPL13 RPL7A RPL18 RPL5 RPL9 RPL12 FAU RACK1 RPL7 RPL26 RPLP0 RPL30 RPL21 RPS13 RPS3 RPL3
1690	36	RPL14 RPL31 RPL32 RPL23 RPL13A RPL35 RPS6 RPL27 RPL11 RPL4 RPS16 RPS12 RPL19 RPL10A RPL18A RPL15 RPS5 RPS27A RPL6 RPL13 RPL18 RPL10L RPL5 RPL9 RPL12 FAU RACK1 RPL7 RPL26 RPS24 RPS7 RPL36A RPLP0 RPL30 RPL21 RPL3
1691	36	RPS15A RPL14 RPL31 RPL32 EEF2 RPL23 RPL13A RPS6 RPL27 RPL11 RPL4 RPS16 RPL19 RPL10A RPL18A RPL15 RPS5 RPS27A RPL6 RPL13 RPL7A RPL18 RPL5 RPL9 RPL12 FAU RPL7 RPL26 RPS7 RPLP1 RPLP0 RPL17 RPL30 RPL21 RPS3 RPL3
1692	36	RPS15A RPL14 RPL31 EEF2 RPL23 RPL24 RPL13A RPS6 RPL27 RPS11 RPL11 RPL4 RPS16 RPL19 RPL10A RPL18A RPL15 RPS5 RPS4X RPS27A RPL6 RPL13 RPL7A RPL18 RPL5 RPL9 RPL12 FAU RPL7 RPL26 RPLP1 RPLP0 RPL30 RPL21 RPS3 RPL3
1693	36	RPL14 RPL31 RPL32 EEF2 RPL23 RPL13A RPL35 RPS6 RPL27 RPL11 RPL4 RPS16 RPS12 RPL19 RPL10A RPL18A RPL15 RPS5 RPS4X RPS27A RPL6 RPL13 RPL18 RPL5 RPL9 RPL12 FAU RACK1 RPL7 RPL26 RPS24 RPS7 RPLP0 RPL30 RPL21 RPL3
1694	36	RPS15A RPL14 RPL31 RPS8 RPL23 RPL24 RPS23 RPS6 RPS11 RPL11 RPL4 RPS16 RPS12 RPL19 RPL10A RPL18A RPL15 RPS5 RPSA RPS27A RPL6 RPL18 RPL5 RPL9 RPL12 FAU RPS21 RPS2 RACK1 RPL37A RPL7 RPS19 RPS24 RPLP0 RPL21 RPS3
1695	36	RPS15A RPL14 RPS8 EEF2 RPL23 RPL24 RPS23 RPS6 RPS11 RPL11 RPL4 RPS16 RPL19 RPL10A RPS28 RPL15 RPS5 RPSA RPS27A RPL6 RPL7A RPL18 RPL5 RPL9 RPL12 FAU RPS20 RPS21 RPS2 RACK1 RPL7 RPS19 RPLP0 RPL21 RPS13 RPS3
1696	36	RPL14 RPL31 RPL32 RPL23 RPL13A RPL35 RPS6 RPL27 RPL11 RPL4 RPS16 RPS12 RPL19 RPL10A RPL18A RPL15 RPS5 RPS27A RPL6 RPL13 RPL18 RPL5 RPL9 RPL12 FAU RPL27A RACK1 RPL7 RPL26 RPS24 RPS7 RPL36A RPLP0 RPL30 RPL21 RPL3
1697	36	RPL14 RPL31 EEF2 RPL23 RPL8 RPL13A RPL35 RPS6 RPL27 RPS11 RPL11 RPL4 RPS16 RPS12 RPL19 RPL10A RPL18A RPL15 RPS5 RPS27A RPL6 RPL13 RPL18 RPL5 RPL9 RPL12 FAU RACK1 RPL7 RPL26 RPS24 RPS7 RPLP0 RPL30 RPL21 RPL3
1698	36	RPS15A RPL14 RPL31 RPS8 EEF2 RPL23 RPL24 RPS23 RPS6 RPS11 RPL11 RPL4 RPS16 RPL19 RPL10A RPL18A RPL15 RPS5 RPSA RPS27A RPL6 RPL7A RPL18 RPL5 RPL9 RPL12 FAU RPS2 RPL7 RPS19 RPLP1 RPLP0 RPL21 RPS13 RPS3 RPL3
1699	36	RPL14 RPL31 RPL32 RPS8 EEF2 RPL23 RPL13A RPL35 RPS6 RPL27 RPL11 RPL4 RPS16 RPL19 RPL10A RPL18A RPL15 RPS5 RPSA RPS27A RPL6 RPL13 RPL7A RPL18 RPL5 RPL9 RPL12 FAU RPL7 RPS7 RPLP1 RPLP0 RPL30 RPL21 RPS13 RPL3
1700	36	RPL14 RPL31 RPL32 EEF2 RPL23 RPL13A RPL35 RPS6 RPL27 RPL11 RPL4 RPS16 RPS12 RPL19 RPL10A RPL18A RPL15 RPS5 RPS27A RPL6 RPL13 RPL18 RPL5 RPL9 RPL12 FAU RPL27A RACK1 RPL7 RPL26 RPS24 RPS7 RPLP0 RPL30 RPL21 RPL3
1701	36	RPS15A RPL14 RPL31 RPL3L EEF2 RPL23 RPL24 RPL13A RPS6 RPL27 RPS11 RPL11 RPL4 RPS16 RPS12 RPL19 RPL10A RPL18A RPL15 RPS5 RPS27A RPL6 RPL13 RPL18 RPL5 RPL9 RPL12 FAU RACK1 RPL7 RPL26 RPS24 RPLP0 RPL30 RPL21 RPS3
1702	36	RPS15A RPL14 RPL31 RPS8 EEF2 RPL23 RPS23 RPS6 RPS11 RPL11 UBA52 RPL4 RPS16 RPL19 RPL10A RPL18A RPL15 RPS5 RPSA RPS27A RPL6 RPL7A RPL18 RPL5 RPL9 RPL12 FAU RPS2 RACK1 RPL7 RPS19 RPS7 RPLP0 RPL21 RPS3 RPL3
1703	36	RPS15A RPL14 RPL31 RPS8 EEF2 RPL23 RPS23 RPS6 RPS11 RPL11 RPL4 RPS16 RPL19 RPL10A RPL18A RPL15 RPS5 RPSA RPS27A RPL6 RPL7A RPL18 RPL10L RPL5 RPL9 RPL12 FAU RPS21 RPS2 RPL7 RPS19 RPS7 RPLP1 RPLP0 RPL21 RPS3
1704	36	RPL14 RPL31 RPL32 RPL23 RPL13A RPL35 RPS6 RPL27 RPL11 RPL4 RPS16 RPS12 RPL19 RPL10A RPL18A RPL15 RPS5 RPS27A RPL6 RPL13 RPL18 RPS3A RPL5 RPL9 RPL12 FAU RACK1 RPL7 RPL26 RPS24 RPS7 RPL36A RPLP0 RPL30 RPL21 RPL3
1705	36	RPS15A RPL14 RPL31 RPS8 RPL23 RPL24 RPS23 RPS6 RPS11 RPL11 RPL4 RPS16 RPS12 RPL19 RPL10A RPL15 RPS5 RPSA RPS27A RPL6 RPL18 RPL5 RPL9 RPL12 FAU RPS21 RPS2 RACK1 RPL7 RPS19 RPS24 RPLP0 RPL17 RPL21 RPS27L RPS3
1706	36	RPL14 RPL31 RPL32 RPS8 EEF2 RPL23 RPL13A RPL35 RPS6 RPL27 RPL11 RPL4 RPS16 RPL19 RPL10A RPL18A RPL15 RPS5 RPSA RPS27A RPL6 RPL13 RPL7A RPL18 RPS3A RPL5 RPL9 RPL12 FAU RACK1 RPL7 RPS7 RPLP0 RPL30 RPL21 RPL3
1707	36	RPS15A RPL14 RPL31 EEF2 RPL23 RPL24 RPL13A RPS6 RPL27 RPS11 RPL11 RPL4 RPS16 RPL19 RPL10A RPL18A RPL15 RPS5 RPS27A RPL6 RPL13 RPL7A RPL18 RPL5 RPL9 RPL12 FAU RACK1 RPL7 RPL26 RPLP0 RPL17 RPL30 RPL21 RPS3 RPL3
1708	36	RPS15A RPL14 RPL31 RPS8 EEF2 RPL23 RPL24 RPS23 RPS6 RPS11 RPL11 RPL4 RPS16 RPL19 RPL10A RPL18A RPL15 RPS5 RPSA RPS27A RPL6 RPL7A RPL18 RPL5 RPL9 RPL12 FAU RPS2 RPL7 RPS19 RPLP1 RPLP0 RPL17 RPL21 RPS3 RPL3
1709	36	RPS15A RPL14 RPL31 RPL32 EEF2 RPL23 RPL13A RPS6 RPL27 RPL11 RPL4 RPS16 RPL19 RPL10A RPL18A RPL15 RPS5 RPS27A RPL6 RPL13 RPL7A RPL18 RPL10L RPL5 RPL9 RPL12 FAU RACK1 RPL7 RPL26 RPS7 RPLP0 RPL30 RPL21 RPS3 RPL3
1710	36	RPL14 RPL31 RPL32 RPS8 EEF2 RPL23 RPL35 RPS23 RPS6 RPL27 RPL11 UBA52 RPL4 RPS16 RPL19 RPL10A RPL18A RPL15 RPS5 RPSA RPS27A RPL6 RPL13 RPL7A RPL18 RPL5 RPL9 RPL12 FAU RPL7 RPS7 RPLP1 RPLP0 RPL30 RPL21 RPL3
1711	36	RPL14 RPL31 RPS8 EEF2 RPL23 RPL13A RPL35 RPS6 RPL27 RPS11 RPL11 RPL4 RPS16 RPL19 RPL10A RPL18A RPL15 RPS5 RPSA RPS27A RPL6 RPL13 RPL7A RPL18 RPL5 RPL9 RPL12 FAU RPL7 RPS7 RPLP1 RPLP0 RPL17 RPL30 RPL21 RPL3
1712	36	RPS15A RPL14 RPS8 EEF2 RPL23 RPS23 RPS6 RPS11 RPL11 RPL4 RPS16 RPL19 RPL10A RPS28 RPL15 RPS5 RPSA RPS27A RPL6 RPL13 RPL7A RPL18 RPS3A RPL5 RPL9 RPL12 FAU RPS20 RPS21 RPS2 RACK1 RPL7 RPS7 RPLP0 RPL21 RPS3
1713	36	RPL23A RPS15A RPL14 RPS8 EEF2 RPL23 RPS23 RPS6 RPS11 RPL11 RPL4 RPS16 RPL19 RPL10A RPS28 RPL15 RPS5 RPSA RPS27A RPL6 RPL7A RPL18 RPL5 RPL9 RPL12 FAU RPS20 RPS21 RPS2 RACK1 RPL7 RPS19 RPS7 RPLP0 RPL21 RPS3
1714	36	RPL14 RPL32 RPS8 EEF2 RPL23 RPL35 RPS23 RPS6 RPL27 RPL11 RPL4 RPS16 RPS12 RPL19 RPL10A RPL18A RPL15 RPS5 RPSA RPS27A RPL6 RPL13 RPL18 RPS3A RPL5 RPL9 RPL12 FAU RPS20 RACK1 RPL7 RPS24 RPS7 RPLP0 RPL21 RPL3
1715	36	RPS15A RPL14 RPL31 RPL10 RPS8 EEF2 RPL23 RPS23 RPS6 RPL27 RPS11 RPL11 RPL4 RPS16 RPS12 RPL19 RPL10A RPL18A RPL15 RPS5 RPS27A RPL6 RPL13 RPL18 RPL5 RPL9 RPL12 FAU RPL7 RPS7 RPLP1 RPLP0 RPL30 RPL21 RPS3 RPL3
1716	36	RPL14 RPL31 RPL32 EEF2 RPL23 RPL13A RPL35 RPS6 RPL27 RPL11 RPL4 RPS16 RPS12 RPL19 RPL10A RPL18A RPL15 RPS5 RPS27A RPL6 RPL13 RPL18 RPL10L RPL5 RPL9 RPL12 FAU RPL7 RPL26 RPS24 RPS7 RPLP1 RPLP0 RPL30 RPL21 RPL3
1717	36	RPL14 RPL31 EEF2 RPL23 RPL24 RPL13A RPL35 RPS6 RPL27 RPS11 RPL11 UBA52 RPL4 RPS16 RPS12 RPL19 RPL10A RPL18A RPL15 RPS5 RPS27A RPL6 RPL13 RPL18 RPL5 RPL9 RPL12 FAU RPL7 RPL26 RPS24 RPLP1 RPLP0 RPL30 RPL21 RPL3
1718	36	RPS15A RPL14 RPL31 RPL32 RPL23 RPL13A RPS6 RPL27 RPL11 UBA52 RPL4 RPS16 RPS12 RPL19 RPL10A RPL18A RPL15 RPS5 RPS27A RPL6 RPL13 RPL18 RPL5 RPL9 RPL12 FAU RACK1 RPL7 RPL26 RPS24 RPS7 RPL36A RPLP0 RPL30 RPL21 RPL3
1719	36	RPS15A RPL14 RPL31 RPL3L RPL32 RPS8 EEF2 RPL23 RPS6 RPL27 RPL11 RPL4 RPS16 RPS12 RPL19 RPL10A RPL18A RPL15 RPS5 RPS27A RPL6 RPL13 RPL18 RPL5 RPL9 RPL12 FAU RPS2 RACK1 RPL7 RPS24 RPS7 RPLP0 RPL30 RPL21 RPS3
1720	36	RPS15A RPL14 RPL31 RPL3L RPS8 EEF2 RPL23 RPL24 RPS6 RPL27 RPS11 RPL11 RPL4 RPS16 RPS12 RPL19 RPL10A RPL18A RPL15 RPS5 RPS27A RPL6 RPL13 RPL18 RPL5 RPL9 RPL12 FAU RPS2 RACK1 RPL7 RPS24 RPLP0 RPL30 RPL21 RPS3
1721	36	RPL14 RPL31 RPL32 EEF2 RPL23 RPL13A RPL35 RPS6 RPL27 RPL11 RPL36 RPL4 RPS16 RPS12 RPL19 RPL10A RPL18A RPL15 RPS5 RPS27A RPL6 RPL13 RPL18 RPL5 RPL9 RPL12 FAU RPL7 RPL26 RPS24 RPS7 RPLP1 RPLP0 RPL30 RPL21 RPL3
1722	36	RPL14 RPL31 RPL32 RPS8 EEF2 RPL23 RPL24 RPL35 RPS23 RPS6 RPL27 RPLP2 RPL11 RPL4 RPS16 RPL19 RPL10A RPL18A RPL15 RPS5 RPSA RPS27A RPL6 RPL13 RPL7A RPL18 RPL5 RPL9 RPL12 FAU RPL7 RPLP1 RPLP0 RPL30 RPL21 RPL3
1723	36	RPS15A RPL14 RPL31 RPL32 RPL26L1 EEF2 RPL23 RPL24 RPL13A RPS6 RPL27 RPL11 RPL4 RPS16 RPS12 RPL19 RPL10A RPL18A RPL15 RPS5 RPS27A RPL6 RPL13 RPL18 RPL5 RPL9 RPL12 FAU RACK1 RPL7 RPS24 RPLP0 RPL30 RPL21 RPS3 RPL3
1724	36	RPS15A RPL14 RPL31 RPS8 EEF2 RPL23 RPL8 RPL24 RPS23 RPS6 RPS11 RPL11 RPL4 RPS16 RPL19 RPL10A RPL18A RPL15 RPS5 RPSA RPS27A RPL6 RPL7A RPL18 RPL5 RPL9 RPL12 FAU RPS2 RACK1 RPL7 RPS19 RPLP0 RPL21 RPS3 RPL3
1725	36	RPS15A RPL14 RPL31 EEF2 RPL23 RPL24 RPL13A RPS6 RPL27 RPLP2 RPS11 RPL11 RPL4 RPS16 RPL19 RPL10A RPL18A RPL15 RPS5 RPS27A RPL6 RPL13 RPL7A RPL18 RPL5 RPL9 RPL12 FAU RPL7 RPL26 RPLP1 RPLP0 RPL30 RPL21 RPS3 RPL3
1726	36	RPS15A RPL14 RPL31 RPS8 EEF2 RPL23 RPL24 RPS23 RPS6 RPS11 RPL11 RPL4 RPS16 RPL19 RPL10A RPL18A RPL15 RPS5 RPSA RPS27A RPL6 RPL7A RPL18 RPL10L RPL5 RPL9 RPL12 FAU RPS2 RPL7 RPS19 RPLP1 RPLP0 RPL21 RPS3 RPL3
1727	36	RPS15A RPL14 RPL31 RPS14 EEF2 RPL23 RPL13A RPS6 RPL27 RPS11 RPL11 RPL4 RPS16 RPL19 RPL10A RPL18A RPL15 RPS5 RPS27A RPL6 RPL13 RPL7A RPL18 RPL5 RPL9 RPL12 FAU RACK1 RPL7 RPL26 RPS7 RPLP0 RPL30 RPL21 RPS3 RPL3
1728	36	RPL14 RPL31 RPS8 EEF2 RPL23 RPL24 RPL13A RPL35 RPS6 RPL27 RPS11 RPL11 RPL4 RPS16 RPL19 RPL10A RPL18A RPL15 RPS5 RPSA RPS4X RPS27A RPL6 RPL13 RPL7A RPL18 RPL5 RPL9 RPL12 FAU RPL7 RPLP1 RPLP0 RPL30 RPL21 RPL3
1729	36	RPS15A RPL14 RPL31 RPS8 RPL23 RPS23 RPS6 RPL27 RPS11 RPL11 RPL4 RPS16 RPS12 RPL19 RPL18A RPL15 WDR31 RPS5 RPSA RPS27A RPL6 RPL13 RPL18 RPL5 RPL9 RPL12 FAU RPS2 RPL7 RPS24 RPS7 RPLP0 RPL30 RPL21 RPS3 RPL3
1730	36	RPS15A RPL14 RPL31 RPL10 RPL32 RPS8 EEF2 RPL23 RPL24 RPS23 RPS6 RPL27 RPL11 RPL4 RPS16 RPL19 RPL10A RPL18A RPL15 RPS5 RPS27A RPL6 RPL13 RPL7A RPL18 RPL5 RPL9 RPL12 FAU RACK1 RPL7 RPLP0 RPL30 RPL21 RPS3 RPL3
1731	36	RPL14 RPL31 RPL32 RPS8 EEF2 RPL23 RPL24 RPL35 RPS23 RPS6 RPL27 RPL11 RPL4 RPS16 RPL19 RPL10A RPL18A RPL15 RPS5 RPSA RPS27A RPL6 RPL13 RPL7A RPL18 RPL10L RPL5 RPL9 RPL12 FAU RPL7 RPLP1 RPLP0 RPL30 RPL21 RPL3
1732	36	RPL14 RPL31 RPS8 EEF2 RPL23 RPL8 RPL35 RPS23 RPS6 RPL27 RPS11 RPL11 RPL4 RPS16 RPL19 RPL10A RPL18A RPL15 RPS5 RPSA RPS27A RPL6 RPL13 RPL7A RPL18 RPL5 RPL9 RPL12 FAU RPL7 RPS7 RPLP1 RPLP0 RPL30 RPL21 RPL3
1733	36	RPL14 RPL31 RPL32 RPS8 EEF2 RPL23 RPL13A RPL35 RPS6 RPL27 RPL11 UBA52 RPL4 RPS16 RPL19 RPL10A RPL18A RPL15 RPS5 RPSA RPS27A RPL6 RPL13 RPL7A RPL18 RPL5 RPL9 RPL12 FAU RPL7 RPS7 RPLP1 RPLP0 RPL30 RPL21 RPL3
1734	36	RPS15A RPL14 RPL31 RPS8 EEF2 RPL23 RPS23 RPS6 RPL27 RPS11 RPL11 RPL36 RPL4 RPS16 RPL19 RPL10A RPL18A RPL15 RPS5 RPS27A RPL6 RPL13 RPL7A RPL18 RPL5 RPL9 RPL12 FAU RPL7 RPS7 RPLP1 RPLP0 RPL30 RPL21 RPS3 RPL3
1735	36	RPS15A RPL14 RPL31 RPS8 EEF2 RPL23 RPS23 RPS6 RPL27 RPS11 RPL11 RPL4 RPS16 RPL19 RPL10A RPL18A RPL15 RPS5 RPS4X RPL7L1 RPL6 RPL13 RPL7A RPL18 RPL5 RPL9 RPL12 FAU RPS2 RACK1 RPS7 RPLP0 RPL30 RPL21 RPS3 RPL3
1736	36	RPS15A RPL14 RPL31 RPL32 EEF2 RPL23 RPL13A RPS6 RPL27 RPL11 RPL4 RPS16 RPL19 RPL10A RPL18A RPL15 RPS5 RPS4X RPS27A RPL6 RPL13 RPL7A RPL18 RPL5 RPL9 RPL12 FAU RPL7 RPL26 RPS7 RPLP1 RPLP0 RPL30 RPL21 RPS3 RPL3
1737	36	RPS15A RPL14 RPS8 EEF2 RPL23 RPL24 RPS23 RPS6 RPS11 RPL11 RPL4 RPS16 RPL19 RPL10A RPS28 RPL15 RPS5 RPSA RPS27A RPL6 RPL7A RPL18 RPS3A RPL5 RPL9 RPL12 FAU RPS20 RPS21 RPS2 RACK1 RPL7 RPS19 RPLP0 RPL21 RPS3
1738	36	RPS15A RPL14 RPL31 RPS8 EEF2 RPL23 RPS23 RPS6 RPS11 RPL11 RPL4 RPS16 RPL19 RPL10A RPL18A RPL15 RPS5 RPSA RPS27A RPL6 RPL7A RPL18 RPL10L RPL5 RPL9 RPL12 FAU RPS2 RPL7 RPS19 RPS7 RPLP1 RPLP0 RPL21 RPS3 RPL3
1739	36	UBC RPS15A RPL14 RPS8 EEF2 RPL23 RPL24 RPS23 RPS6 RPS11 RPL11 RPL4 RPS16 RPS12 RPL19 RPL10A RPL18A RPL15 RPS5 RPSA RPS27A RPL6 RPL18 RPL5 RPL9 RPL12 RPS20 RPS21 RPS2 RACK1 RPL7 RPS19 RPS24 RPLP0 RPL21 RPS3
1740	36	RPL14 RPL31 RPL32 EEF2 RPL23 RPL24 RPL13A RPL35 RPS6 RPL27 RPL11 RPL4 RPS16 RPS12 RPL19 RPL10A RPL18A RPL15 RPS5 RPS4X RPS27A RPL6 RPL13 RPL18 RPL5 RPL9 RPL12 FAU RPL7 RPL26 RPS24 RPLP1 RPLP0 RPL30 RPL21 RPL3
1741	36	RPL14 RPL31 RPL32 EEF2 RPL23 RPL24 RPL13A RPL35 RPS6 RPL27 RPL11 RPL4 RPS16 RPS12 RPL19 RPL10A RPL18A RPL15 RPS5 RPS27A RPL6 RPL13 RPL18 RPL5 RPL9 RPL12 FAU RPL7 RPL26 RPS24 RPLP1 RPLP0 RPL30 RPL21 RPS13 RPL3
1742	36	RPS15A RPL14 RPL31 RPL10 EEF2 RPL23 RPL13A RPS6 RPL27 RPS11 RPL11 RPL4 RPS16 RPS12 RPL19 RPL10A RPL18A RPL15 RPS5 RPS27A RPL6 RPL13 RPL18 RPL5 RPL9 RPL12 FAU RPL7 RPL26 RPS7 RPLP1 RPLP0 RPL30 RPL21 RPS3 RPL3
1743	36	RPS15A RPL14 RPL31 RPS8 RPL23 RPL24 RPL13A RPS6 RPL27 RPS11 RPL11 RPL4 RPS16 RPL19 RPL10A RPL18A RPL15 RPS5 RPSA RPS27A RPL6 RPL13 RPL7A RPL18 RPL5 RPL9 RPL12 FAU RACK1 RPL37A RPL7 RPLP0 RPL30 RPL21 RPS3 RPL3
1744	36	RPL14 RPL31 RPL32 RPL23 RPL24 RPL13A RPL35 RPS6 RPL27 RPL11 RPL36 RPL4 RPS16 RPS12 RPL19 RPL10A RPL18A RPL15 RPS5 RPS27A RPL6 RPL13 RPL18 RPL5 RPL9 RPL12 FAU RACK1 RPL7 RPL26 RPS24 RPL36A RPLP0 RPL30 RPL21 RPL3
1745	36	RPL14 RPL31 RPL37 RPL32 RPL23 RPL24 RPL39 RPL13A RPL35 RPL27 RPL11 RPL36 RPL4 RPS12 RPL19 RPL10A RPL18A RPL15 RPS27A RPL6 RPL13 RPL18 RPL5 RPL9 RPL12 FAU RPL7 RPL35A RPL26 RPS24 RPLP1 RPL36A RPLP0 RPL30 RPL21 RPL3
1746	36	RPL14 RPL31 RPL37 RPL32 RPL23 RPL24 RPL39 RPL13A RPL35 RPL27 RPL11 RPL4 RPS12 RPL19 RPL10A RPL18A RPL15 RPS27A RPL6 RPL13 RPL18 RPL5 RPL9 RPL12 FAU RPL27A RPL7 RPL35A RPL26 RPS24 RPLP1 RPL36A RPLP0 RPL30 RPL21 RPL3
1747	36	RPS15A RPL14 RPL31 RPS8 RPL23 RPL24 RPS23 RPS6 RPS11 RPL11 RPL4 RPS16 RPS12 RPL19 RPL10A RPL15 RPS5 RPSA RPS4X RPS27A RPL6 RPL18 RPL5 RPL9 RPL12 FAU RPS21 RPS2 RACK1 RPL7 RPS19 RPS24 RPLP0 RPL21 RPS27L RPS3
1748	36	RPL14 RPL31 RPS8 EEF2 RPL23 RPL13A RPL35 RPS6 RPL27 RPS11 RPL11 RPL4 RPS16 RPL19 RPL10A RPL18A RPL15 RPS5 RPSA RPS27A RPL6 RPL13 RPL7A RPL18 RPL5 RPL9 RPL12 FAU RPL7 RPS7 RPLP1 RPLP0 RPL30 RPL21 RPS13 RPL3
1749	36	RPS15A RPL14 RPL31 RPS8 EEF2 RPL23 RPS23 RPS6 RPL27 RPS11 RPL11 RPL4 RPS16 RPL19 RPL10A RPL18A RPL15 RPS5 RPL7L1 RPL6 RPL13 RPL7A RPL18 RPL10L RPL5 RPL9 RPL12 FAU RPS2 RACK1 RPS7 RPLP0 RPL30 RPL21 RPS3 RPL3
1750	36	RPS15A RPL14 RPS8 EEF2 RPL23 RPS23 RPS6 RPS11 RPL11 RPL4 RPS16 RPL19 RPL10A RPL18A RPL15 RPS5 RPSA RPS4X RPS27A RPL6 RPL7A RPL18 RPL5 RPL9 RPL12 FAU RPS20 RPS21 RPS2 RACK1 RPL7 RPS19 RPS7 RPLP0 RPL21 RPS3
1751	36	RPS15A RPL14 RPL31 RPL32 RPL23 RPL13A RPS6 RPL27 RPL11 RPL4 RPS16 RPS12 RPL19 RPL10A RPL18A RPL15 RPS5 RPS27A RPL6 RPL13 RPL18 RPL5 RPL9 RPL12 FAU RPL37A RPL7 RPL26 RPS24 RPS7 RPLP1 RPLP0 RPL30 RPL21 RPS3 RPL3
1752	36	UBC RPL14 RPL31 RPS8 EEF2 RPL23 RPL24 RPL35 RPS23 RPS6 RPL27 RPS11 RPL11 RPL4 RPS16 RPS12 RPL19 RPL10A RPL18A RPL15 RPS5 RPSA RPS27A RPL6 RPL13 RPL18 RPL5 RPL9 RPL12 RACK1 RPL7 RPS24 RPLP0 RPL30 RPL21 RPL3
1753	36	RPL14 RPL31 RPL32 RPS8 EEF2 RPL23 RPL35 RPS23 RPS6 RPL27 RPL11 RPL4 RPS16 RPL19 RPL10A RPL18A RPL15 RPS5 RPSA RPS27A RPL6 RPL13 RPL7A RPL18 RPS3A RPL5 RPL9 RPL12 FAU RPL7 RPS7 RPLP1 RPLP0 RPL30 RPL21 RPL3
1754	36	RPL14 RPL31 RPL32 RPS8 EEF2 RPL23 RPL13A RPL35 RPS6 RPL27 RPL11 RPL4 RPS16 RPL19 RPL10A RPL18A RPL15 RPS5 RPSA RPS4X RPS27A RPL6 RPL13 RPL7A RPL18 RPL5 RPL9 RPL12 FAU RACK1 RPL7 RPS7 RPLP0 RPL30 RPL21 RPL3
1755	36	RPS15A RPL14 RPL31 RPS8 EEF2 RPL23 RPS23 RPS6 RPS11 RPL11 RPL4 RPS16 RPL19 RPL10A RPL18A RPL15 RPS5 RPSA RPS27A RPL6 RPL7A RPL18 RPL10L RPL5 RPL9 RPL12 FAU RPS21 RPS2 RACK1 RPL7 RPS19 RPS7 RPLP0 RPL21 RPS3
1756	36	RPS15A RPL14 RPS8 RPL23 RPL24 RPS23 RPS6 RPS11 RPL11 RPL4 RPS16 RPS12 RPL19 RPL10A RPL18A RPL15 RPS5 RPSA RPS27A RPL6 RPL18 RPL5 RPL9 RPL12 FAU RPS20 RPS2 RACK1 RPL37A RPL7 RPS19 RPS24 RPLP0 RPL21 RPS3 RPL3
1757	36	RPL23A RPL14 RPL32 RPS8 EEF2 RPL23 RPL35 RPS23 RPS6 RPL27 RPL11 RPL4 RPS16 RPS12 RPL19 RPL10A RPL18A RPL15 RPS5 RPSA RPS27A RPL6 RPL13 RPL18 RPL5 RPL9 RPL12 FAU RPS20 RACK1 RPL7 RPS24 RPS7 RPLP0 RPL21 RPL3
1758	36	RPL14 RPL31 RPL32 EEF2 RPL23 RPL24 RPL13A RPL35 RPS6 RPL27 RPL11 RPL36 RPL4 RPS16 RPS12 RPL19 RPL10A RPL18A RPL15 RPS5 RPS27A RPL6 RPL13 RPL18 RPL5 RPL9 RPL12 FAU RACK1 RPL7 RPL26 RPS24 RPLP0 RPL30 RPL21 RPL3
1759	36	RPL14 RPL31 RPL32 RPS8 EEF2 RPL23 RPL35 RPS23 RPS6 RPL27 RPL11 RPL4 RPS16 RPL19 RPL10A RPL18A RPL15 RPS5 RPSA RPS27A RPL6 RPL13 RPL7A RPL18 RPL10L RPL5 RPL9 RPL12 FAU RPL7 RPS7 RPLP1 RPLP0 RPL30 RPL21 RPL3
1760	36	RPS15A RPL14 RPL31 RPL32 RPS8 EEF2 RPL23 RPL24 RPL13A RPS6 RPL27 RPL11 RPL4 RPS16 RPL19 RPL10A RPL18A RPL15 RPS5 RPS27A RPL6 RPL13 RPL7A RPL18 RPL5 RPL9 RPL12 FAU RPL27A RPL7 RPLP1 RPLP0 RPL30 RPL21 RPS3 RPL3
1761	36	UBC RPL14 RPL31 RPL32 RPS8 EEF2 RPL23 RPL35 RPS23 RPS6 RPL27 RPL11 RPL4 RPS16 RPS12 RPL19 RPL10A RPL18A RPL15 RPS5 RPSA RPS27A RPL6 RPL13 RPL18 RPL5 RPL9 RPL12 RACK1 RPL7 RPS24 RPS7 RPLP0 RPL30 RPL21 RPL3
1762	36	RPL14 RPL31 RPL32 RPL23 RPL13A RPL35 RPS6 RPL27 RPL11 RPL4 RPS16 RPS12 RPL19 RPL10A RPL18A RPL15 RPS5 RPS27A RPL6 RPL13 RPL18 RPL5 RPL9 RPL12 FAU RPL27A RPL7 RPL26 RPS24 RPS7 RPLP1 RPL36A RPLP0 RPL30 RPL21 RPL3
1763	36	RPL14 RPL31 RPL32 EEF2 RPL23 RPL13A RPL35 RPS6 RPL27 RPLP2 RPL11 RPL4 RPS16 RPS12 RPL19 RPL10A RPL18A RPL15 RPS5 RPS27A RPL6 RPL13 RPL18 RPL5 RPL9 RPL12 FAU RPL7 RPL26 RPS24 RPS7 RPLP1 RPLP0 RPL30 RPL21 RPL3
1764	36	RPL14 RPL31 RPL32 RPS8 EEF2 RPL23 RPL24 RPL35 RPS23 RPS6 RPL27 RPL11 RPL4 RPS16 RPL19 RPL10A RPL18A RPL15 RPS5 RPSA RPS27A RPL6 RPL13 RPL7A RPL18 RPL5 RPL9 RPL12 FAU RPL7 RPLP1 RPLP0 RPL17 RPL30 RPL21 RPL3
1765	36	RPS15A RPL14 RPL31 RPS8 EEF2 RPL23 RPL24 RPS23 RPS6 RPS11 RPL11 RPL4 RPS16 RPL19 RPL10A RPL18A RPL15 RPS5 RPSA RPS27A RPL6 RPL7A RPL18 RPS3A RPL5 RPL9 RPL12 FAU RPS2 RACK1 RPL7 RPS19 RPLP0 RPL21 RPS3 RPL3
1766	36	RPS15A RPL14 RPL31 EEF2 RPL23 RPL24 RPL13A RPS6 RPL27 RPS11 RPL11 UBA52 RPL4 RPS16 RPL19 RPL10A RPL18A RPL15 RPS5 RPS27A RPL6 RPL13 RPL7A RPL18 RPL5 RPL9 RPL12 FAU RPL7 RPL26 RPLP1 RPLP0 RPL30 RPL21 RPS3 RPL3
1767	36	RPS15A RPL14 RPL31 RPL10 RPS8 EEF2 RPL23 RPL13A RPS6 RPL27 RPS11 RPL11 RPL4 RPS16 RPL19 RPL10A RPL18A RPL15 RPS5 RPS27A RPL6 RPL13 RPL7A RPL18 RPL5 RPL9 RPL12 FAU RACK1 RPL7 RPS7 RPLP0 RPL30 RPL21 RPS3 RPL3
1768	36	RPL23A RPL14 RPL31 RPS8 EEF2 RPL23 RPL13A RPL35 RPS6 RPL27 RPS11 RPL11 RPL4 RPS16 RPL19 RPL10A RPL18A RPL15 RPS5 RPSA RPS27A RPL6 RPL13 RPL7A RPL18 RPL5 RPL9 RPL12 FAU RPL7 RPS7 RPLP1 RPLP0 RPL30 RPL21 RPL3
1769	36	RPL14 RPL31 RPS8 EEF2 RPL23 RPL13A RPL35 RPS6 RPL27 RPS11 RPL11 RPL4 RPS16 RPL19 RPL10A RPL18A RPL15 RPS5 RPSA RPS4X RPS27A RPL6 RPL13 RPL7A RPL18 RPL5 RPL9 RPL12 FAU RACK1 RPL7 RPS7 RPLP0 RPL30 RPL21 RPL3
1770	36	RPS15A RPL14 RPS8 EEF2 RPL23 RPL24 RPS23 RPS6 RPS11 RPL11 UBA52 RPL4 RPS16 RPL19 RPL10A RPL18A RPL15 RPS5 RPSA RPS27A RPL6 RPL7A RPL18 RPL5 RPL9 RPL12 FAU RPS20 RPS2 RACK1 RPL7 RPS19 RPLP0 RPL21 RPS3 RPL3
1771	36	RPL23A RPL14 RPL31 RPL32 RPS8 EEF2 RPL23 RPL24 RPL35 RPS23 RPS6 RPL27 RPL11 RPL4 RPS16 RPL19 RPL10A RPL18A RPL15 RPS5 RPSA RPS27A RPL6 RPL13 RPL7A RPL18 RPL5 RPL9 RPL12 FAU RACK1 RPL7 RPLP0 RPL30 RPL21 RPL3
1772	36	RPL14 RPL31 RPS8 EEF2 RPL23 RPL24 RPL35 RPS23 RPS6 RPL27 RPS11 RPL11 RPL4 RPS16 RPL19 RPL10A RPL18A RPL15 RPS5 RPSA RPS27A RPL6 RPL13 RPL7A RPL18 RPS3A RPL5 RPL9 RPL12 FAU RPL7 RPLP1 RPLP0 RPL30 RPL21 RPL3
1773	36	RPL14 RPL31 RPL32 EEF2 RPL23 RPL13A RPL35 RPS6 RPL27 RPL11 RPL4 RPS16 RPS12 RPL19 RPL10A RPL18A RPL15 RPS5 RPS27A RPL6 RPL13 RPL18 RPS3A RPL5 RPL9 RPL12 FAU RACK1 RPL7 RPL26 RPS24 RPS7 RPLP0 RPL30 RPL21 RPL3
1774	36	RPS15A RPL14 RPL31 RPL10 RPL32 RPS8 EEF2 RPL23 RPS23 RPS6 RPL27 RPL11 RPL4 RPS16 RPS12 RPL19 RPL10A RPL18A RPL15 RPS5 RPS27A RPL6 RPL13 RPL18 RPL5 RPL9 RPL12 FAU RACK1 RPL7 RPS7 RPLP0 RPL30 RPL21 RPS3 RPL3
1775	36	RPL14 RPL31 RPL32 RPS8 RPL23 RPL24 RPL35 RPS23 RPS6 RPL27 RPL11 RPL4 RPS16 RPS12 RPL19 RPL10A RPL18A RPL15 RPS5 RPSA RPS27A RPL6 RPL13 RPL18 RPL5 RPL9 RPL12 FAU RPL37A RPL7 RPS24 RPLP1 RPLP0 RPL30 RPL21 RPL3
1776	36	RPS15A RPL14 RPL31 EEF2 RPL23 RPL13A RPS6 RPL27 RPS11 RPL11 RPL36 RPL4 RPS16 RPL19 RPL10A RPL18A RPL15 RPS5 RPS27A RPL6 RPL13 RPL7A RPL18 RPL5 RPL9 RPL12 FAU RACK1 RPL7 RPL26 RPS7 RPLP0 RPL30 RPL21 RPS3 RPL3
1777	36	RPL14 RPL31 RPL32 RPL23 RPL24 RPL13A RPL35 RPS6 RPL27 RPL11 RPL4 RPS16 RPS12 RPL19 RPL10A RPL18A RPL15 RPS5 RPS27A RPL6 RPL13 RPL18 RPL5 RPL9 RPL12 FAU RPL7 RPL26 RPS24 RPLP1 RPL36A RPLP0 RPL17 RPL30 RPL21 RPL3
1778	36	RPL14 RPL31 RPS8 EEF2 RPL23 RPL24 RPL13A RPL35 RPS6 RPL27 RPS11 RPL11 RPL4 RPS16 RPL19 RPL10A RPL18A RPL15 RPS5 RPSA RPS27A RPL6 RPL13 RPL7A RPL18 RPS3A RPL5 RPL9 RPL12 FAU RPL7 RPLP1 RPLP0 RPL30 RPL21 RPL3
1779	36	RPS15A RPL14 RPL31 RPL32 EEF2 RPL23 RPL24 RPL13A RPS6 RPL27 RPLP2 RPL11 RPL4 RPS16 RPL19 RPL10A RPL18A RPL15 RPS5 RPS27A RPL6 RPL13 RPL7A RPL18 RPL5 RPL9 RPL12 FAU RPL7 RPL26 RPLP1 RPLP0 RPL30 RPL21 RPS3 RPL3
1780	36	RPL23A RPS15A RPL14 RPL31 RPL32 RPS8 EEF2 RPL23 RPL24 RPS23 RPS6 RPL27 RPL11 RPL4 RPS16 RPL19 RPL10A RPL18A RPL15 RPS5 RPL7L1 RPL6 RPL13 RPL7A RPL18 RPL5 RPL9 RPL12 FAU RPS2 RACK1 RPLP0 RPL30 RPL21 RPS3 RPL3
1781	36	RPS15A RPL14 RPL31 RPS8 EEF2 RPL23 RPS23 RPS6 RPS11 RPL11 RPL4 RPS16 RPL19 RPL10A RPL18A RPL15 RPS5 RPSA RPS27A RPL6 RPL7A RPL18 RPL5 RPL9 RPL12 FAU RPS2 RACK1 RPL7 RPS19 RPS7 RPLP0 RPL21 RPS13 RPS3 RPL3
1782	36	RPL14 RPL31 RPS8 EEF2 RPL23 RPL24 RPL13A RPL35 RPS6 RPL27 RPL22 RPS11 RPL11 RPL4 RPS16 RPS12 RPL19 RPL10A RPL18A RPL15 RPSA RPS27A RPL6 RPL13 RPL18 RPL5 RPL9 RPL12 FAU RPL7 RPS24 RPLP1 RPLP0 RPL30 RPL21 RPL3
1783	36	RPS15A RPL14 RPL31 EEF2 RPL23 RPL13A RPS6 RPL27 RPS11 RPL11 RPL4 RPS16 RPL19 RPL10A RPL18A RPL15 RPS5 RPS27A RPL6 RPL13 RPL7A RPL18 RPL5 RPL9 RPL12 FAU RPL7 RPL26 RPS7 RPLP1 RPLP0 RPL17 RPL30 RPL21 RPS3 RPL3
1784	36	RPS15A RPL14 RPL31 RPL10 RPL32 RPS8 EEF2 RPL23 RPL24 RPS23 RPS6 RPL27 RPL11 RPL4 RPS16 RPS12 RPL19 RPL10A RPL18A RPL15 RPS5 RPS27A RPL6 RPL13 RPL18 RPL5 RPL9 RPL12 FAU RPL7 RPLP1 RPLP0 RPL30 RPL21 RPS3 RPL3
1785	36	RPS15A RPL14 RPL31 RPS8 EEF2 RPL23 RPL24 RPL13A RPS6 RPL27 RPS11 RPL11 RPL36 RPL4 RPS16 RPL19 RPL10A RPL18A RPL15 RPS5 RPS27A RPL6 RPL13 RPL7A RPL18 RPL5 RPL9 RPL12 FAU RACK1 RPL7 RPLP0 RPL30 RPL21 RPS3 RPL3
1786	36	RPL14 RPL31 RPS14 RPS8 EEF2 RPL23 RPL24 RPL35 RPS23 RPS6 RPL27 RPS11 RPL11 RPL4 RPS16 RPL19 RPL10A RPL18A RPL15 RPS5 RPSA RPS27A RPL6 RPL13 RPL7A RPL18 RPL5 RPL9 RPL12 FAU RACK1 RPL7 RPLP0 RPL30 RPL21 RPL3
1787	36	RPL14 RPL31 RPL32 RPS8 RPL23 RPL24 RPL35 RPS23 RPS6 RPL27 RPL11 RPL4 RPS16 RPS12 RPL19 RPL10A RPL18A RPL15 RPS5 RPSA RPS27A RPL6 RPL13 RPL18 RPL5 RPL9 RPL12 FAU RACK1 RPL37A RPL7 RPS24 RPLP0 RPL30 RPL21 RPL3
1788	36	RPL23A RPS15A RPL14 RPL31 RPL32 RPL23 RPL24 RPL13A RPS6 RPL27 RPL11 RPL4 RPS16 RPS12 RPL19 RPL10A RPL18A RPL15 RPS5 RPS27A RPL6 RPL13 RPL18 RPL5 RPL9 RPL12 FAU RACK1 RPL7 RPL26 RPS24 RPL36A RPLP0 RPL30 RPL21 RPL3
1789	36	RPL14 RPS8 EEF2 RPL23 RPL35 RPS23 RPS6 RPL27 RPS11 RPL11 RPL4 RPS16 RPS12 RPL19 RPL10A RPL18A RPL15 RPS5 RPSA RPS4X RPS27A RPL6 RPL13 RPL18 RPL5 RPL9 RPL12 FAU RPS20 RACK1 RPL7 RPS24 RPS7 RPLP0 RPL21 RPL3
1790	36	RPS15A RPL14 RPS14 RPS8 EEF2 RPL23 RPS23 RPS6 RPS11 RPL11 RPL4 RPS16 RPL19 RPL10A RPL18A RPL15 RPS5 RPSA RPS27A RPL6 RPL7A RPL18 RPL5 RPL9 RPL12 FAU RPS20 RPS2 RACK1 RPL7 RPS19 RPS7 RPLP0 RPL21 RPS3 RPL3
1791	36	RPL14 RPL31 RPS8 RPL23 RPL35 RPS23 RPS6 RPL27 RPS11 RPL11 RPL4 RPS16 RPS12 RPL19 RPL10A RPL18A RPL15 RPS5 RPSA RPS27A RPL6 RPL13 RPL18 RPL5 RPL9 RPL12 FAU RPL37A RPL7 RPS24 RPS7 RPLP1 RPLP0 RPL30 RPL21 RPL3
1792	36	RPS15A RPL14 RPL31 RPS8 EEF2 RPL23 RPS23 RPS6 RPL27 RPS11 RPL11 RPL36 RPL4 RPS16 RPL19 RPL10A RPL18A RPL15 RPS5 RPS27A RPL6 RPL13 RPL7A RPL18 RPL5 RPL9 RPL12 FAU RACK1 RPL7 RPS7 RPLP0 RPL30 RPL21 RPS3 RPL3
1793	36	RPL14 RPL31 RPL32 EEF2 RPL23 RPL13A RPL35 RPS6 RPL27 RPL11 RPL36 RPL4 RPS16 RPS12 RPL19 RPL10A RPL18A RPL15 RPS5 RPS27A RPL6 RPL13 RPL18 RPL5 RPL9 RPL12 FAU RACK1 RPL7 RPL26 RPS24 RPS7 RPLP0 RPL30 RPL21 RPL3
1794	36	RPS15A RPL14 RPL31 RPS8 EEF2 RPL23 RPL8 RPS23 RPS6 RPS11 RPL11 RPL4 RPS16 RPL19 RPL10A RPL18A RPL15 RPS5 RPSA RPS27A RPL6 RPL7A RPL18 RPL5 RPL9 RPL12 FAU RPS2 RPL7 RPS19 RPS7 RPLP1 RPLP0 RPL21 RPS3 RPL3
1795	36	RPL14 RPL31 RPL32 RPS8 EEF2 RPL23 RPL24 RPL13A RPL35 RPS6 RPL27 RPL11 RPL4 RPS16 RPL19 RPL10A RPL18A RPL15 RPS5 RPSA RPS27A RPL6 RPL13 RPL7A RPL18 RPS3A RPL5 RPL9 RPL12 FAU RACK1 RPL7 RPLP0 RPL30 RPL21 RPL3
1796	36	RPL23A RPL14 RPL31 RPS8 EEF2 RPL23 RPL24 RPL35 RPS23 RPS6 RPL27 RPS11 RPL11 RPL4 RPS16 RPL19 RPL10A RPL18A RPL15 RPS5 RPSA RPS27A RPL6 RPL13 RPL7A RPL18 RPL5 RPL9 RPL12 FAU RPL7 RPLP1 RPLP0 RPL30 RPL21 RPL3
1797	36	RPL14 RPL31 RPL32 RPL23 RPL13A RPL35 RPS6 RPL27 RPL11 RPL4 RPS16 RPS12 RPL19 RPL10A RPL18A RPL15 RPS5 RPS27A RPL6 RPL13 RPL18 RPL5 RPL9 RPL12 FAU RPL7 RPL26 RPS24 RPS7 RPLP1 RPL36A RPLP0 RPL30 RPL21 RPS13 RPL3
1798	36	RPS15A RPL14 RPL31 RPL26L1 EEF2 RPL23 RPL13A RPS6 RPL27 RPS11 RPL11 RPL4 RPS16 RPS12 RPL19 RPL10A RPL18A RPL15 RPS5 RPS27A RPL6 RPL13 RPL18 RPL5 RPL9 RPL12 FAU RACK1 RPL7 RPS24 RPS7 RPLP0 RPL30 RPL21 RPS3 RPL3
1799	36	RPS15A RPL14 RPS8 EEF2 RPL23 RPS23 RPS6 RPS11 RPL11 UBA52 RPL4 RPS16 RPL19 RPL10A RPL18A RPL15 RPS5 RPSA RPS27A RPL6 RPL7A RPL18 RPL5 RPL9 RPL12 FAU RPS20 RPS21 RPS2 RACK1 RPL7 RPS19 RPS7 RPLP0 RPL21 RPS3
1800	36	RPS15A RPL14 RPL31 RPL32 EEF2 RPL23 RPL13A RPS6 RPL27 RPL11 RPL4 RPS16 RPL19 RPL10A RPL18A RPL15 RPS5 RPS27A RPL6 RPL13 RPL7A RPL18 RPL5 RPL9 RPL12 FAU RACK1 RPL7 RPL26 RPS7 RPLP0 RPL17 RPL30 RPL21 RPS3 RPL3
1801	36	RPS15A RPL14 RPL31 RPS8 EEF2 RPL23 RPL24 RPS23 RPS6 RPS11 RPL11 UBA52 RPL4 RPS16 RPL19 RPL10A RPL18A RPL15 RPS5 RPSA RPS27A RPL6 RPL7A RPL18 RPL5 RPL9 RPL12 FAU RPS21 RPS2 RACK1 RPL7 RPS19 RPLP0 RPL21 RPS3
1802	36	RPS15A RPL14 RPL31 RPL3L RPS8 EEF2 RPL23 RPS6 RPL27 RPS11 RPL11 RPL4 RPS16 RPS12 RPL19 RPL10A RPL18A RPL15 RPS5 RPS27A RPL6 RPL13 RPL18 RPL5 RPL9 RPL12 FAU RPS2 RPL7 RPS24 RPS7 RPLP1 RPLP0 RPL30 RPL21 RPS3
1803	36	RPL23A RPL14 RPL31 RPS8 EEF2 RPL23 RPL35 RPS23 RPS6 RPL27 RPS11 RPL11 RPL4 RPS16 RPL19 RPL10A RPL18A RPL15 RPS5 RPSA RPS27A RPL6 RPL13 RPL7A RPL18 RPL5 RPL9 RPL12 FAU RPL7 RPS7 RPLP1 RPLP0 RPL30 RPL21 RPL3
1804	36	RPL14 RPL31 RPL32 RPL23 RPL13A RPL35 RPS6 RPL27 RPLP2 RPL11 RPL4 RPS16 RPS12 RPL19 RPL10A RPL18A RPL15 RPS5 RPS27A RPL6 RPL13 RPL18 RPL5 RPL9 RPL12 FAU RPL7 RPL26 RPS24 RPS7 RPLP1 RPL36A RPLP0 RPL30 RPL21 RPL3
1805	36	RPS15A RPL14 RPL31 RPS8 RPL23 RPL24 RPS23 RPS6 RPS11 RPL11 UBA52 RPL4 RPS16 RPS12 RPL19 RPL10A RPL15 RPS5 RPSA RPS27A RPL6 RPL18 RPL5 RPL9 RPL12 FAU RPS21 RPS2 RACK1 RPL7 RPS19 RPS24 RPLP0 RPL21 RPS27L RPS3
1806	36	RPL14 RPL31 RPL32 RPS8 EEF2 RPL23 RPL8 RPL24 RPL13A RPL35 RPS6 RPL27 RPL11 RPL4 RPS16 RPL19 RPL10A RPL18A RPL15 RPS5 RPSA RPS27A RPL6 RPL13 RPL7A RPL18 RPL5 RPL9 RPL12 FAU RACK1 RPL7 RPLP0 RPL30 RPL21 RPL3
1807	36	RPS15A RPL14 RPL31 RPL32 RPS8 EEF2 RPL23 RPL13A RPS6 RPL27 RPL11 RPL36 RPL4 RPS16 RPL19 RPL10A RPL18A RPL15 RPS5 RPS27A RPL6 RPL13 RPL7A RPL18 RPL5 RPL9 RPL12 FAU RPL7 RPS7 RPLP1 RPLP0 RPL30 RPL21 RPS3 RPL3
1808	36	RPL14 RPL31 EEF2 RPL23 RPL24 RPL13A RPL35 RPS6 RPL27 RPS11 RPL11 RPL4 RPS16 RPS12 RPL19 RPL10A RPL18A RPL15 RPS5 RPS27A RPL6 RPL13 RPL18 RPL10L RPL5 RPL9 RPL12 FAU RACK1 RPL7 RPL26 RPS24 RPLP0 RPL30 RPL21 RPL3
1809	36	RPS15A RPL14 RPL31 RPS8 EEF2 RPL23 RPL24 RPS23 RPS6 RPS11 RPL11 UBA52 RPL4 RPS16 RPL19 RPL10A RPL18A RPL15 RPS5 RPSA RPS27A RPL6 RPL7A RPL18 RPL5 RPL9 RPL12 FAU RPS2 RACK1 RPL7 RPS19 RPLP0 RPL21 RPS3 RPL3
[truncated: 119,410 more rows]
